# Supplementary material for: Association of ambulance and helicopter response times with patient survival: A systematic literature review and meta-analysis
Source: PLoS One. 2025 Nov 17;20(11):e0335665. doi: 10.1371/journal.pone.0335665 (PMC12622838; doi:10.1371/journal.pone.0335665)
Supplement: S1 Table — (XLSX) [file pone.0335665.s002.xlsx]

## Sheet: review_364953_irrelevant_csv_20
#	Title	Authors	Published Year	Published Month	Journal	Volume	Issue	Pages	Accession Number	DOI	Ref	Covidence #	Study	Notes	Tags
1	Involuntary shifts of spatial attention contribute to distraction-Evidence from oscillatory alpha power and reaction time data.	Weise, Annekathrin; Hartmann, Thomas; Parmentier, Fabrice; Weisz, Nathan; Ruhnau, Philipp	2023	/	Psychophysiology	60	10	e14353		https://dx.doi.org/10.1111/psyp.14353	37246813	#3	Weise 2023
2	Results of an international survey on the status of prehospital care.	Rudd, Anthony G; Zhao, Jing; Ford, Gary; Melifonwu, Rita; Abraham, Siju V; Fisher, Marc; Andersen, Grethe; Waters, David; Li, Dou; Liu, Renyu	2023	/	International journal of stroke : official journal of the International Stroke Society		101274068	17474930231177204		https://dx.doi.org/10.1177/17474930231177204	37154607	#4	Rudd 2023
3	The policy case for designating EMS teams for vulnerable patient populations: Evidence from an intervention in Boston.	Brennan, Mark; Dyer, Sophia; Jonasson, Jonas; Salvia, James; Segal, Laura; Serino, Erin; Steil, Justin	2023	/	Health care management science		dl1, 9815649			https://dx.doi.org/10.1007/s10729-023-09635-6	37043099	#5	Brennan 2023
4	Impact of COVID-19 Pandemic on Out-of-Hospital Cardiac Arrest System-of-Care: A Systematic Review and Meta-Analysis.	Scquizzato, Tommaso; D'Amico, Filippo; Rocchi, Margherita; Saracino, Marco; Stella, Federica; Landoni, Giovanni; Zangrillo, Alberto	2021	/	Prehospital emergency care		c5i, 9703530	1-12		https://dx.doi.org/10.1080/10903127.2021.1967535	34382909	#6	Scquizzato 2021
5	Relief Supply Chain Management Using Internet of Things to Address COVID-19 Outbreak.	Salehi-Amiri, Amirhossein; Jabbarzadeh, Armin; Zahedi, Ali; Akbarpour, Navid; Hajiaghaei-Keshteli, Mostafa	2021	/	Computers & industrial engineering		101729445	107429		https://dx.doi.org/10.1016/j.cie.2021.107429	34075271	#8	Salehi-Amiri 2021
6	Evaluating alcohol intoxication management services: the EDARA mixed-methods study	Moore, Simon C; Allen, Davina; Amos, Yvette; Blake, Joanne; Brennan, Alan; Buykx, Penny; Goodacre, Steve; Gray, Laura; Irving, Andy; O'Cathain, Alicia; Sivarajasingam, Vaseekaran; Young, Tracey	2020	/						https://dx.doi.org/10.3310/hsdr08240	32539244	#9	Moore 2020
7	Developing new ways of measuring the quality and impact of ambulance service care: the PhOEBE mixed-methods research programme	Turner, Janette; Siriwardena, A Niroshan; Coster, Joanne; Jacques, Richard; Irving, Andy; Crum, Annabel; Gorrod, Helen Bell; Nicholl, Jon; Phung, Viet-Hai; Togher, Fiona; Wilson, Richard; O'Cathain, Alicia; Booth, Andrew; Bradbury, Daniel; Goodacre, Steve; Spaight, Anne; Shewan, Jane; Pilbery, Richard; Fall, Daniel; Marsh, Maggie; Broadway-Parkinson, Andrea; Lyons, Ronan; Snooks, Helen; Campbell,…	2019	/						https://dx.doi.org/10.3310/pgfar07030	31034193	#10	Turner 2019
8	Solving the dynamic ambulance relocation and dispatching problem using approximate dynamic programming.	Schmid, Verena	2012	/	European journal of operational research	219	3	611-621			25540476	#11	Schmid 2012
9	Artificial intelligence-assisted remote detection of ST-elevation myocardial infarction using a mini-12-lead electrocardiogram device in prehospital ambulance care.	Chen, Ke-Wei; Wang, Yu-Chen; Liu, Meng-Hsuan; Tsai, Being-Yuah; Wu, Mei-Yao; Hsieh, Po-Hsin; Wei, Jung-Ting; Shih, Edward S C; Shiao, Yi-Tzone; Hwang, Ming-Jing; Wu, Ya-Lun; Hsu, Kai-Cheng; Chang, Kuan-Cheng	2022	/	Frontiers in cardiovascular medicine	9	101653388	1001982		https://dx.doi.org/10.3389/fcvm.2022.1001982	36312246	#12	Chen 2022
10	Description and analysis of the emergency obstetric interfacility ambulance transfers (IFTs) to Kawempe National Referral Hospital in Uganda.	Alaleit, Okong Doreen; Kajjimu, Jonathan; Joseph, Kalanzi; Namirembe, Magara Stella; Agaba, Peter K; Kintu, Andrew	2023	/	African journal of emergency medicine : Revue africaine de la medecine d'urgence	13	3	183-190		https://dx.doi.org/10.1016/j.afjem.2023.06.003	37483678	#14	Alaleit 2023
11	IoT-Based Emergency Vehicle Services in Intelligent Transportation System.	Chowdhury, Abdullahi; Kaisar, Shahriar; Khoda, Mahbub E; Naha, Ranesh; Khoshkholghi, Mohammad Ali; Aiash, Mahdi	2023	/	Sensors (Basel, Switzerland)	23	11			https://dx.doi.org/10.3390/s23115324	37300051	#16	Chowdhury 2023
12	Ambulance dispatching during a pandemic: Tradeoffs of categorizing patients and allocating ambulances.	Rautenstrauss, Maximiliane; Martin, Layla; Minner, Stefan	2023	/	European journal of operational research	304	1	239-254		https://dx.doi.org/10.1016/j.ejor.2021.11.051	34876776	#17	Rautenstrauss 2023
13	Effect of Speed Humps on Ambulance Delay.	Oz, Erdogan; Kucukkelepce, Osman; Kurt, Osman; Cavus, Abuzer Cihat	2023	/	Cureus	15	1	e33722		https://dx.doi.org/10.7759/cureus.33722	36788894	#18	Oz 2023
14	Out-of-Hospital Cardiac Arrest during the COVID-19 Pandemic: A Systematic Review.	Husain, Amreen Aijaz; Rai, Uddipak; Sarkar, Amlan Kanti; Chandrasekhar, V; Hashmi, Mohammad Farukh	2023	/	Healthcare (Basel, Switzerland)	11	2			https://dx.doi.org/10.3390/healthcare11020189	36673557	#19	Husain 2023
15	Utilizing IoT to design a relief supply chain network for the SARS-COV-2 pandemic.	Zahedi, Ali; Salehi-Amiri, Amirhossein; Smith, Neale R; Hajiaghaei-Keshteli, Mostafa	2021	/	Applied soft computing	104	101536968	107210		https://dx.doi.org/10.1016/j.asoc.2021.107210	33642961	#20	Zahedi 2021
16	Optimizing a Drone Network to Respond to Opioid Overdoses.	Cox, Daniel J; Ye, Jinny J; Zhang, Chixiang; Van Vleet, Lee; Nickenig Vissoci, Joao R; Buckland, Daniel M	2023	/	The western journal of emergency medicine	24	5	823-830		https://dx.doi.org/10.5811/westjem.59609	37788021	#21	Cox 2023
17	The association between paramedic service system hospital offload time and response time.	Blanchard, I E; Williamson, T S; Hagel, B E; Niven, D J; Lane, D J; Dean, S; Shah, M N; Lang, E S; Doig, C J	2023	/	CJEM	25	9	736-741		https://dx.doi.org/10.1007/s43678-023-00521-2	37208561	#22	Blanchard 2023
18	Prehospital times and outcomes of patients transported using an ambulance trauma transport protocol: A data linkage analysis from New South Wales Australia.	Dinh, Michael; Singh, Hardeep; Deans, Colin; Pople, Grant; Bendall, Jason; Sarrami, Pooria	2023	/	Injury	54	10	110988		https://dx.doi.org/10.1016/j.injury.2023.110988	37574381	#23	Dinh 2023
19	Ambulance Response in Eight Minutes or Less: Are Comorbidities a Factor.	Rhodes, Heather; Rourke, Blaine; Pepe, Antonio	2023	/	The American surgeon	89	8	3478-3481		https://dx.doi.org/10.1177/00031348231161792	36876582	#24	Rhodes 2023
20	Effects of the COVID-19 pandemic on prehospital emergency care for stroke and transient ischaemic attack: A protocol for a systematic review and meta-analysis.	Burton, Edel; McCarthy, Vera Jc; Merwick, Aine; Kearney, Patricia M; Buckley, Claire M	2022	/	HRB open research	5	101754913	24		https://dx.doi.org/10.12688/hrbopenres.13534.1	35859688	#25	Burton 2022
21	The system-wide effects of dispatch, response and operational performance on emergency medical services during Covid-19.	Pitt, Ivan L	2022	/	Humanities & social sciences communications	9	1	412		https://dx.doi.org/10.1057/s41599-022-01405-z	36415345	#26	Pitt 2022
22	Comparing Emergency Medical Services Processing Times for Stroke Patients Before and During COVID-19 Pandemic; A Cross-sectional Study.	Huabbangyang, Thongpitak; Klaiangthong, Rossakorn; Prasittichok, Krit; Koikhunthod, Sutida; Wanna, Jakkapan; Sudajun, Nutthapong; Khaisri, Parichat; Kamsom, Anucha	2022	/	Archives of academic emergency medicine	10	1	e65		https://dx.doi.org/10.22037/aaem.v10i1.1710	36381971	#27	Huabbangyang 2022
23	Traumatic Injuries Following Mechanical versus Manual Chest Compression.	Saleem, Safwat; Sonkin, Roman; Sagy, Iftach; Strugo, Refael; Jaffe, Eli; Drescher, Michael; Shiber, Shachaf	2022	/	Open access emergency medicine : OAEM	14	101570796	557-562		https://dx.doi.org/10.2147/OAEM.S374785	36217328	#28	Saleem 2022
24	Effects of the COVID-19 pandemic on prehospital emergency care for adults with stroke and transient ischaemic attack: A protocol for a systematic review and meta-analysis.	Burton, Edel; Aladkhen, Johnny; O'Donnell, Cathal; Masterson, Siobhan; Merwick, Aine; McCarthy, Vera Jc; Kearney, Patricia M; Buckley, Claire M	2022	/	HRB open research	5	101754913	24		https://dx.doi.org/10.12688/hrbopenres.13534.2	35859688	#29	Burton 2022
25	The activities and impacts of a community-based volunteer ambulance service in Cape Town, South Africa.	Cunningham, Charmaine; Rosenberg, Matthew; Kahle, Jurgen	2022	/	African journal of emergency medicine : Revue africaine de la medecine d'urgence	12	3	236-241		https://dx.doi.org/10.1016/j.afjem.2022.04.003	35734546	#31	Cunningham 2022
26	Assessing Trauma Management in Urban and Rural Populations in Norway: A National Register-Based Research Protocol.	Nilsbakken, Inger Marie Waal; Sollid, Stephen; Wisborg, Torben; Jeppesen, Elisabeth	2022	/	JMIR research protocols	11	6	e30656		https://dx.doi.org/10.2196/30656	35713952	#32	Nilsbakken 2022
27	Dataset on optimizing ambulance deployment and redeployment in Fez-Meknes region, Morocco.	Frichi, Youness; Jawab, Fouad; Aboueljinane, Lina	2022	/	Data in brief	42	101654995	108178		https://dx.doi.org/10.1016/j.dib.2022.108178	35496483	#33	Frichi 2022
28	Perception and Satisfaction of Patients' Relatives Regarding Emergency Medical Service Response Times: A Cross-Sectional Study.	Huabbangyang, Thongpitak; Sangketchon, Chunlanee; Piewthamai, Kritsadavadee; Saengmanee, Kamthorn; Ruangchai, Kanuangwan; Bunkhamsaen, Nantiya; Keawjanrit, Pornchita; Tonsawan, Ruthaichanok	2022	/	Open access emergency medicine : OAEM	14	101570796	155-163		https://dx.doi.org/10.2147/OAEM.S360114	35444475	#34	Huabbangyang 2022
29	Application of Automated External Defibrillators in Motorcycle Ambulances in Thailand's Emergency Medical Services.	Apiratwarakul, Korakot; Tiamkao, Somsak; Cheung, Lap Woon; Celebi, Ismet; Suzuki, Takaaki; Ienghong, Kamonwon	2022	/	Open access emergency medicine : OAEM	14	101570796	141-146		https://dx.doi.org/10.2147/OAEM.S361335	35437357	#35	Apiratwarakul 2022
30	Community first response and out-of-hospital cardiac arrest: Identifying priorities for data collection, analysis, and use via the nominal group technique.	Heffernan, Eithne; Keegan, Dylan; Mc Sharry, Jenny; Barry, Tomas; Tugwell, Peter; Murphy, Andrew W; Deasy, Conor; Menzies, David; O'Donnell, Cathal; Masterson, Siobhan	2022	/	Resuscitation plus	9	101774410	100197		https://dx.doi.org/10.1016/j.resplu.2021.100197	35059679	#36	Heffernan 2022
31	Smart healthcare IoT applications based on fog computing: architecture, applications and challenges.	Quy, Vu Khanh; Hau, Nguyen Van; Anh, Dang Van; Ngoc, Le Anh	2022	/	Complex & intelligent systems	8	5	3805-3815		https://dx.doi.org/10.1007/s40747-021-00582-9	34804767	#37	Quy 2022
32	Response Time and Causes of Delay in Prehospital Emergency Missions in Mashhad, 2015.	Jafari, Mehdi; Mahmoudian, Payam; Ebrahimipour, Hossein; Vafaee-Nezhad, Reza; Vafaee-Najar, Ali; Hosseini, Seyede-Elahe; Haghighi, Hajar	2021	/	Medical journal of the Islamic Republic of Iran	35	8910777	142		https://dx.doi.org/10.47176/mjiri.35.142	35321382	#38	Jafari 2021
33	An empirical investigation of forecasting methods for ambulance calls - a case study.	Al-Azzani, Mohamed A K; Davari, Soheil; England, Tracey Jane	2021	/	Health systems (Basingstoke, England)	10	4	268-285		https://dx.doi.org/10.1080/20476965.2020.1783190	34745589	#40	Al-Azzani 2021
34	Emergency Medical Services (EMS) Calls During COVID-19: Early Lessons Learned for Systems Planning (A Narrative Review).	Al Amiry, Alaa; Maguire, Brian J	2021	/	Open access emergency medicine : OAEM	13	101570796	407-414		https://dx.doi.org/10.2147/OAEM.S324568	34522146	#41	AlAmiry 2021
35	Strengthening the Capacity of Emergency Medical Services in Low and Middle Income Countries using Dispatcher-Coordinated Taxis.	Mishra, Vipul; Ahuja, Richa; Nezamuddin, N; Tiwari, Geetam; Bhalla, Kavi	2020	/	Transportation research record	2674	9	338-345		https://dx.doi.org/10.1177/0361198120929024	34305272	#45	Mishra 2020
36	Mobile Ambulatory Application Asafny and Traditional Phone Request 997: A Comparative Cross-Sectional Study.	Althumairi, Arwa; Alnasser, Zainab; Alsadeq, Sarah; Al-Kahtani, Nouf; Aljaffary, Afnan	2020	/	Open access emergency medicine : OAEM	12	101570796	471-480		https://dx.doi.org/10.2147/OAEM.S279969	33447098	#46	Althumairi 2020
37	A Data-Driven Simulator for the Strategic Positioning of Aerial Ambulance Drones Reaching Out-of-Hospital Cardiac Arrests: A Genetic Algorithmic Approach.	Mackle, Conor; Bond, Raymond; Torney, Hannah; Mcbride, Ronan; Mclaughlin, James; Finlay, Dewar; Biglarbeigi, Pardis; Brisk, Rob; Harvey, Adam; Mceneaney, David	2020	/	IEEE journal of translational engineering in health and medicine	8	101623153	1900410		https://dx.doi.org/10.1109/JTEHM.2020.2987008	32399316	#48	Mackle 2020
38	Patient Satisfaction and Utilization of Ambulance Services in Prehospital Services at a Tertiary Care Hospital: A Cross-Sectional Study in Peshawar, Khyber Pakhtunkhwa, Pakistan.	Khattak, Farhad Ali; Saba, Mehwish; Hakim, Muhammad; Khan, Asad; Aleem, Saima; Afaq, Saima; Ullah, Abid; Rahim, Abid; Haq, Zia Ul	2023	/	Air medical journal	42	4	239-245		https://dx.doi.org/10.1016/j.amj.2023.03.002	37356883	#49	Khattak 2023
39	Association of Degree of Urbanization and Survival in Out-of-Hospital Cardiac Arrest.	Gregers, Mads Christian Tofte; Moller, Sidsel Gamborg; Kjoelbye, Julie Samsoe; Jakobsen, Louise Kollander; Grabmayr, Anne Juul; Kragh, Astrid Rolin; Hansen, Carolina Malta; Torp-Pedersen, Christian; Andelius, Linn; Ersboll, Annette Kjaer; Folke, Fredrik	2023	/	Journal of the American Heart Association	12	10	e8322		https://dx.doi.org/10.1161/JAHA.122.028449	37158087	#50	Gregers 2023
40	Care Home Residency and Its Association with Ambulance Service Workload.	Sinclair, David R; Charlton, Karl; Stow, Daniel; Burrow, Emma; Hanratty, Barbara	2023	/	Journal of the American Medical Directors Association	24	5	657-660		https://dx.doi.org/10.1016/j.jamda.2023.01.021	36822234	#51	Sinclair 2023
41	Emergency Air Transport of Patients with Acute Chest Pain in the Adriatic Islands of Croatia: A Four-Year Analysis.	Zanic, Antonija; Kovacic, Vedran; Jukic, Ivana	2023	/	International journal of environmental research and public health	20	7			https://dx.doi.org/10.3390/ijerph20075422	37048036	#52	Zanic 2023
42	Utopia for Norwegian helicopter emergency medical services: Estimating the number of bases needed to radically bring down response times, and lives needed to be saved for cost effectiveness.	Jagtenberg, Caroline Jeanne; Uleberg, Oddvar; Waaler Bjornelv, Gudrun Maria; Roislien, Jo	2023	/	PloS one	18	3	e0281706		https://dx.doi.org/10.1371/journal.pone.0281706	36996062	#53	Jagtenberg 2023
43	Factors influencing on-scene time in a physician-staffed helicopter emergency medical service (HEMS): a retrospective observational study.	Fuchs, Alexander; Huber, Markus; Riva, Thomas; Becker, Stefan; Albrecht, Roland; Greif, Robert; Pietsch, Urs	2023	/	Scandinavian journal of trauma, resuscitation and emergency medicine	31	1	20		https://dx.doi.org/10.1186/s13049-023-01085-x	37060088	#54	Fuchs 2023
44	Association Between Number of Volunteer Responders and Interventions Before Ambulance Arrival for Cardiac Arrest.	Gregers, Mads Christian Tofte; Andelius, Linn; Kjoelbye, Julie Samsoee; Juul Grabmayr, Anne; Jakobsen, Louise Kollander; Bo Christensen, Nanna; Kragh, Astrid Rolin; Hansen, Carolina Malta; Lyngby, Rasmus Meyer; Vaeggemose, Ulla; Torp-Pedersen, Christian; Ersboll, Annette Kjaer; Folke, Fredrik	2023	/	Journal of the American College of Cardiology	81	7	668-680		https://dx.doi.org/10.1016/j.jacc.2022.11.047	36792282	#55	Gregers 2023
45	Marginal structural models with monotonicity constraints: A case study in out-of-hospital cardiac arrest patients.	Starkopf, Liis; Rajan, Shahzleen; Lange, Theis; Gerds, Thomas Alexander	2023	/	Statistics in medicine	42	5	603-618		https://dx.doi.org/10.1002/sim.9612	36656059	#56	Starkopf 2023
46	The Epidemiological Profile of Multiple Casualty Incidents in Northern Spain: 2014-2020.	Arcos Gonzalez, Pedro; Vargas Campos, Carlos Adrian; Cernuda Martinez, Jose Antonio; Naves Gomez, Cecilia; Villellas Aguilar, Ignacio; Lea Castro, Begona; Dorribo Masid, Marta; Dominguez Sanchez, Emilio; Castro Delgado, Rafael	2023	/	Disaster medicine and public health preparedness	17	101297401	e342		https://dx.doi.org/10.1017/dmp.2022.267	36855262	#58	ArcosGonzalez 2023
47	Helicopter-Based Search and Rescue Operations in the Dutch Caribbean: A Retrospective Analysis.	Bensi, Elena Argia Bianca; Spijkerman, Roy; Brown, Philip A; Knights, Shaun; Nellensteijn, David R	2023	/	Wilderness & environmental medicine	34	1	31-37		https://dx.doi.org/10.1016/j.wem.2022.09.007	36517391	#59	Bensi 2023
48	Time indices of pre-hospital EMS missions before and during the COVID-19 pandemic: a cross-sectional study in Iran.	Sabbaghi, Mohammadreza; Namazinia, Mohammad; Miri, Kheizaran	2023	/	BMC emergency medicine	23	1	9		https://dx.doi.org/10.1186/s12873-023-00780-3	36707773	#61	Sabbaghi 2023
49	The effect of the new rescue helicopters on the rescue service's mission profile.	Haugland, Helge; Kluver, Jens; Bottolfs, Bjorn; Singstad, Asbjorn; Dale, Jostein	2022	/	Tidsskrift for den Norske laegeforening : tidsskrift for praktisk medicin, ny raekke	142	18			https://dx.doi.org/10.4045/tidsskr.22.0235	36511733	#62	Haugland 2022
50	Emergency services utilization in Jakarta (Indonesia): a cross-sectional study of patients attending hospital emergency departments.	Brice, Syaribah Noor; Boutilier, Justin J; Gartner, Daniel; Harper, Paul; Knight, Vincent; Lloyd, Jen; Pusponegoro, Aryono Djuned; Rini, Asti Puspita; Turnbull-Ross, Jonathan; Tuson, Mark	2022	/	BMC health services research	22	1	639		https://dx.doi.org/10.1186/s12913-022-08061-8	35562823	#63	Brice 2022
51	Reorganization of an Emergency Medical System in a Mixed Urban-Rural Area.	Janosikova, L'udmila; Jankovic, Peter; Kvet, Marek; Ivanov, Gaston; Holod, Jakub; Berta, Imrich	2022	/	International journal of environmental research and public health	19	19			https://dx.doi.org/10.3390/ijerph191912369	36231668	#64	Janosikova 2022
52	Time intervals and distances travelled for prehospital ambulance stroke care: data from the randomised-controlled ambulance-based Rapid Intervention with Glyceryl trinitrate in Hypertensive stroke Trial-2 (RIGHT-2).	Dixon, Mark; Appleton, Jason P; Scutt, Polly; Woodhouse, Lisa J; Haywood, Lee J; Havard, Diane; Williams, Julia; Siriwardena, Aloysius Niroshan; Bath, Philip M	2022	/	BMJ open	12	11	e060211		https://dx.doi.org/10.1136/bmjopen-2021-060211	36410799	#65	Dixon 2022
53	Ambulance response times - improved communication between clinical teams may offer a solution.	Rudland, Simon V; Bushaway, Ruth	2022	/	The British journal of general practice : the journal of the Royal College of General Practitioners	72	724	519		https://dx.doi.org/10.3399/bjgp22X721025	36302676	#66	Rudland 2022
54	Use of WhatsApp messaging technology to strengthen obstetric referrals in the Greater Accra Region, Ghana: Findings from a feasibility study.	Owen, Medge D; Ismail, Hebah M; Goodman, David; Batakji, Mariam; Kim, Sung Min; Olufolabi, Adeyemi; Srofenyoh, Emmanuel K	2022	/	PloS one	17	4	e0266932		https://dx.doi.org/10.1371/journal.pone.0266932	35482758	#69	Owen 2022
55	Identifying the vulnerable regions of emergency medical services based on the three-stage of accessibility: a case study in Xi'an, China.	Xu, Ning; Bai, Jianjun; Yan, Ran	2022	/	International journal for equity in health	21	1	54		https://dx.doi.org/10.1186/s12939-022-01653-0	35459241	#70	Xu 2022
56	Use of discrete event simulation and genetic algorithms to estimate the necessary resources to respond in a timely manner in the Medical Emergency System in Bogota.	Aguiar M, Leonar G; Renteria, Rafael R; Catumba-Ruiz, Jorge; Barrera, Jose O; Redondo, Johan M	2022	/	Medwave	22	3	e8718		https://dx.doi.org/10.5867/medwave.2022.03.002100	35435889	#71	Aguiar 2022
57	Increased ambulance on-scene times but unaffected response times during the first wave of the COVID-19 pandemic in Southern Denmark.	Eskol, Jennifer Rosenkjaer; Zegers, Floor Dijkstra; Wittrock, Daniel; Lassen, Annmarie Touborg; Mikkelsen, Soren	2022	/	BMC emergency medicine	22	1	61		https://dx.doi.org/10.1186/s12873-022-00623-7	35397489	#72	Eskol 2022
58	A spatiotemporal data mining study to identify high-risk neighborhoods for out-of-hospital cardiac arrest (OHCA) incidents.	Wong, Paulina Pui-Yun; Low, Chien-Tat; Cai, Wenhui; Leung, Kelvin Tak-Yiu; Lai, Poh-Chin	2022	/	Scientific reports	12	1	3509		https://dx.doi.org/10.1038/s41598-022-07442-7	35241706	#73	Wong 2022
59	[Air ambulance service from Akureyri, Iceland 2012-2020].	Gunnarsson, Bjorn; Bjornsdottir, Kristrun Maria; Duason, Sveinbjorn	2022	/	Laeknabladid	108	3	137-142		https://dx.doi.org/10.17992/lbl.2022.03.682	35230259	#74	Gunnarsson 2022
60	Factors associated with patient decision time in ST-segment elevation myocardial infarction, in early and late responders-an observational cross-sectional survey study.	Ericsson, Maria; Thylen, Ingela; Stromberg, Anna; Angerud, Karin H; Moser, Debra K; Sederholm Lawesson, Sofia	2022	/	European journal of cardiovascular nursing	21	7	694-701		https://dx.doi.org/10.1093/eurjcn/zvab124	35165735	#76	Ericsson 2022
61	The effect of the GoodSAM volunteer first-responder app on survival to hospital discharge following out-of-hospital cardiac arrest.	Smith, Christopher M; Lall, Ranjit; Fothergill, Rachael T; Spaight, Robert; Perkins, Gavin D	2022	/	European heart journal. Acute cardiovascular care	11	1	20-31		https://dx.doi.org/10.1093/ehjacc/zuab103	35024801	#78	Smith 2022
62	"Motorcycle Ambulance" Policy to Promote Health and Sustainable Development in Large Cities.	Apiratwarakul, Korakot; Suzuki, Takaaki; Celebi, Ismet; Tiamkao, Somsak; Bhudhisawasdi, Vajarabhongsa; Pearkao, Chatkhane; Ienghong, Kamonwon	2022	/	Prehospital and disaster medicine	37	1	78-83		https://dx.doi.org/10.1017/S1049023X21001345	34913423	#79	Apiratwarakul 2022
63	Early Changes in Patient Access Interval during the COVID-19 Pandemic.	Rollins, Mark K; Nelson, Alexander R; Boyd, Jeffrey; Couturier, Katherine; Joseph, Daniel; Burns, Kevin; Cone, David C	2022	/	Prehospital emergency care	26	5	641-651		https://dx.doi.org/10.1080/10903127.2021.1995551	34669556	#80	Rollins 2022
64	Performance evaluation of an EMS system using queuing theory and location analysis: A case study.	Majlesinasab, Nahidsadat; Maleki, Mohammad; Nikbakhsh, Ehsan	2022	/	The American journal of emergency medicine	51	aa2, 8309942	32-45		https://dx.doi.org/10.1016/j.ajem.2021.10.004	34662786	#81	Majlesinasab 2022
65	Development of prehospital care quality indicators for the Australian setting: a modified RAND/UCLA appropriateness method.	Pap, Robin; Lockwood, Craig; Stephenson, Matthew; Simpson, Paul	2022	/	Emergency medicine journal : EMJ	39	1	57-62		https://dx.doi.org/10.1136/emermed-2020-210455	34289963	#82	Pap 2022
66	Reduction in Interfacility Transfer Response Time after Implementation of an AutoLaunch Protocol.	Howell, Devin; Li, Timmy; De Bono, James; Berkowitz, Jonathan	2022	/	Prehospital emergency care	26	5	739-745		https://dx.doi.org/10.1080/10903127.2021.1954271	34251976	#83	Howell 2022
67	Evaluation of the emergency medical system in an area following lifting of the mandatory evacuation order after the Fukushima Daiichi Nuclear Power Plant accident: A retrospective cross-sectional observational study.	Yamamoto, Chika; Sawano, Toyoaki; Nishikawa, Yoshitaka; Ozaki, Akihiko; Shimada, Yuki; Morita, Tomohiro; Zhao, Tianchen; Hasegawa, Arifumi; Oikawa, Tomoyoshi; Tsubokura, Masaharu	2021	/	Medicine	100	25	e26466		https://dx.doi.org/10.1097/MD.0000000000026466	34160451	#84	Yamamoto 2021
68	Onsite Triage, Pre-Hospital Management And Effective Hospital Transportation "Where Do We Stand?".	Muzzammil, Muhammad; Minhas, Muhammad Saeed; Khan, Anser Saeed; Effendi, Jahanzeb; Minhas, Muhammad Owais; Jabbar, Saadia	2021	/	Journal of Ayub Medical College, Abbottabad : JAMC	33(Suppl 1)	4	S796-S801			35077629	#85	Muzzammil 2021
69	Assessment of ambulance services performance by queuing theory, at the Center for Disaster and Emergency Management: A descriptive-analytical study.	Isfahani, Mehdi Nasr; Niknam, Azar; Doosti-Irani, Mahoobeh	2021	/	Journal of emergency management (Weston, Mass.)	19	5	469-478		https://dx.doi.org/10.5055/jem.0550	34812482	#86	Isfahani 2021
70	The impact of the SARS-CoV-2 pandemic on out-of-hospital and in-hospital cardiac arrest.	Fekete-Gyor, Alexandra; Kovacs, Eniko; Kiss, Boldizsar; Zima, Endre	2021	/	Orvosi hetilap	162	46	1831-1841		https://dx.doi.org/10.1556/650.2021.32381	34775368	#88	Fekete-Gyor 2021
71	Predictive Feedback, Early Sensory Representations, and Fast Responses to Predicted Stimuli Depend on NMDA Receptors.	Mohanta, Sounak; Afrasiabi, Mohsen; Casey, Cameron P; Tanabe, Sean; Redinbaugh, Michelle J; Kambi, Niranjan A; Phillips, Jessica M; Polyakov, Daniel; Filbey, William; Austerweil, Joseph L; Sanders, Robert D; Saalmann, Yuri B	2021	/	The Journal of neuroscience : the official journal of the Society for Neuroscience	41	49	10130-10147		https://dx.doi.org/10.1523/JNEUROSCI.1311-21.2021	34732525	#89	Mohanta 2021
72	5G and IoT Based Reporting and Accident Detection (RAD) System to Deliver First Aid Box Using Unmanned Aerial Vehicle.	Alkinani, Monagi H; Almazroi, Abdulwahab Ali; Jhanjhi, N Z; Khan, Navid Ali	2021	/	Sensors (Basel, Switzerland)	21	20			https://dx.doi.org/10.3390/s21206905	34696118	#90	Alkinani 2021
73	Correction of the travel time estimation for ambulances of the red cross Tijuana using machine learning.	Torres, Noelia; Trujillo, Leonardo; Maldonado, Yazmin; Vera, Carlos	2021	/	Computers in biology and medicine	137	doc, 1250250	104798		https://dx.doi.org/10.1016/j.compbiomed.2021.104798	34482200	#91	Torres 2021
74	Optimising base locations for New Zealand's Helicopter Emergency Medical Services.	de Graaf, Brandon; Lilley, Rebbecca; Davie, Gabrielle; Kool, Bridget	2021	/	Spatial and spatio-temporal epidemiology	38	101516571	100435		https://dx.doi.org/10.1016/j.sste.2021.100435	34353530	#93	deGraaf 2021
75	Pediatric interfacility transport effects on mortality and length of stay.	Shinozaki, Rod M; Schwingshackl, Andreas; Srivastava, Neeraj; Grogan, Tristan; Kelly, Robert B	2021	/	World journal of pediatrics : WJP	17	4	400-408		https://dx.doi.org/10.1007/s12519-021-00445-w	34319538	#94	Shinozaki 2021
76	Coverage versus response time objectives in ambulance location.	Janosikova, Ludmila; Jankovic, Peter; Kvet, Marek; Zajacova, Frederika	2021	/	International journal of health geographics	20	1	32		https://dx.doi.org/10.1186/s12942-021-00285-x	34215281	#95	Janosikova 2021
77	Helicopter Hoist Operations in Difficult Nonalpine Terrain.	Wilhelm, Andreas; Lefering, Rolf	2021	/	Air medical journal	40	4	242-250		https://dx.doi.org/10.1016/j.amj.2021.03.011	34172232	#96	Wilhelm 2021
78	Optimizing Emergency Medical Service Structures Using a Rule-Based Discrete Event Simulation-A Practitioner's Point of View.	Strauss, Christoph; Bildstein, Gunter; Efe, Jana; Flacher, Theo; Hofmann, Karen; Huggler, Markus; Stampfli, Adrian; Schmid, Michael; Schmid, Esther; Gehring, Christian; Haske, David; Pruckner, Stephan; Stock, Jan Philipp; Trentzsch, Heiko	2021	/	International journal of environmental research and public health	18	5			https://dx.doi.org/10.3390/ijerph18052649	33808033	#97	Strauss 2021
79	Statewide Ambulance Coverage of a Mixed Region of Urban, Rural and Frontier under Travel Time Catchment Areas.	Lee, EunSu; McDonald, Melanie; O'Neill, Erin; Montgomery, William	2021	/	International journal of environmental research and public health	18	5			https://dx.doi.org/10.3390/ijerph18052638	33807955	#98	Lee 2021
80	Emergency Medical Services response levels and subsequent emergency contacts among patients with a history of mental illness in Denmark: a nationwide study.	Mackenhauer, Julie; Valentin, Jan Brink; Mikkelsen, Soren; Steinmetz, Jacob; Vaeggemose, Ulla; Christensen, Helle Collatz; Mainz, Jan; Johnsen, Soren Paaske; Christensen, Erika Frischknecht	2021	/	European journal of emergency medicine : official journal of the European Society for Emergency Medicine	28	5	363-372		https://dx.doi.org/10.1097/MEJ.0000000000000806	33709996	#99	Mackenhauer 2021
81	Association between access to pediatric trauma care and motor vehicle crash death in children: An ecologic analysis of United States counties.	Byrne, James P; Nance, Michael L; Scantling, Dane R; Holena, Daniel N; Kaufman, Elinore J; Nathens, Avery B; Reilly, Patrick M; Seamon, Mark J	2021	/	The journal of trauma and acute care surgery	91	1	84-92		https://dx.doi.org/10.1097/TA.0000000000003110	33605706	#100	Byrne 2021
82	Community first response and out-of-hospital cardiac arrest: a qualitative study of the views and experiences of international experts.	Heffernan, Eithne; Mc Sharry, Jenny; Murphy, Andrew; Barry, Tomas; Deasy, Conor; Menzies, David; Masterson, Siobhan	2021	/	BMJ open	11	3	e042307		https://dx.doi.org/10.1136/bmjopen-2020-042307	33757945	#101	Heffernan 2021
83	Introducing fairness in Norwegian air ambulance base location planning.	Jagtenberg, Caroline J; Vollebergh, Maaike A J; Uleberg, Oddvar; Roislien, Jo	2021	/	Scandinavian journal of trauma, resuscitation and emergency medicine	29	1	50		https://dx.doi.org/10.1186/s13049-021-00842-0	33743747	#102	Jagtenberg 2021
84	National coverage of out-of-hospital cardiac arrests using automated external defibrillator-equipped drones - A geographical information system analysis.	Schierbeck, S; Nord, A; Svensson, L; Rawshani, A; Hollenberg, J; Ringh, M; Forsberg, S; Nordberg, P; Hilding, F; Claesson, A	2021	/	Resuscitation	163	r8q, 0332173	136-145		https://dx.doi.org/10.1016/j.resuscitation.2021.02.040	33675868	#104	Schierbeck 2021
85	Metaheuristics in the decentralization of SAMU bases using simulation in northeastern Brazil.	Dos Santos Cabral, Eric Lucas; Castro, Wilkson Ricardo Silva; de Medeiros Florentino, Davidson Rogerio; da Costa Junior, Joao Florencio; Frazao, Talita Dias Chagas; Francisco, Claudia Aparecida Cavalheiro; de Souza, Ricardo Pires; Rego, Amalia Cinthia Meneses; Filho, Irami Araujo; Cabral, Marco Antonio Leandro	2021	/	Technology and health care : official journal of the European Society for Engineering and Medicine	29	3	445-456		https://dx.doi.org/10.3233/THC-202579	33646185	#105	DosSantosCabral 2021
86	Machine learning-based dispatch of drone-delivered defibrillators for out-of-hospital cardiac arrest.	Chu, Jamal; Leung, K H Benjamin; Snobelen, Paul; Nevils, Gordon; Drennan, Ian R; Cheskes, Sheldon; Chan, Timothy C Y	2021	/	Resuscitation	162	r8q, 0332173	120-127		https://dx.doi.org/10.1016/j.resuscitation.2021.02.028	33631293	#106	Chu 2021
87	Spatial-time analysis of cardiovascular emergency medical requests: enlightening policy and practice.	Azimi, Ali; Bagheri, Nasser; Mostafavi, Sayyed Mostafa; Furst, Mary Anne; Hashtarkhani, Soheil; Amin, Fateme Hashemi; Eslami, Saeid; Kiani, Fatemeh; VafaeiNezhad, Reza; Akbari, Toktam; Golabpour, Amin; Kiani, Behzad	2021	/	BMC public health	21	1	7		https://dx.doi.org/10.1186/s12889-020-10064-1	33397340	#108	Azimi 2021
88	Socioeconomic disparities in Rapid ambulance response for out-of-hospital cardiac arrest in a public emergency medical service system: A nationwide observational study.	Ramos, Quelly Mae Rivadillo; Kim, Ki Hong; Park, Jeong Ho; Shin, Sang Do; Song, Kyoung Jun; Hong, Ki Jeong	2021	/	Resuscitation	158	r8q, 0332173	143-150		https://dx.doi.org/10.1016/j.resuscitation.2020.11.029	33278522	#110	Ramos 2021
89	Controlled observational study and economic evaluation of the effect of city-centre night-time alcohol intoxication management services on the emergency care system compared with usual care.	Moore, Simon; Young, Tracey; Irving, Andy; Goodacre, Steve; Brennan, Alan; Amos, Yvette	2021	/	Emergency medicine journal : EMJ	38	7	504-510		https://dx.doi.org/10.1136/emermed-2019-209273	33148772	#111	Moore 2021
90	Validity of a five-level prehospital triage system in Japan: A cohort study.	Yamamoto, Atsushi; Kuriyama, Akira; Ikegami, Tetsunori	2021	/	The American journal of emergency medicine	45	aa2, 8309942	329-334		https://dx.doi.org/10.1016/j.ajem.2020.08.079	33041143	#112	Yamamoto 2021
91	Lagos state ambulance service: a performance evaluation.	Venkatraman, Chinmayee; Odusola, Aina Olufemi; Malolan, Chenchita; Kola-Korolo, Olusegun; Olaomi, Oluwole; Idris, Jide; Nwariaku, Fiemu E	2021	/	European journal of trauma and emergency surgery : official publication of the European Trauma Society	47	5	1591-1598		https://dx.doi.org/10.1007/s00068-020-01319-y	32157342	#113	Venkatraman 2021
92	Effects of COVID-19 pandemic on out-of-hospital cardiac arrests: A systematic review.	Scquizzato, Tommaso; Landoni, Giovanni; Paoli, Andrea; Lembo, Rosalba; Fominskiy, Evgeny; Kuzovlev, Artem; Likhvantsev, Valery; Zangrillo, Alberto	2020	/	Resuscitation	157	r8q, 0332173	241-247		https://dx.doi.org/10.1016/j.resuscitation.2020.10.020	33130157	#114	Scquizzato 2020
93	Response time of emergency vehicles may be predicted using ordinary GPS estimates.	Hojgaard, Henrik Frederiksen; Mikkelsen, Johan; Zegers, Floor; Mikkelsen, Soren	2020	/	Danish medical journal	67	12				33269692	#115	Hojgaard 2020
94	Disparities between Rural and Urban Areas of the Central Region of Saudi Arabia in the Utilization and Time-Centeredness of Emergency Medical Services.	Moafa, Hassan N; van Kuijk, Sander Martijn Job; Alqahtani, Dhafer M; Moukhyer, Mohammed E; Haak, Harm R	2020	/	International journal of environmental research and public health	17	21			https://dx.doi.org/10.3390/ijerph17217944	33138091	#116	Moafa 2020
95	Does driving using a Green Beacon reduce emergency response times in a rural setting?.	Mallinson, Tom	2020	/	Rural and remote health	20	4	6114		https://dx.doi.org/10.22605/RRH6114	33019797	#120	Mallinson 2020
96	Neonatal Enterovirus: A Case Report in a Term Infant Requiring Air Evacuation.	Shaff, Morgan S; Love, C Scott; Schulz, Elizabeth V	2020	/	Neonatal network : NN	39	4	215-221		https://dx.doi.org/10.1891/0730-0832.39.4.215	32675317	#121	Shaff 2020
97	Improving Access to Automated External Defibrillators in Rural and Remote Settings: A Drone Delivery Feasibility Study.	Cheskes, Sheldon; McLeod, Shelley L; Nolan, Michael; Snobelen, Paul; Vaillancourt, Christian; Brooks, Steven C; Dainty, Katie N; Chan, Timothy C Y; Drennan, Ian R	2020	/	Journal of the American Heart Association	9	14	e016687		https://dx.doi.org/10.1161/JAHA.120.016687	32627636	#122	Cheskes 2020
98	The selection of an optimal transportation strategy in urgent stroke missions: a simulation study.	Pappinen, Jukka; Miettinen, Tuuli; Laukkanen-Nevala, Paivi; Jakala, Pekka; Kantanen, Anne-Mari; Mantyselka, Pekka; Kurola, Jouni	2020	/	Scandinavian journal of trauma, resuscitation and emergency medicine	28	1	48		https://dx.doi.org/10.1186/s13049-020-00747-4	32487262	#124	Pappinen 2020
99	Viscoelastic haemostatic assays in aeromedical transport.	Bates, Alexander; Donohue, Andrew; McCullough, James; Winearls, James	2020	/	Emergency medicine Australasia : EMA	32	5	786-792		https://dx.doi.org/10.1111/1742-6723.13510	32279464	#126	Bates 2020
100	Using firefighters as medical first responders to shorten response time in rural areas in Sweden.	Svensson, Anders; Elmqvist, Carina; Fridlund, Bengt; Rask, Mikael; Andersson, Richard; Stening, Kent	2020	/	The Australian journal of rural health	28	1	6-14		https://dx.doi.org/10.1111/ajr.12599	32105393	#128	Svensson 2020
101	Evaluating the effects of a simulator-based training on knowledge, attitudes and driving profiles of German ambulance drivers.	Prohn, Maria J; Herbig, Britta	2020	/	Accident; analysis and prevention	138	acs, 1254476	105466		https://dx.doi.org/10.1016/j.aap.2020.105466	32087394	#129	Prohn 2020
102	Strategies to improve survival outcomes of out-of-hospital cardiac arrest (OHCA) given a fixed budget: A simulation study.	Wei, Y; Pek, P P; Doble, B; Finkelstein, E A; Wah, W; Ng, Y Y; Cheah, S O; Chia, M Y C; Leong, B S H; Gan, H N; Mao, D R H; Tham, L P; Fook-Chong, S; Ong, M E H	2020	/	Resuscitation	149	r8q, 0332173	39-46		https://dx.doi.org/10.1016/j.resuscitation.2020.01.026	32027981	#130	Wei 2020
103	Comparative analysis of relocation strategies for ambulances in the city of Tijuana, Mexico.	Trujillo, Leonardo; Alvarez-Hernandez, Guadalupe; Maldonado, Yazmin; Vera, Carlos	2020	/	Computers in biology and medicine	116	doc, 1250250	103567		https://dx.doi.org/10.1016/j.compbiomed.2019.103567	31999551	#131	Trujillo 2020
104	Critical Care Transport Time Differences Between Ground, Helicopter VFR, and Helicopter IFR Transports.	Kamine, Tovy H; Thomas, Leah; Davis, Collin; Cohen, Jason	2020	/	Aerospace medicine and human performance	91	2	98-101		https://dx.doi.org/10.3357/AMHP.5468.2020	31980048	#132	Kamine 2020
105	Mobile phone-based alerting of CPR-trained volunteers simultaneously with the ambulance can reduce the resuscitation-free interval and improve outcome after out-of-hospital cardiac arrest: A German, population-based cohort study.	Stroop, Ralf; Kerner, Thoralf; Strickmann, Bernd; Hensel, Mario	2020	/	Resuscitation	147	r8q, 0332173	57-64		https://dx.doi.org/10.1016/j.resuscitation.2019.12.012	31887366	#133	Stroop 2020
106	Effects of hourly precipitation and temperature on ambulance response time.	Zhan, Zhi-Ying; Yu, Yi-Min; Chen, Ting-Ting; Xu, Li-Jun; An, Sheng-Li; Ou, Chun-Quan	2020	/	Environmental research	181	ei2, 0147621	108946		https://dx.doi.org/10.1016/j.envres.2019.108946	31780051	#134	Zhan 2020
107	Modeling the Optimal Transportation for Acute Stroke Treatment: The Impact of the Drip-and-Drive Paradigm.	Ernst, Marielle; Schlemm, Eckhard; Holodinsky, Jessalyn K; Kamal, Noreen; Thomalla, Gotz; Fiehler, Jens; Brekenfeld, Caspar	2020	/	Stroke	51	1	275-281		https://dx.doi.org/10.1161/STROKEAHA.119.027493	31735142	#135	Ernst 2020
108	Lone and lonely in a double ambivalence situation as experienced by callers while waiting for the ambulance in a rural environment.	Nord-Ljungquist, Helena; Engstrom, Asa; Fridlund, Bengt; Elmqvist, Carina	2020	/	Scandinavian journal of caring sciences	34	3	566-574		https://dx.doi.org/10.1111/scs.12767	31614024	#136	Nord-Ljungquist 2020
109	Evaluation of the triple aim of medicine in prehospital telemedicine: A systematic literature review.	Culmer, Nathan; Smith, Todd; Stager, Catanya; Meyer, Hannah; Quick, Sarah; Grimm, Katherine	2020	/	Journal of telemedicine and telecare	26	10	571-580		https://dx.doi.org/10.1177/1357633X19853461	31238783	#137	Culmer 2020
110	What are emergency ambulance services doing to meet the needs of people who call frequently? A national survey of current practice in the United Kingdom.	Snooks, Helen A; Khanom, Ashrafunnesa; Cole, Robert; Edwards, Adrian; Edwards, Bethan Mair; Evans, Bridie A; Foster, Theresa; Fothergill, Rachael T; Gripper, Carol P; Hampton, Chelsey; John, Ann; Petterson, Robin; Porter, Alison; Rosser, Andy; Scott, Jason	2019	/	BMC emergency medicine	19	1	82		https://dx.doi.org/10.1186/s12873-019-0297-3	31883535	#139	Snooks 2019
111	A Program Profile of Air Medical Transport in Regional Central Queensland, Australia.	Edwards, Kristin H; Franklin, Richard C; Aitken, Peter; Elcock, Mark; Edwards, Mark Terrell	2019	/	Air medical journal	38	6	431-436		https://dx.doi.org/10.1016/j.amj.2019.09.003	31843155	#140	Edwards 2019
112	Use of ShotSpotter detection technology decreases prehospital time for patients sustaining gunshot wounds.	Goldenberg, Anna; Rattigan, Deviney; Dalton, Michael; Gaughan, John P; Thomson, J Scott; Remick, Kyle; Butts, Christopher; Hazelton, Joshua P	2019	/	The journal of trauma and acute care surgery	87	6	1253-1259		https://dx.doi.org/10.1097/TA.0000000000002483	31425474	#141	Goldenberg 2019
113	[Analysis of a first responder system for emergency medical care in rural areas: first results and experiences].	Lichtenhahn, A; Kruse, M; Busing, J; Vogel, M; Konrad, C	2019	/	Der Anaesthesist	68	9	618-625		https://dx.doi.org/10.1007/s00101-019-00635-2	31420707	#142	Lichtenhahn 2019
114	The affordable care act and ambulance response times.	Courtemanche, Charles; Friedson, Andrew; Koller, Andrew P; Rees, Daniel I	2019	/	Journal of health economics	67	8410622, jhe	102213		https://dx.doi.org/10.1016/j.jhealeco.2019.05.010	31362143	#143	Courtemanche 2019
115	Association of Ambulance Use in New York City With the Implementation of the Patient Protection and Affordable Care Act.	Courtemanche, Charles; Friedson, Andrew I; Rees, Daniel I	2019	/	JAMA network open	2	6	e196419		https://dx.doi.org/10.1001/jamanetworkopen.2019.6419	31251380	#144	Courtemanche 2019
116	Sleepiness among personnel in the Norwegian Air Ambulance Service.	Flaa, Tine Almenning; Harris, Anette; Bjorvatn, Bjorn; Gundersen, Hilde; Zakariassen, Erik; Pallesen, Stale; Waage, Siri	2019	/	International archives of occupational and environmental health	92	8	1121-1130		https://dx.doi.org/10.1007/s00420-019-01449-w	31183552	#145	Flaa 2019
117	Aligning ambulance dispatch priority to patient acuity: A methodology.	Andrew, Emily; Jones, Colin; Stephenson, Michael; Walker, Tony; Bernard, Stephen; Cameron, Peter; Smith, Karen	2019	/	Emergency medicine Australasia : EMA	31	3	405-410		https://dx.doi.org/10.1111/1742-6723.13181	30232835	#149	Andrew 2019
118	Volunteer First Responders for Optimizing Management of Mass Casualty Incidents.	Yafe, Eli; Walker, Blake Byron; Amram, Ofer; Schuurman, Nadine; Randall, Ellen; Friger, Michael; Adini, Bruria	2019	/	Disaster medicine and public health preparedness	13	2	287-294		https://dx.doi.org/10.1017/dmp.2018.56	29860960	#150	Yafe 2019
119	A US National Study of the Association Between Income and Ambulance Response Time in Cardiac Arrest.	Hsia, Renee Y; Huang, Delphine; Mann, N Clay; Colwell, Christopher; Mercer, Mary P; Dai, Mengtao; Niedzwiecki, Matthew J	2018	/	JAMA network open	1	7	e185202		https://dx.doi.org/10.1001/jamanetworkopen.2018.5202	30646394	#152	Hsia 2018
120	Epidemiology of ambulance utilized patients in Addis Ababa, Ethiopia.	Sultan, Menbeu; Abebe, Yonas; Tsadik, Assefu Welde; Jennings, Catherine Ann; Mould-Millman, Nee-Kofi	2018	/	BMC health services research	18	1	997		https://dx.doi.org/10.1186/s12913-018-3820-4	30587188	#155	Sultan 2018
121	Indicators to measure prehospital care quality: a scoping review.	Pap, Robin; Lockwood, Craig; Stephenson, Matthew; Simpson, Paul	2018	/	JBI database of systematic reviews and implementation reports	16	11	2192-2223		https://dx.doi.org/10.11124/JBISRIR-2017-003742	30439748	#156	Pap 2018
122	Pre-hospital ambulance care of patients following a suspected seizure: A cross sectional study.	Dickson, Jon M; Asghar, Zahid B; Siriwardena, A Niroshan	2018	/	Seizure	57	b1j, 9306979	38-44		https://dx.doi.org/10.1016/j.seizure.2018.03.006	29554641	#160	Dickson 2018
123	A mathematical model for efficient emergency transportation in a disaster situation.	Tlili, Takwa; Abidi, Sofiene; Krichen, Saoussen	2018	/	The American journal of emergency medicine	36	9	1585-1590		https://dx.doi.org/10.1016/j.ajem.2018.01.039	29395774	#161	Tlili 2018
124	Neighborhood Poverty and 9-1-1 Ambulance Response Time.	Seim, Josh; Glenn, Melody J; English, Joshua; Sporer, Karl	2018	/	Prehospital emergency care	22	4	436-444		https://dx.doi.org/10.1080/10903127.2017.1416209	29381111	#162	Seim 2018
125	Admission delays' magnitude of traumatized patients in the emergency department of a hospital in Egypt: a cross-sectional study.	Saleh, H M; Elsabagh, A E; Elewa, M G; Fawzy, A A; Hassan, O M; Comer, A C; Abdelmonem, I M; Hirshon, J M; El-Shinawi, M	2018	/	European journal of trauma and emergency surgery : official publication of the European Trauma Society	44	2	225-230		https://dx.doi.org/10.1007/s00068-017-0762-1	28255612	#164	Saleh 2018
126	Emergency versus standard response: time efficacy of London's Air Ambulance rapid response vehicle.	Rehn, Marius; Davies, Gareth; Smith, Paul; Lockey, David	2017	/	Emergency medicine journal : EMJ	34	12	806-809		https://dx.doi.org/10.1136/emermed-2017-206663	29141907	#165	Rehn 2017
127	Locating helicopter emergency medical service bases to optimise population coverage versus average response time.	Garner, Alan A; van den Berg, Pieter L	2017	/	BMC emergency medicine	17	1	31		https://dx.doi.org/10.1186/s12873-017-0142-5	29037168	#166	Garner 2017
128	Simulation-based decision support framework for dynamic ambulance redeployment in Singapore.	Lam, Sean Shao Wei; Ng, Clarence Boon Liang; Nguyen, Francis Ngoc Hoang Long; Ng, Yih Yng; Ong, Marcus Eng Hock	2017	/	International journal of medical informatics	106	ct4, 9711057	37-47		https://dx.doi.org/10.1016/j.ijmedinf.2017.06.005	28870382	#167	Lam 2017
129	The drone ambulance [A-UAS]: golden bullet or just a blank?.	Van de Voorde, P; Gautama, S; Momont, A; Ionescu, C M; De Paepe, P; Fraeyman, N	2017	/	Resuscitation	116	r8q, 0332173	46-48		https://dx.doi.org/10.1016/j.resuscitation.2017.04.037	28487253	#168	VandeVoorde 2017
130	The Birth and Growth of the National Ambulance Service in Ghana.	Zakariah, Ahmed; Stewart, Barclay T; Boateng, Edmund; Achena, Christiana; Tansley, Gavin; Mock, Charles	2017	/	Prehospital and disaster medicine	32	1	83-93		https://dx.doi.org/10.1017/S1049023X16001151	27938469	#175	Zakariah 2017
131	Optimizing the location of ambulances in Tijuana, Mexico.	Dibene, Juan Carlos; Maldonado, Yazmin; Vera, Carlos; de Oliveira, Mauricio; Trujillo, Leonardo; Schutze, Oliver	2017	/	Computers in biology and medicine	80	doc, 1250250	107-115		https://dx.doi.org/10.1016/j.compbiomed.2016.11.016	27930929	#176	Dibene 2017
132	A determination of emergency department pre-triage times in patients not arriving by ambulance compared to widely used guideline recommendations.	Betz, Martin; Stempien, James; Trivedi, Sachin; Bryce, Rhonda	2017	/	CJEM	19	4	265-270		https://dx.doi.org/10.1017/cem.2016.398	27917744	#177	Betz 2017
133	Semantic incongruity influences response caution in audio-visual integration.	Steinweg, Benjamin; Mast, Fred W	2017	/	Experimental brain research	235	1	349-363		https://dx.doi.org/10.1007/s00221-016-4796-0	27734118	#178	Steinweg 2017
134	PCA-based artifact removal algorithm for stroke detection using UWB radar imaging.	Ricci, Elisa; di Domenico, Simone; Cianca, Ernestina; Rossi, Tommaso; Diomedi, Marina	2017	/	Medical & biological engineering & computing	55	6	909-921		https://dx.doi.org/10.1007/s11517-016-1568-8	27638109	#179	Ricci 2017
135	Dynamic ambulance dispatching: is the closest-idle policy always optimal?.	Jagtenberg, C J; Bhulai, S; van der Mei, R D	2017	/	Health care management science	20	4	517-531		https://dx.doi.org/10.1007/s10729-016-9368-0	27206518	#180	Jagtenberg 2017
136	A dynamic ambulance management model for rural areas : Computing redeployment actions for relevant performance measures.	van Barneveld, T C; Bhulai, S; van der Mei, R D	2017	/	Health care management science	20	2	165-186		https://dx.doi.org/10.1007/s10729-015-9341-3	26433371	#181	vanBarneveld 2017
137	A new preparedness policy for EMS logistics.	Lee, Seokcheon	2017	/	Health care management science	20	1	105-114		https://dx.doi.org/10.1007/s10729-015-9340-4	26373555	#182	Lee 2017
138	Secure and Blockchain-Based Emergency Driven Message Protocol for 5G Enabled Vehicular Edge Computing.	Nkenyereye, Lewis; Adhi Tama, Bayu; Shahzad, Muhammad K; Choi, Yoon-Ho	2019	/	Sensors (Basel, Switzerland)	20	1			https://dx.doi.org/10.3390/s20010154	31881766	#183	Nkenyereye 2019
139	A new model for standardising and treating thermal injury in the rat.	Davenport, Lisa; Dobson, Geoffrey; Letson, Hayley	2019	/	MethodsX	6	101639829	2021-2027		https://dx.doi.org/10.1016/j.mex.2019.09.006	31667099	#184	Davenport 2019
140	Use of a Motorlance to Deliver Emergency Medical Services; a Prospective Cross Sectional Study.	Apiratwarakul, Korakot; Ienghong, Kamonwon; Mitsungnern, Thapanawong; Kotruchin, Praew; Phungoen, Pariwat; Bhudhisawasdi, Vajarabhongsa	2019	/	Archives of academic emergency medicine	7	1	e48			31602431	#185	Apiratwarakul 2019
141	Innovation in the use of motor ambulance for prehospital emergency care.	Jafari, Mehdi; Shakeri, Khosro; Mahmoudian, Payam; Bathaei, Seyed Ahmad	2019	/	Journal of education and health promotion	8	101593794	38		https://dx.doi.org/10.4103/jehp.jehp_249_18	30993131	#187	Jafari 2019
142	Pre-hospital care of road traffic accident victims in the Niger Delta: a private initiative and experience.	Jasper, Abiodun Oyinpreye; Jasper, Gladys Chidinma; Edah, Irene Oghenerukevwe; Edah, Courage Akpesiri	2019	/	Open access emergency medicine : OAEM	11	101570796	51-56		https://dx.doi.org/10.2147/OAEM.S178384	30881153	#188	Jasper 2019
143	Quality Is in the Eye of the Beholder-A Focus Group Study from the Perspective of Ambulance Clinicians, Physicians, and Managers.	Rantala, Andreas; Behm, Lina; Rosen, Helena	2019	/	Healthcare (Basel, Switzerland)	7	1			https://dx.doi.org/10.3390/healthcare7010041	30871138	#189	Rantala 2019
144	Implementing a STEMI system of care in urban Bangalore: Rationale and Study Design for heart rescue India.	Ramesh, Aruna; LaBresh, Kenneth A; Begeman, Rhea; Bobrow, Bentley; Campbell, Teri; Chaudhury, Nayanjeet; Edison, Marcia; Erickson, Timothy B; Manning, John D; Prabhakar, Bellur S; Kotini-Shah, Pavitra; Shetty, Naresh; Williams, Pamela A; Vanden Hoek, Terry	2018	/	Contemporary clinical trials communications	10	101671157	105-110		https://dx.doi.org/10.1016/j.conctc.2018.04.002	30023444	#190	Ramesh 2018
145	The Pattern of Pre-hospital Medical Service Delivery in Iran; a Cross Sectional Study.	Haddadi, Mashyaneh; Sarvar, Mohammad; Soori, Hamid; Ainy, Elaheh	2017	/	Emergency (Tehran, Iran)	5	1	e57			28894773	#191	Haddadi 2017
146	An analysis of Emergency Medical Services demand: Time of day, day of the week, and location in the city.	Sariyer, Gorkem; Ataman, Mustafa Gokalp; Akay, Serhat; Sofuoglu, Turhan; Sofuoglu, Zeynep	2017	/	Turkish journal of emergency medicine	17	2	42-47		https://dx.doi.org/10.1016/j.tjem.2016.12.002	28616614	#192	Sariyer 2017
147	Location of out-of-hospital cardiac arrest as a determinant in the survival of patients.	oksic-Mazinjanin, Radojka; Joksic, Milena; Vasovic, Velibor; Mikov, Momir; Saravolac, Sinisa; Djuricin, Aleksandar; Saponja, Predrag	2016	/	Srpski arhiv za celokupno lekarstvo	144	9-10	485-9			29652463	#193	oksic-Mazinjanin 2016
148	Exploratory analysis of real personal emergency response call conversations: considerations for personal emergency response spoken dialogue systems.	Young, Victoria; Rochon, Elizabeth; Mihailidis, Alex	2016	/	Journal of neuroengineering and rehabilitation	13	1	97			27842598	#195	Young 2016
149	Prehospital Emergency Medical Services Departure Interval: Does Patient Age Matter?.	Schnegg, Bruno; Pasquier, Mathieu; Carron, Pierre-Nicolas; Yersin, Bertrand; Dami, Fabrice	2016	/	Prehospital and disaster medicine	31	6	608-613			27640520	#196	Schnegg 2016
150	The Medical Duty Officer: An Attempt to Mitigate the Ambulance At-Hospital Interval.	Halliday, Megan H; Bouland, Andrew J; Lawner, Benjamin J; Comer, Angela C; Ramos, Daniel C; Fletcher, Mark	2016	/	The western journal of emergency medicine	17	5	662-8		https://dx.doi.org/10.5811/westjem.2016.7.30266	27625737	#197	Halliday 2016
151	Factors Influencing the Timeliness of Emergency Medical Service Response to Time Critical Emergencies.	Nehme, Ziad; Andrew, Emily; Smith, Karen	2016	/	Prehospital emergency care	20	6	783-791			27487018	#198	Nehme 2016
152	[Quality of caesarean delivery: A cross-sectional study in 12 hospitals in Benin].	Mongbo, V; Ouendo, E-M; De Brouwere, V; Alexander, S; Dujardin, B; Makoutode, M; Zhang, W-H	2016	/	Revue d'epidemiologie et de sante publique	64	4	281-93		https://dx.doi.org/10.1016/j.respe.2016.02.009	27427167	#199	Mongbo 2016
153	Hazard perception in emergency medical service responders.	Johnston, K A; Scialfa, C T	2016	/	Accident; analysis and prevention	95	Pt A	91-6		https://dx.doi.org/10.1016/j.aap.2016.06.021	27415813	#200	Johnston 2016
154	Ambulances miss response times as 999 calls surge.	Evans, Nick	2016	/	Emergency nurse : the journal of the RCN Accident and Emergency Nursing Association	24	3	7		https://dx.doi.org/10.7748/en.24.3.7.s7	27286009	#201	Evans 2016
155	Establishing the Aus-ROC Australian and New Zealand out-of-hospital cardiac arrest Epistry.	Beck, Ben; Bray, Janet; Smith, Karen; Walker, Tony; Grantham, Hugh; Hein, Cindy; Thorrowgood, Melanie; Smith, Anthony; Smith, Tony; Dicker, Bridget; Swain, Andy; Bailey, Mark; Bosley, Emma; Pemberton, Katherine; Cameron, Peter; Nichol, Graham; Finn, Judith	2016	/	BMJ open	6	4	e011027		https://dx.doi.org/10.1136/bmjopen-2016-011027	27048638	#202	Beck 2016
156	Public access defibrillation: improving accessibility and outcomes.	Mao, Renhao Desmond; Ong, Marcus Eng Hock	2016	/	British medical bulletin	118	1	25-32		https://dx.doi.org/10.1093/bmb/ldw011	27034442	#203	Mao 2016
157	Fire Engine Support and On-scene Time in Prehospital Stroke Care - A Prospective Observational Study.	Puolakka, Tuukka; Vayrynen, Taneli; Erkkila, Elja-Pekka; Kuisma, Markku	2016	/	Prehospital and disaster medicine	31	3	278-81		https://dx.doi.org/10.1017/S1049023X16000303	27018812	#204	Puolakka 2016
158	Development of key performance indicators for prehospital emergency care.	Murphy, Adrian; Wakai, Abel; Walsh, Cathal; Cummins, Fergal; O'Sullivan, Ronan	2016	/	Emergency medicine journal : EMJ	33	4	286-92		https://dx.doi.org/10.1136/emermed-2015-204793	26796739	#205	Murphy 2016
159	VehiHealth: An Emergency Routing Protocol for Vehicular Ad Hoc Network to Support Healthcare System.	Bhoi, S K; Khilar, P M	2016	/	Journal of medical systems	40	3	65		https://dx.doi.org/10.1007/s10916-015-0420-2	26696419	#206	Bhoi 2016
160	The impact of a freestanding ED on a regional emergency medical services system.	Lawner, Benjamin J; Hirshon, Jon Mark; Comer, Angela C; Nable, Jose V; Kelly, Jeffrey; Alcorta, Richard L; Pimentel, Laura; Tupe, Christina L; Vanhoy, Mary Alice; Browne, Brian J	2016	/	The American journal of emergency medicine	34	8	1342-6		https://dx.doi.org/10.1016/j.ajem.2015.11.042	26686934	#207	Lawner 2016
161	A novel approach for managing the growing demand for ambulance services by low-acuity patients.	Eastwood, Kathryn; Morgans, Amee; Smith, Karen; Hodgkinson, Angela; Becker, Gareth; Stoelwinder, Johannes	2016	/	Australian health review : a publication of the Australian Hospital Association	40	4	378-384		https://dx.doi.org/10.1071/AH15134	26568037	#208	Eastwood 2016
162	Epidemiology of Pediatric Prehospital Basic Life Support Care in the United States.	Diggs, Leigh Ann; Sheth-Chandra, Manasi; De Leo, Gianluca	2016	/	Prehospital emergency care	20	2	230-8		https://dx.doi.org/10.3109/10903127.2015.1076099	26555372	#209	Diggs 2016
163	Demand Forecast Using Data Analytics for the Preallocation of Ambulances.	Chen, Albert Y; Lu, Tsung-Yu; Ma, Matthew Huei-Ming; Sun, Wei-Zen	2016	/	IEEE journal of biomedical and health informatics	20	4	1178-87		https://dx.doi.org/10.1109/JBHI.2015.2443799	26087507	#210	Chen 2016
164	Meeting national response time targets for priority 1 incidents in an urban emergency medical services system in South Africa: More ambulances won't help.	Stein, Christopher; Wallis, Lee; Adetunji, Olufemi	2015	/	South African medical journal = Suid-Afrikaanse tydskrif vir geneeskunde	105	10	840-4		https://dx.doi.org/10.7196/SAMJnew.8087	26428589	#213	Stein 2015
165	Police Mental Health Partnership project: Police Ambulance Crisis Emergency Response (PACER) model development.	Huppert, David; Griffiths, Matthew	2015	/	Australasian psychiatry : bulletin of Royal Australian and New Zealand College of Psychiatrists	23	5	520-3		https://dx.doi.org/10.1177/1039856215597533	26224696	#214	Huppert 2015
166	[Instrument for assessing the quality of mobile emergency pre-hospital care: content validation].	Dantas, Rodrigo Assis Neves; Torres, Gilson de Vasconcelos; Salvetti, Marina de Goes; Dantas, Daniele Vieira; Mendonca, Ana Elza Oliveira de	2015	/	Revista da Escola de Enfermagem da U S P	49	3	381-7		https://dx.doi.org/10.1590/S0080-623420150000300004	26107697	#215	Dantas 2015
167	Ground and Helicopter Emergency Medical Services Time Tradeoffs Assessed with Geographic Information.	Widener, Michael J; Ginsberg, Zac; Schleith, Daniel; Floccare, Douglas J; Hirshon, Jon Mark; Galvagno, Samuel	2015	/	Aerospace medicine and human performance	86	7	620-7		https://dx.doi.org/10.3357/AMHP.4173.2015	26102142	#216	Widener 2015
168	Factors affecting the ambulance response times of trauma incidents in Singapore.	Lam, Sean Shao Wei; Nguyen, Francis Ngoc Hoang Long; Ng, Yih Yng; Lee, Vanessa Pei-Xuan; Wong, Ting Hway; Fook-Chong, Stephanie Man Chung; Ong, Marcus Eng Hock	2015	/	Accident; analysis and prevention	82	acs, 1254476	27-35		https://dx.doi.org/10.1016/j.aap.2015.05.007	26026970	#218	Lam 2015
169	Acceptability of Alternatives to Traditional Emergency Care: Patient Characteristics, Alternate Transport Modes, and Alternate Destinations.	Jones, Courtney Marie Cora; Wasserman, Erin B; Li, Timmy; Shah, Manish N	2015	/	Prehospital emergency care	19	4	516-23		https://dx.doi.org/10.3109/10903127.2015.1025156	25998167	#219	Jones 2015
170	Helicopter emergency medical services response times in norway: do they matter?.	Zakariassen, Erik; Uleberg, Oddvar; Roislien, Jo	2015	/	Air medical journal	34	2	98-103		https://dx.doi.org/10.1016/j.amj.2014.11.003	25733116	#222	Zakariassen 2015
171	Dynamic ambulance reallocation for the reduction of ambulance response times using system status management.	Lam, Sean Shao Wei; Zhang, Ji; Zhang, Zhong Cheng; Oh, Hong Choon; Overton, Jerry; Ng, Yih Yng; Ong, Marcus Eng Hock	2015	/	The American journal of emergency medicine	33	2	159-66		https://dx.doi.org/10.1016/j.ajem.2014.10.044	25488335	#223	Lam 2015
172	Air versus ground transport of patients with acute myocardial infarction: experience in a rural-based helicopter medical service.	Moens, Didier; Stipulante, Samuel; Donneau, Anne-Francoise; Hartstein, Gary; Pirotte, Olivier; D'orio, Vincent; Ghuysen, Alexandre	2015	/	European journal of emergency medicine : official journal of the European Society for Emergency Medicine	22	4	273-8		https://dx.doi.org/10.1097/MEJ.0000000000000149	24736468	#225	Moens 2015
173	The evaluation of time performance in the emergency response center to provide pre-hospital emergency services in Kermanshah.	Mohammadi, Mohsen; Nasiripour, Amir Ashkan; Fakhri, Mahmood; Bakhtiari, Ahad; Azari, Samad; Akbarzadeh, Arash; Goli, Ali; Mahboubi, Mohammad	2014	/	Global journal of health science	7	1	274-9		https://dx.doi.org/10.5539/gjhs.v7n1p274	25560357	#226	Mohammadi 2014
174	A Thailand case study based on quantitative assessment: does a national lead agency make a difference in pre-hospital care development in middle income countries?.	Suriyawongpaisal, Paibul; Aekplakorn, Wichai; Tansirisithikul, Rassamee	2014	/	Scandinavian journal of trauma, resuscitation and emergency medicine	22	101477511	75		https://dx.doi.org/10.1186/s13049-014-0075-x	25496537	#227	Suriyawongpaisal 2014
175	Evaluation of pre-hospital transport time of stroke patients to thrombolytic treatment.	Simonsen, Sofie Amalie; Andresen, Morten; Michelsen, Lene; Viereck, Soren; Lippert, Freddy K; Iversen, Helle Klingenberg	2014	/	Scandinavian journal of trauma, resuscitation and emergency medicine	22	101477511	65		https://dx.doi.org/10.1186/s13049-014-0065-z	25391354	#228	Simonsen 2014
176	Are there any differences in medical emergency team interventions between rural and urban areas? A single-centre cohort study.	Aftyka, Anna; Rybojad, Beata; Rudnicka-Drozak, Ewa	2014	/	The Australian journal of rural health	22	5	223-8		https://dx.doi.org/10.1111/ajr.12108	25303413	#229	Aftyka 2014
177	The Wellington Life Flight Helicopter Emergency Medical Service (HEMS): a retrospective audit against new Ministry of Health criteria.	Gordon, Katherine; Swain, Andrew; Thirkell, Callum; Bailey, Mark; Greenberg, Dave	2014	/	The New Zealand medical journal	127	1402	30-42			25228419	#232	Gordon 2014
178	Predictability of the Call Triage Protocol to Detect if Dispatchers Should Activate Community First Responders.	Narikawa, Kenji; Sakamoto, Tetsuya; Kubota, Katsuaki; Suzukawa, Masayuki; Yonekawa, Chikara; Yamashita, Keisuke; Toyokuni, Yoshiki; Yasuda, Yasuharu; Kobayashi, Akihiro; Iijima, Kazunori	2014	/	Prehospital and disaster medicine	29	5	484-8		https://dx.doi.org/10.1017/S1049023X14000995	25226347	#233	Narikawa 2014
179	Resuscitating two birds with one stone: Improving ambulance response times and enhancing medical student education of the acutely unwell patient.	Ellington, Matt; Campbell, Alan	2014	/	Resuscitation	85	11	e185		https://dx.doi.org/10.1016/j.resuscitation.2014.08.015	25180919	#234	Ellington 2014
180	Geographic access to acute stroke care in the United States.	Adeoye, Opeolu; Albright, Karen C; Carr, Brendan G; Wolff, Catherine; Mullen, Micheal T; Abruzzo, Todd; Ringer, Andrew; Khatri, Pooja; Branas, Charles; Kleindorfer, Dawn	2014	/	Stroke	45	10	3019-24		https://dx.doi.org/10.1161/STROKEAHA.114.006293	25158773	#235	Adeoye 2014
181	Time is money, but how much? The monetary value of response time for Thai ambulance emergency services.	Jaldell, Henrik; Lebnak, Prachaksvich; Amornpetchsathaporn, Anurak	2014	/	Value in health : the journal of the International Society for Pharmacoeconomics and Outcomes Research	17	5	555-60		https://dx.doi.org/10.1016/j.jval.2014.05.006	25128048	#236	Jaldell 2014
182	Simulation and optimization models for emergency medical systems planning.	Bettinelli, Andrea; Cordone, Roberto; Ficarelli, Federico; Righini, Giovanni	2014	/	Journal of emergency management (Weston, Mass.)	12	4	287-301		https://dx.doi.org/10.5055/jem.2014.0180	25069023	#237	Bettinelli 2014
183	[Cardiac arrest in spectators in German football stadiums. Precautionary measures, frequency and short-term outcome].	Luiz, T; Preisegger, T; Rombach, D; Madler, C	2014	/	Der Anaesthesist	63	8-9	636-42		https://dx.doi.org/10.1007/s00101-014-2354-3	25047159	#238	Luiz 2014
184	Prehospital management of supraventricular tachycardia in Victoria, Australia: epidemiology and effectiveness of therapies.	Smith, Gavin; McD Taylor, David; Morgans, Amee; Cameron, Peter	2014	/	Emergency medicine Australasia : EMA	26	4	350-5		https://dx.doi.org/10.1111/1742-6723.12248	24931380	#239	Smith 2014
185	Improving emergency medical dispatching with emphasis on mass-casualty incidents.	Kleinoscheg, Gabriel; Burgsteiner, Harald; Bernroider, Martin; Kiechle, Gunter; Obermayer, Maria	2014	/	Studies in health technology and informatics	198	ck1, 9214582	108-15			24825692	#240	Kleinoscheg 2014
186	Aeromedical evacuation planning using geospatial decision-support.	Bastian, Nathaniel D; Fulton, Lawrence V	2014	/	Military medicine	179	2	174-82		https://dx.doi.org/10.7205/MILMED-D-13-00432	24491614	#242	Bastian 2014
187	Caseload of a land-based trauma team.	Maddock, A; Donald, M	2014	/	Scottish medical journal	59	1	45-9		https://dx.doi.org/10.1177/0036933013518151	24413928	#243	Maddock 2014
188	Epidemiology of emergency medical service responses to older people who have fallen: a prospective cohort study.	Simpson, Paul M; Bendall, Jason C; Tiedemann, Anne; Lord, Stephen R; Close, Jacqueline C T	2014	/	Prehospital emergency care	18	2	185-94		https://dx.doi.org/10.3109/10903127.2013.856504	24401155	#244	Simpson 2014
189	Reducing ambulance response times using discrete event simulation.	Wei Lam, Sean Shao; Zhang, Zhong Cheng; Oh, Hong Choon; Ng, Yih Ying; Wah, Win; Hock Ong, Marcus Eng	2014	/	Prehospital emergency care	18	2	207-16		https://dx.doi.org/10.3109/10903127.2013.836266	24134647	#246	WeiLam 2014
190	The presence of resuscitation equipment and influencing factors at General Practitioners' offices in Denmark: a cross-sectional study.	Niegsch, Mark L; Krarup, Nikolaj T; Clausen, Niels Erikstrup	2014	/	Resuscitation	85	1	65-9		https://dx.doi.org/10.1016/j.resuscitation.2013.09.008	24055182	#247	Niegsch 2014
191	Determining optimum flash patterns for emergency service vehicles: an experimental investigation using high definition film.	Turner, Sally; Wylde, Julie; Langham, Martin; Morrow, Andrew	2014	/	Applied ergonomics	45	5	1313-9		https://dx.doi.org/10.1016/j.apergo.2013.05.007	23746746	#248	Turner 2014
192	Ambulance call-outs and response times in Birmingham and the impact of extreme weather and climate change.	Thornes, John Edward; Fisher, Paul Anthony; Rayment-Bishop, Tracy; Smith, Christopher	2014	/	Emergency medicine journal : EMJ	31	3	220-8		https://dx.doi.org/10.1136/emermed-2012-201817	23447548	#249	Thornes 2014
193	A specialist, second-tier response to out-of-hospital cardiac arrest: setting up TOPCAT2.	Clarke, Scott; Lyon, Richard M; Short, Steven; Crookston, Colin; Clegg, Gareth R	2014	/	Emergency medicine journal : EMJ	31	5	405-7		https://dx.doi.org/10.1136/emermed-2012-202232	23364903	#250	Clarke 2014
194	Factors associated with mortality in out-of-hospital cardiac arrests attended in basic life support units in the Basque Country (Spain).	Ballesteros-Pena, Sendoa; Abecia-Inchaurregui, Luis C; Echevarria-Orella, Enrique	2013	/	Revista espanola de cardiologia (English ed.)	66	4	269-74		https://dx.doi.org/10.1016/j.rec.2012.09.014	24775616	#251	Ballesteros-Pena 2013
195	Interhospital transfer of acute general surgical patients in the Taranaki region of New Zealand.	Butt, Amir; Singh, Primal P; Farrant, Glenn; Kyle, Stephen; Gilkison, William; Fancourt, Michael; Hill, Andrew G; Mosquera, Damien	2013	/	The New Zealand medical journal	126	1387	81-6			24362736	#252	Butt 2013
196	A geographic information system-based analysis of ambulance station coverage area in Samsun, Turkey.	Terzi, Ozlem; Sisman, Aziz; Canbaz, Sevgi; Dundar, Cihad; Peksen, Yildiz	2013	/	Singapore medical journal	54	11	653-8			24276104	#253	Terzi 2013
197	Assessing satisfaction and quality in the EMS/HEMS working relationship.	Jaynes, Cathy L; Cook, Paul; Farmer, Rob; Werman, Howard A; White, Lynn	2013	/	Air medical journal	32	6	338-42		https://dx.doi.org/10.1016/j.amj.2013.05.007	24182883	#255	Jaynes 2013
198	The fast emergency vehicle pre-emption system improved the outcomes of out-of-hospital cardiac arrest.	Tanaka, Yoshio; Yamada, Hiroshi; Tamasaku, Shuji; Inaba, Hideo	2013	/	The American journal of emergency medicine	31	10	1466-71		https://dx.doi.org/10.1016/j.ajem.2013.07.031	24035049	#257	Tanaka 2013
199	Prehospital use of tranexamic acid for hemorrhagic shock in primary and secondary air medical evacuation.	Vu, Erik Nelson; Schlamp, Rob S; Wand, Robert T; Kleine-Deters, Geoff A; Vu, Mark P; Tallon, John M	2013	/	Air medical journal	32	5	289-92		https://dx.doi.org/10.1016/j.amj.2013.05.001	24001917	#258	Vu 2013
200	Positive patients' attitudes to prehospital care.	Hadsund, Jon; Riiskjaer, Erik; Riddervold, Ingunn Skogstad; Christensen, Erika Frischknecht	2013	/	Danish medical journal	60	9	A4694			24001462	#259	Hadsund 2013
201	Predicting defibrillation success in sudden cardiac arrest patients.	Firoozabadi, Reza; Nakagawa, Michael; Helfenbein, Eric D; Babaeizadeh, Saeed	2013	/	Journal of electrocardiology	46	6	473-9		https://dx.doi.org/10.1016/j.jelectrocard.2013.06.007	23871657	#260	Firoozabadi 2013
202	Analyzing the future of army aeromedical evacuation units and equipment: a mixed methods, requirements-based approach.	Bastian, Nathaniel D; Brown, David; Fulton, Lawrence V; Mitchell, Robert; Pollard, Wayne; Robinson, Mark; Wilson, Ronald	2013	/	Military medicine	178	3	321-9		https://dx.doi.org/10.7205/MILMED-D-12-00370	23707120	#263	Bastian 2013
203	Push hard, push fast, if you're downtown: a citation review of urban-centrism in American and European basic life support guidelines.	Orkin, Aaron M	2013	/	Scandinavian journal of trauma, resuscitation and emergency medicine	21	101477511	32		https://dx.doi.org/10.1186/1757-7241-21-32	23601200	#264	Orkin 2013
204	Effects of comprehensive education protocol in decreasing pre-hospital stroke delay among Chinese urban community population.	Chen, Shengyun; Sun, Haixin; Zhao, Xingquan; Fu, Paul; Yan, Wang; Yilong, Wang; Hongyan, Jia; Yan, Zhang; Wenzhi, Wang	2013	/	Neurological research	35	5	522-8		https://dx.doi.org/10.1179/1743132813Y.0000000203	23594430	#265	Chen 2013
205	Commentary on "Does ambulance response time influence patient condition among patients with specific medical and trauma emergencies?".	Boehm, Kevin M	2013	/	Southern medical journal	106	3	236-7		https://dx.doi.org/10.1097/SMJ.0b013e3182882c91	23462494	#267	Boehm 2013
206	Developing an analytical tool for evaluating EMS system design changes and their impact on cardiac arrest outcomes: combining geographic information systems with register data on survival rates.	Sund, Bjorn	2013	/	Scandinavian journal of trauma, resuscitation and emergency medicine	21	101477511	8		https://dx.doi.org/10.1186/1757-7241-21-8	23415045	#269	Sund 2013
207	Higher energy prices are associated with diminished resources, performance and safety in Australian ambulance systems.	Brown, Lawrence H; Chaiechi, Taha; Buettner, Petra G; Canyon, Deon V; Crawford, J Mac; Judd, Jenni	2013	/	Australian and New Zealand journal of public health	37	1	83-9		https://dx.doi.org/10.1111/1753-6405.12015	23379811	#270	Brown 2013
208	Severe hypoglycaemia requiring emergency medical assistance by ambulance services in the East Midlands: a retrospective study.	Khunti, Kamlesh; Fisher, Harriet; Paul, Sanjoy; Iqbal, Mohammad; Davies, Melanie J; Siriwardena, A Niroshan	2013	/	Primary care diabetes	7	2	159-65		https://dx.doi.org/10.1016/j.pcd.2013.01.001	23375384	#271	Khunti 2013
209	A quantile regression analysis of ambulance response time.	Do, Young Kyung; Foo, Kelvin; Ng, Yih Yng; Ong, Marcus Eng Hock	2013	/	Prehospital emergency care	17	2	170-6		https://dx.doi.org/10.3109/10903127.2012.729127	23216450	#274	Do 2013
210	A study comparing care between nurses and doctors in the French prehospital setting: the case of hypoglycemia.	Istria, Jacques; Bonnel, Galadriel; Gentile, Stephanie; Durand, Anne-Claire; Feuerstein, Sebastien; Raymond, Jean-Jacques; Chabot, Jean-Michel; Valliccioni, Willy; Sambuc, Roland	2013	/	Journal of emergency nursing	39	4	384-8		https://dx.doi.org/10.1016/j.jen.2012.09.001	23201177	#275	Istria 2013
211	Response time evaluation for emergency medical service as a part of its performance.	Duchateau, Francois-Xavier; Garnier-Connois, Delphine; Ricard-Hibon, Agnes; Josseaume, Julien; Casalino, Enrique	2013	/	Emergency medicine journal : EMJ	30	9	763-5		https://dx.doi.org/10.1136/emermed-2012-201714	23024240	#276	Duchateau 2013
212	[Stroke always with an emergency physician? - Pro].	Harding, U; Lechleuthner, A; Ritter, M A; Schilling, M; Kros, M; Ohms, M; Bohn, A	2013	/	Medizinische Klinik, Intensivmedizin und Notfallmedizin	108	5	408-11		https://dx.doi.org/10.1007/s00063-012-0137-7	23010854	#277	Harding 2013
213	The Danish quality database for prehospital emergency medical services.	Frischknecht Christensen, Erika; Berlac, Peter Anthony; Nielsen, Henrik; Christiansen, Christian Fynbo	2016	/	Clinical epidemiology	8	101531700	667-671			27843347	#279	FrischknechtChristensen 2016
214	Reducing Time to First on Scene: An Ambulance-Community First Responder Scheme.	Campbell, Alan; Ellington, Matt	2016	/	Emergency medicine international	2016	101567070	1915895		https://dx.doi.org/10.1155/2016/1915895	27119024	#280	Campbell 2016
215	Does temporary location of ambulances ("fluid deployment") affect response times and patient outcome?.	Peyravi, Mahmoudreza; Khodakarim, Soheila; Ortenwall, Per; Khorram-Manesh, Amir	2015	/	International journal of emergency medicine	8	1	37		https://dx.doi.org/10.1186/s12245-015-0084-1	26453056	#281	Peyravi 2015
216	Differential effects of early postinjury treatment with neuroprotective drugs in a mouse model using diffuse reflectance spectroscopy.	Shochat, Ariel; Abookasis, David	2015	/	Neurophotonics	2	1	015001		https://dx.doi.org/10.1117/1.NPh.2.1.015001	26157981	#282	Shochat 2015
217	Trauma care in Scotland: effect of rurality on ambulance travel times and level of destination healthcare facility.	Yeap, E E; Morrison, J J; Apodaca, A N; Egan, G; Jansen, J O	2014	/	European journal of trauma and emergency surgery : official publication of the European Trauma Society	40	3	295-302		https://dx.doi.org/10.1007/s00068-014-0383-x	26816063	#283	Yeap 2014
218	Availability and quality of prehospital care on pakistani interurban roads.	Bhatti, Junaid A; Waseem, Hunniya; Razzak, Junaid A; Shiekh, Naeem-Ul-Lah; Khoso, Ajmal Khan; Salmi, L-Rachid	2013	/	Annals of advances in automotive medicine. Association for the Advancement of Automotive Medicine. Annual Scientific Conference	57	101528485	257-64			24406963	#285	Bhatti 2013
219	Comparison of emergency medical services systems across Pan-Asian countries: a Web-based survey.	Shin, Sang Do; Ong, Marcus Eng Hock; Tanaka, Hideharu; Ma, Matthew Huei-Ming; Nishiuchi, Tatsuya; Alsakaf, Omer; Karim, Sarah Abdul; Khunkhlai, Nalinas; Lin, Chih-Hao; Song, Kyoung Jun; Ryoo, Hyun Wook; Ryu, Hyun Ho; Tham, Lai Peng; Cone, David C	2012	/	Prehospital emergency care	16	4	477-96			22861161	#286	Shin 2012
220	Prehospital trauma systems reduce mortality in developing countries: a systematic review and meta-analysis.	Henry, Jaymie Ang; Reingold, Arthur Lawrence	2012	/	The journal of trauma and acute care surgery	73	1	261-8		https://dx.doi.org/10.1097/TA.0b013e31824bde1e	22743393	#287	Henry 2012
221	[Analysis of the inclusion of police personnel on the out of hospital cardiac arrest emergency response].	Aguilera-Campos, Andrea; Asensio-Lafuente, Enrique; Fraga-Sastrias, Juan Manuel	2012	/	Salud publica de Mexico	54	1	60-7			22286829	#288	Aguilera-Campos 2012
222	Spatial analysis of ambulance response times related to prehospital cardiac arrests in the city-state of Singapore.	Earnest, Arul; Hock Ong, Marcus Eng; Shahidah, Nur; Min Ng, Wen; Foo, Chuanyang; Nott, David John	2012	/	Prehospital emergency care	16	2	256-65		https://dx.doi.org/10.3109/10903127.2011.615974	21999815	#290	Earnest 2012
223	A simple three-step dispatch rule may reduce lights and sirens responses to motor vehicle crashes.	Isenberg, Derek; Cone, David C; Stiell, Ian G	2012	/	Emergency medicine journal : EMJ	29	7	592-5		https://dx.doi.org/10.1136/emermed-2011-200133	21856707	#292	Isenberg 2012
224	The barbados emergency ambulance service: high frequency of nontransported calls.	Phillips, Sherwin E; Gaskin, Pamela S; Byer, David; Cadogan, W L; Brathwaite, Andrew; Nielsen, Anders L	2012	/	Emergency medicine international	2012	101567070	659392		https://dx.doi.org/10.1155/2012/659392	23198147	#293	Phillips 2012
225	The first 7 years of the metropolitan fire brigade emergency responder program - an overview of incidents attended.	Boyle, Malcolm J; Williams, Brett; Bibby, Colin; Morton, Allan; Huggins, Chris	2010	/	Open access emergency medicine : OAEM	2	101570796	77-82		https://dx.doi.org/10.2147/OAEM.S12541	27147841	#294	Boyle 2010
226	A new method for managing emergency calls.	Landoni, G; Cabrini, L; Fochi, O; Zangrillo, A	2010	/	HSR proceedings in intensive care & cardiovascular anesthesia	2	1	35-9			23439874	#296	Landoni 2010
227	A statistical analysis of santa barbara ambulance response in 2006: performance under load.	Chang, Joshua C; Schoenberg, Frederic P	2009	/	The western journal of emergency medicine	10	1	42-7			19561768	#297	Chang 2009
228	Ambulance crew target performance best ever.	Anonymous	2008	/	Emergency nurse : the journal of the RCN Accident and Emergency Nursing Association	16	4	2		https://dx.doi.org/10.7748/en.16.4.2.s4	27315959	#299	Anonymous 2008
229	Cardiopulmonary resuscitation : the short comings in Malaysia.	Sheng, Chew Keng; Zakaria, Mohd Idzwan; Rahman, Nik Hisamuddin Nik Abdul; Jaalam, Kamaruddin; Adnan, Wan Aasim Wan	2008	/	The Malaysian journal of medical sciences : MJMS	15	1	49-51			22589616	#300	Sheng 2008
230	Ambulance services at hospital universiti sains malaysia and hospital kota bharu: a retrospective study of calls.	Shah Che Hamzah, Mohd Shaharudin; Ahmad, Rashidi; Nik Abdul Rahman, Nik Hisamuddin; Pardi, Kasmah Wati; Jaafar, Naimah; Wan Adnan, Wan Aasim; Jaalam, Kamaruddin; Sahil Jamalullail, Syed Mohsin	2005	/	The Malaysian journal of medical sciences : MJMS	12	2	34-42			22605956	#301	ShahCheHamzah 2005
231	Ambulance targets still missing the mark.	Lipley, Nick	2002	/	Emergency nurse : the journal of the RCN Accident and Emergency Nursing Association	10	4	2			27731683	#302	Lipley 2002
232	Prehospital vs. emergency department pronouncement of death: a cost analysis.	Cheung, M; Morrison, L; Verbeek, P R	2001	/	CJEM	3	1	19-25			17612436	#303	Cheung 2001
233	[Sudden noncardiac arrest out-of-hospital in the Reykjavik area 1987-1999.].	Marelsson, S; Thornorgeirsson, G	2001	/	Laeknabladid	87	12	973-8			17019020	#304	Marelsson 2001
234	Criteria-based emergency medical dispatch of ambulances fulfils goals.	Andersen, Mikkel Stromgaard; Carlsen, Helge Praestgaard; Christensen, Erika Frischknecht	2011	/	Danish medical bulletin	58	12	A4336			22142569	#306	Andersen 2011
235	The impact of an emergency motorcycle response vehicle on prehospital care in an urban area.	van der Pols, Hans; Mencl, Francis; de Vos, Rien	2011	/	European journal of emergency medicine : official journal of the European Society for Emergency Medicine	18	6	328-33		https://dx.doi.org/10.1097/MEJ.0b013e32834624e8	22048417	#307	vanderPols 2011
236	Outcomes from out-of-hospital cardiac arrest in the Wellington region of New Zealand. Does use of the Fire Service make a difference?.	Swain, Andrew H; Barry, Tasmin; Hoyle, Sarah R; Haywood, Grant; Cameron, Hayley; Larsen, Peter D	2011	/	The New Zealand medical journal	124	1344	81-90			22016167	#308	Swain 2011
237	First aid and harm minimization for victims of road trauma: a population study.	Arbon, Paul; Hayes, Jo; Woodman, Richard	2011	/	Prehospital and disaster medicine	26	4	276-82		https://dx.doi.org/10.1017/S1049023X11006522	22008363	#309	Arbon 2011
238	EMS relocation in a rural area using a geographic information system can improve response time to motor vehicle crashes.	Gonzalez, Richard P; Cummings, Glenn R; Harlan, Shanna M; Mulekar, Maduri S; Rodning, Charles B	2011	/	The Journal of trauma	71	4	1023-6		https://dx.doi.org/10.1097/TA.0b013e318230f6f0	21986742	#310	Gonzalez 2011
239	Chest compression-only CPR or good quality 30:2 CPR.	Anantharaman, V	2011	/	Singapore medical journal	52	8	576-81			21879215	#311	Anantharaman 2011
240	Mobile phone technology identifies and recruits trained citizens to perform CPR on out-of-hospital cardiac arrest victims prior to ambulance arrival.	Ringh, Mattias; Fredman, David; Nordberg, Per; Stark, Tomas; Hollenberg, Jacob	2011	/	Resuscitation	82	12	1514-8		https://dx.doi.org/10.1016/j.resuscitation.2011.07.033	21854731	#312	Ringh 2011
241	Acute chest pain - a prospective population based study of contacts to Norwegian emergency medical communication centres.	Burman, Robert Anders; Zakariassen, Erik; Hunskaar, Steinar	2011	/	BMC emergency medicine	11	100968543	9		https://dx.doi.org/10.1186/1471-227X-11-9	21777448	#313	Burman 2011
242	Ambulance service puts too much emphasis on response time to detriment of overall care, says National Audit Office.	Carlowe, Jo	2011	/	BMJ (Clinical research ed.)	342	8900488, bmj, 101090866	d3672		https://dx.doi.org/10.1136/bmj.d3672	21665935	#314	Carlowe 2011
243	Cardiac arrest outcomes before and after the 2005 resuscitation guidelines implementation: evidence of improvement?.	Deasy, C; Bray, J E; Smith, K; Wolfe, R; Harriss, L R; Bernard, S A; Cameron, P	2011	/	Resuscitation	82	8	984-8		https://dx.doi.org/10.1016/j.resuscitation.2011.04.005	21536367	#316	Deasy 2011
244	An open, interoperable, and scalable prehospital information technology network architecture.	Landman, Adam B; Rokos, Ivan C; Burns, Kevin; Van Gelder, Carin M; Fisher, Roger M; Dunford, James V; Cone, David C; Bogucki, Sandy	2011	/	Prehospital emergency care	15	2	149-57		https://dx.doi.org/10.3109/10903127.2010.534235	21294627	#320	Landman 2011
245	[Nurses and social care workers in emergency teams in Norway].	Hilpusch, Frank; Parschat, Petra; Fenes, Sissel; Aaraas, Ivar J; Gilbert, Mads	2011	/	Tidsskrift for den Norske laegeforening : tidsskrift for praktisk medicin, ny raekke	131	1	28-31		https://dx.doi.org/10.4045/tidsskr.10.0319	21233884	#321	Hilpusch 2011
246	Emergency medical services--poor response time in the rural Eastern Cape.	Meents, E; Boyles, T	2010	/	South African medical journal = Suid-Afrikaanse tydskrif vir geneeskunde	100	12	790			21414262	#323	Meents 2010
247	Association between prehospital time intervals and ST-elevation myocardial infarction system performance.	Studnek, Jonathan R; Garvey, Lee; Blackwell, Tom; Vandeventer, Steven; Ward, Steven R	2010	/	Circulation	122	15	1464-9		https://dx.doi.org/10.1161/CIRCULATIONAHA.109.931154	20876439	#324	Studnek 2010
248	[Design of a mechanical system for the balanceable system of ambulance].	Zheng, Yi; Luo, Yibin; Zhang, Guangpeng; Zhang, Zhide; Chen, Chaomin	2010	/	Sheng wu yi xue gong cheng xue za zhi = Journal of biomedical engineering = Shengwu yixue gongchengxue zazhi	27	4	912-5			20842870	#325	Zheng 2010
249	An eight year review of exercise-related cardiac arrests.	Cheah, Si Oon; Ong, Marcus E H; Chuah, Matthew B F	2010	/	Annals of the Academy of Medicine, Singapore	39	7	542-6			20697672	#328	Cheah 2010
250	Pre-hospital care time intervals among victims of road traffic injuries in Iran. A cross-sectional study.	Bigdeli, Maryam; Khorasani-Zavareh, Davoud; Mohammadi, Reza	2010	/	BMC public health	10	100968562	406		https://dx.doi.org/10.1186/1471-2458-10-406	20618970	#330	Bigdeli 2010
251	Delayed versus immediate defibrillation for out-of-hospital cardiac arrest due to ventricular fibrillation: A systematic review and meta-analysis of randomised controlled trials.	Simpson, Paul M; Goodger, Mark S; Bendall, Jason C	2010	/	Resuscitation	81	8	925-31		https://dx.doi.org/10.1016/j.resuscitation.2010.04.016	20483525	#331	Simpson 2010
252	Development and pilot of clinical performance indicators for English ambulance services.	Siriwardena, A Niroshan; Shaw, Deborah; Donohoe, Rachael; Black, Sarah; Stephenson, John	2010	/	Emergency medicine journal : EMJ	27	4	327-31		https://dx.doi.org/10.1136/emj.2009.072397	20385697	#332	Siriwardena 2010
253	Ambulance staging for potentially dangerous scenes: another hidden component of response time.	Gratton, Matthew; Garza, Alex; Salomone, Joseph A 3rd; McElroy, James; Shearer, Jason	2010	/	Prehospital emergency care	14	3	340-4		https://dx.doi.org/10.3109/10903121003760176	20377402	#333	Gratton 2010
254	Using genetic algorithms to optimise current and future health planning--the example of ambulance locations.	Sasaki, Satoshi; Comber, Alexis J; Suzuki, Hiroshi; Brunsdon, Chris	2010	/	International journal of health geographics	9	101152198	4		https://dx.doi.org/10.1186/1476-072X-9-4	20109172	#334	Sasaki 2010
255	Response times of ambulances to calls from midwife obstetric units of the Peninsula Maternal and Neonatal Service (PMNS) in Cape Town.	Marcus, J K; Clow, S E	2009	/	Curationis	32	1	59-66			20225754	#336	Marcus 2009
256	Using a discrete-event simulation to balance ambulance availability and demand in static deployment systems.	Wu, Ching-Han; Hwang, Kevin P	2009	/	Academic emergency medicine : official journal of the Society for Academic Emergency Medicine	16	12	1359-1366		https://dx.doi.org/10.1111/j.1553-2712.2009.00583.x	20053259	#337	Wu 2009
257	Erlang loss models for the static deployment of ambulances.	Restrepo, Mateo; Henderson, Shane G; Topaloglu, Huseyin	2009	/	Health care management science	12	1	67-79			19938443	#338	Restrepo 2009
258	Improving rural emergency medical service response time with global positioning system navigation.	Gonzalez, Richard P; Cummings, Glenn R; Mulekar, Madhuri S; Harlan, Shana M; Rodning, Charles B	2009	/	The Journal of trauma	67	5	899-902		https://dx.doi.org/10.1097/TA.0b013e3181bc781d	19901646	#339	Gonzalez 2009
259	Urban sprawl and delayed ambulance arrival in the U.S.	Trowbridge, Matthew J; Gurka, Matthew J; O'Connor, Robert E	2009	/	American journal of preventive medicine	37	5	428-32		https://dx.doi.org/10.1016/j.amepre.2009.06.016	19840697	#340	Trowbridge 2009
260	Effect of emergency medical technician-placed Combitubes on outcomes after out-of-hospital cardiopulmonary arrest.	Cady, Charles E; Weaver, Matthew D; Pirrallo, Ronald G; Wang, Henry E	2009	/	Prehospital emergency care	13	4	495-9		https://dx.doi.org/10.1080/10903120903144874	19731162	#341	Cady 2009
261	A novel approach to multihazard modeling and simulation.	Smith, Silas W; Portelli, Ian; Narzisi, Giuseppe; Nelson, Lewis S; Menges, Fabian; Rekow, E Dianne; Mincer, Joshua S; Mishra, Bhubaneswar; Goldfrank, Lewis R	2009	/	Disaster medicine and public health preparedness	3	2	75-87		https://dx.doi.org/10.1097/DMP.0b013e3181a88899	19491602	#343	Smith 2009
262	Geographic-time distribution of ambulance calls in Singapore: utility of geographic information system in ambulance deployment (CARE 3).	Ong, Marcus E H; Ng, Faith S P; Overton, Jerry; Yap, Susan; Andresen, Derek; Yong, David K L; Lim, Swee Han; Anantharaman, V	2009	/	Annals of the Academy of Medicine, Singapore	38	3	184-91			19347069	#344	Ong 2009
263	Effects of a modified ambulance night shift system on fatigue and physiological function among ambulance paramedics.	Takeyama, Hidemaro; Itani, Toru; Tachi, Norihide; Sakamura, Osamu; Murata, Kensaburo; Inoue, Tatsuki; Takanishi, Toshimasa; Suzumura, Hatsuko; Niwa, Sayuri	2009	/	Journal of occupational health	51	3	204-9			19336969	#345	Takeyama 2009
264	Medical emergency motorcycle--is it useful in a Scandinavian Emergency Medical Service?.	Nakstad, Anders Rostrup; Bjelland, Bjorn; Sandberg, Marten	2009	/	Scandinavian journal of trauma, resuscitation and emergency medicine	17	101477511	9		https://dx.doi.org/10.1186/1757-7241-17-9	19239681	#346	Nakstad 2009
265	A summative evaluation of an EMS partnership aimed at reducing ED length of stay.	Gillespie, Gordon Lee; Yap, Tracey L; Singleton, Marilyn; Elam, Mark	2009	/	Journal of emergency nursing	35	1	5-10		https://dx.doi.org/10.1016/j.jen.2007.10.002	19203673	#347	Gillespie 2009
266	The need for separate analyses of survival for "in-home" arrests versus "out-of-home" arrests in the determination of whether it is best to shock first or perform 3 min of CPR before the first defibrillation; in patients with ventricular fibrillation card	Rottenberg, Eric M	2009	/	Resuscitation	80	4	498-9		https://dx.doi.org/10.1016/j.resuscitation.2008.11.027	19185410	#348	Rottenberg 2009
267	Heart rate and leukocytes after air and ground transportation in artificially ventilated neonates: a prospective observational study.	Grosek, Stefan; Mlakar, Gorazd; Vidmar, Ivan; Ihan, Alojz; Primozic, Janez	2009	/	Intensive care medicine	35	1	161-5		https://dx.doi.org/10.1007/s00134-008-1256-8	18791698	#349	Grosek 2009
268	Audit of the effectiveness of command and control arrangements for medical evacuation of seriously ill or injured casualties in southern Afghanistan 2007.	Cordell, R F; Cooney, M S; Beijer, D	2008	/	Journal of the Royal Army Medical Corps	154	4	227-30			19496365	#350	Cordell 2008
269	Ambulance response time and emergency medical dispatcher program: a study in Kelantan, Malaysia.	Shah, C H Mohd Shaharudin; Ismail, I Mohd; Mohsin, S S J Syed	2008	/	The Southeast Asian journal of tropical medicine and public health	39	6	1150-4			19062707	#351	Shah 2008
270	Medical response times to major incidents: potential benefits of a regional air ambulance mutual aid scheme.	Bredmose, P P; Forbes, R A; Davies, G E; Freij, R; Lockey, D	2008	/	Emergency medicine journal : EMJ	25	12	851-3		https://dx.doi.org/10.1136/emj.2008.059436	19033512	#352	Bredmose 2008
271	Optimal ambulance location with random delays and travel times.	Ingolfsson, Armann; Budge, Susan; Erkut, Erhan	2008	/	Health care management science	11	3	262-74			18826004	#354	Ingolfsson 2008
272	Why the closest ambulance cannot be dispatched in an urban emergency medical services system.	Dean, Stephen F	2008	/	Prehospital and disaster medicine	23	2	161-5			18557296	#355	Dean 2008
273	Drug abuse-related emergency calls: a metropolis-wide study.	Togia, Athanasia; Sergentanis, Theodoros N; Sindos, Michael; Ntourakis, Dimitrios; Doumouchtsis, Evangelos; Sergentanis, Ioannis N; Bachtis, Constantinos; Pyrros, Demetrios; Papaefstathiou, Nikolaos	2008	/	Prehospital and disaster medicine	23	1	36-40			18491659	#356	Togia 2008
274	Mobile phones, in combination with a computer locator system, improve the response times of emergency medical services in central London.	Gossage, J A; Frith, D P; Carrell, T W G; Damiani, M; Terris, J; Burnand, K G	2008	/	Annals of the Royal College of Surgeons of England	90	2	113-6		https://dx.doi.org/10.1308/003588408X242079	18325208	#358	Gossage 2008
275	Geographic analysis of ambulance availability in Arkansas.	Abbott, Rosa M	2008	/	Family & community health	31	1	35-43			18091083	#359	Abbott 2008
276	Identifying approaches to improve the accuracy of shock outcome prediction for out-of-hospital cardiac arrest.	Gundersen, Kenneth; Kvaloy, Jan Terje; Kramer-Johansen, Jo; Eftestol, Trygve	2008	/	Resuscitation	76	2	279-84			17767991	#362	Gundersen 2008
277	Distribution of casualties in a mass-casualty incident with three local hospitals in the periphery of a densely populated area: lessons learned from the medical management of a terrorist attack.	Bloch, Yuval H; Schwartz, Dagan; Pinkert, Moshe; Blumenfeld, Amir; Avinoam, Shkolnick; Hevion, Giora; Oren, Meir; Goldberg, Avishay; Levi, Yehezkel; Bar-Dayan, Yaron	2007	/	Prehospital and disaster medicine	22	3	186-92			17894211	#364	Bloch 2007
278	Spotlight on the safety net. Mecklenburg Emergency Medical Services Agency.	Alexander-Bratcher, Kimberly M	2007	/	North Carolina medical journal	68	4	286-7			17694853	#365	Alexander-Bratcher 2007
279	Emergency motorcycle: has it a place in a medical emergency system?.	Soares-Oliveira, Miguel; Egipto, Paula; Costa, Isabel; Cunha-Ribeiro, Luis Manuel	2007	/	The American journal of emergency medicine	25	6	620-2			17606085	#366	Soares-Oliveira 2007
280	The "vertical response time": barriers to ambulance response in an urban area.	Silverman, Robert A; Galea, Sandro; Blaney, Shannon; Freese, John; Prezant, David J; Park, Richard; Pahk, Raymond; Caron, Djorge; Yoon, Sonia; Epstein, Jonathan; Richmond, Neal J	2007	/	Academic emergency medicine : official journal of the Society for Academic Emergency Medicine	14	9	772-8			17601996	#367	Silverman 2007
281	Hatzolah emergency medical responder service: to save a life.	Chan, Tony; Braitberg, George; Elbaum, Danny; Taylor, David McD	2007	/	The Medical journal of Australia	186	12	639-42			17576181	#369	Chan 2007
282	Ambulance staff falsified response-time figures.	Bell, Julia	2007	/	The Health service journal	117	6050	12			17477240	#370	Bell 2007
283	Could bystander first-aid prevent trauma deaths at the scene of injury?.	Ashour, Amer; Cameron, Peter; Bernard, Stephen; Fitzgerald, Mark; Smith, Karen; Walker, Tony	2007	/	Emergency medicine Australasia : EMA	19	2	163-8			17448104	#371	Ashour 2007
284	Impact of a citywide blackout on an urban emergency medical services system.	Freese, John; Richmond, Neal J; Silverman, Robert A; Braun, James; Kaufman, Bradley J; Clair, John	2006	/	Prehospital and disaster medicine	21	6	372-8			17334182	#372	Freese 2006
285	Development and testing of an algorithm for efficient resource positioning in pre-hospital emergency care.	Saini, Devashish; Mazza, Giovanni; Shah, Najaf; Mirza, Muzna; Gori, Mandar M; Nandigam, Hari Krishna; Orthner, Helmuth F	2006	/	AMIA ... Annual Symposium proceedings. AMIA Symposium		101209213	1083			17238702	#373	Saini 2006
286	Analysis of the ventricular fibrillation waveform in refibrillation.	Russell, James K; White, Roger D; Crone, William E	2006	/	Critical care medicine	34	12 Suppl	S432-7			17114973	#374	Russell 2006
287	Midazolam and diazepam for pediatric seizures in the prehospital setting.	Warden, Craig R; Frederick, Carrie	2006	/	Prehospital emergency care	10	4	463-7			16997775	#376	Warden 2006
288	Use of an automated, load-distributing band chest compression device for out-of-hospital cardiac arrest resuscitation.	Ong, Marcus Eng Hock; Ornato, Joseph P; Edwards, David P; Dhindsa, Harinder S; Best, Al M; Ines, Caesar S; Hickey, Scott; Clark, Bryan; Williams, Dean C; Powell, Robert G; Overton, Jerry L; Peberdy, Mary Ann	2006	/	JAMA	295	22	2629-37			16772626	#378	Ong 2006
289	The prehospital emergency care system in Mexico City: a system's performance evaluation.	Peralta, Luis Mauricio Pinet	2006	/	Prehospital and disaster medicine	21	2	104-11			16771001	#379	Peralta 2006
290	Treating the clock and not the patient: ambulance response times and risk.	Price, L	2006	/	Quality & safety in health care	15	2	127-30			16585114	#380	Price 2006
291	Physician Response Unit -- a feasibility study of an initiative to enhance the delivery of pre-hospital emergency medical care.	Bell, A; Lockey, D; Coats, T; Moore, F; Davies, G	2006	/	Resuscitation	69	3	389-93			16563602	#381	Bell 2006
292	A meta-analysis of prehospital care times for trauma.	Carr, Brendan G; Caplan, Joel M; Pryor, John P; Branas, Charles C	2006	/	Prehospital emergency care	10	2	198-206			16531377	#382	Carr 2006
293	Do public access defibrillation (PAD) programmes lead to an increase of patients surviving to discharge from hospital following out of hospital cardiac arrest?--a literature review.	Clare, Carl	2006	/	International journal of nursing studies	43	8	1057-62			16423355	#383	Clare 2006
294	Using simulation to estimate the cost effectiveness of improving ambulance and thrombolysis response times after myocardial infarction.	Chase, D; Roderick, P; Cooper, K; Davies, R; Quinn, T; Raftery, J	2006	/	Emergency medicine journal : EMJ	23	1	67-72			16381082	#384	Chase 2006
295	Emergency medical services in Islamabad, Pakistan: a public-private partnership.	Ali, M; Miyoshi, C; Ushijima, H	2006	/	Public health	120	1	50-7			16198384	#385	Ali 2006
296	Ambulance services. Digital dawn.	Davies, Jeremy	2005	/	The Health service journal	115	5972	suppl-6			16171134	#387	Davies 2005
297	Use of an impedance threshold device improves short-term outcomes following out-of-hospital cardiac arrest.	Thayne, Roger C; Thomas, D Colin; Neville, James D; Van Dellen, Anton	2005	/	Resuscitation	67	1	103-8			16150530	#388	Thayne 2005
298	Epidemiologic intervention framework of a prehospital emergency medical service.	Roman, Mariana Isabel Vargas; de Miguel, Angel Gil; Garrido, Pilar Carrasco; Medina, Juan Carlos; Carlos, Alvarez Juan; Diaz, Gomez; Torres, Ervigio Corral	2005	/	Prehospital emergency care	9	3	344-54			16147488	#389	Roman 2005
299	Measuring the EMS patient access time interval and the impact of responding to high-rise buildings.	Morrison, Laurie J; Angelini, Mark P; Vermeulen, Marian J; Schwartz, Brian	2005	/	Prehospital emergency care	9	1	14-8			16036822	#391	Morrison 2005
300	Errors of omission in the treatment of prehospital chest pain patients.	Rittenberger, Jon C; Beck, Paul W; Paris, Paul M	2005	/	Prehospital emergency care	9	1	2-7			16036820	#392	Rittenberger 2005
301	[Patient and their relatives' satisfaction regarding a home-based crisis intervention provided by a mobile crisis team].	Ampelas, J-F; Robin, M; Caria, A; Basbous, I; Rakowski, F; Mallat, V; Zeltner, L; Bronchard, M; Mauriac, F; Waddington, A	2005	/	L'Encephale	31	2	127-41			15959440	#394	Ampelas 2005
302	Barriers to accessing ambulance services in rural Victoria for acute asthma: patients' and medical professionals' perspectives.	Morgans, Amee; Archer, Frank; Walker, Tony; Thuma, Evelyn	2005	/	The Australian journal of rural health	13	2	116-20			15804337	#395	Morgans 2005
303	Emergency medical services in Zimbabwe.	Thomson, Neil	2005	/	Resuscitation	65	1	15-9			15797271	#396	Thomson 2005
304	Auto launch/early activation: a survey of AAMS members and literature review.	Wish, John R; Davis, Daniel P	2005	/	Air medical journal	24	2	83-8			15741955	#397	Wish 2005
305	Randomised trial of intranasal versus intramuscular naloxone in prehospital treatment for suspected opioid overdose.	Kelly, Anne-Maree; Kerr, Debra; Dietze, Paul; Patrick, Ian; Walker, Tony; Koutsogiannis, Zeff	2005	/	The Medical journal of Australia	182	1	24-7			15651944	#398	Kelly 2005
306	Camp health services in the state of Michigan.	Walton, Edward A; Maio, Ronald F; Hill, Elizabeth M	2004	/	Wilderness & environmental medicine	15	4	274-83			15636378	#399	Walton 2004
307	Public attitudes to emergency medical services in Singapore: EMS day 2002.	Ong, M E H; Ang, P H Y; Chan, Y H; Yap, S	2004	/	Singapore medical journal	45	9	419-22			15334284	#401	Ong 2004
308	The origins of system status management.	Dean, Stephen	2004	/	Emergency medical services	33	6	116-8			15216596	#403	Dean 2004
309	Emergency vehicle driving and traffic preemption.	Patrick, Richard W	2004	/	Emergency medical services	33	6	78-9			15216591	#404	Patrick 2004
310	Can dedicated ambulances improve the efficiency of the neonatal emergency transport service?.	Caverni, V; Rastrelli, M; Aufieri, R; Agostino, R	2004	/	The journal of maternal-fetal & neonatal medicine : the official journal of the European Association of Perinatal Medicine, the Federation of Asia and Oceania Perinatal Societies, the International Society of Perinatal Obstetricians	15	2	126-8			15209121	#405	Caverni 2004
311	Prehospital mortality in an EMS system using medical priority dispatching: a community based cohort study.	Kuisma, Markku; Holmstrom, Peter; Repo, Jukka; Maatta, Teuvo; Nousila-Wiik, Maria; Boyd, James	2004	/	Resuscitation	61	3	297-302			15172708	#406	Kuisma 2004
312	A geographic information system simulation model of EMS: reducing ambulance response time.	Peleg, Kobi; Pliskin, Joseph S	2004	/	The American journal of emergency medicine	22	3	164-70			15138950	#407	Peleg 2004
313	[Urgent calls--prehospital response time in Vestfold and Troms in 2001].	Folkestad, Ellen Holtan; Gilbert, Mads; Steen-Hansen, Jon Erik	2004	/	Tidsskrift for den Norske laegeforening : tidsskrift for praktisk medicin, ny raekke	124	3	324-8			14963502	#409	Folkestad 2004
314	Ambulance emergency services for patients with coronary heart disease in Lancashire: achieving standards and improving performance.	Stoykova, B; Dowie, R; Bastow, P; Rowsell, K V; Gregory, R P F	2004	/	Emergency medicine journal : EMJ	21	1	99-104			14734395	#410	Stoykova 2004
315	[Critical care helicopter transport. Report of 224 cases].	Carreras Gonzalez, E; Carreras Gonzalez, G; Fraga Rodriguez, G; Ginovart Galiana, G; Moliner Calderon, E; Torras Colell, A; Torrent Espanol, M	2003	/	Anales de pediatria (Barcelona, Spain : 2003)	59	6	529-34			14636516	#411	CarrerasGonzalez 2003
316	To blow or not to blow: a randomised controlled trial of compression-only and standard telephone CPR instructions in simulated cardiac arrest.	Woollard, Malcolm; Smith, Anna; Whitfield, Richard; Chamberlain, Douglas; West, Robert; Newcombe, Robert; Clawson, Jeff	2003	/	Resuscitation	59	1	123-31			14580743	#413	Woollard 2003
317	[Comparison of the emergency medical services systems of Birmingham and Bonn: process efficacy and cost effectiveness].	Fischer, M; Krep, H; Wierich, D; Heister, U; Hoeft, A; Edwards, S; Castrillo-Riesgo, L G; Krafft, T	2003	/	Anasthesiologie, Intensivmedizin, Notfallmedizin, Schmerztherapie : AINS	38	10	630-42			14508702	#414	Fischer 2003
318	Automatic external defibrillators for prevention of out-of-hospital sudden death: effectiveness of the automatic external defibrillator.	Myerburg, Robert J; Velez, Maurico; Rosenberg, Donald G; Fenster, Jeffrey; Castellanos, Agustin	2003	/	Journal of cardiovascular electrophysiology	14	9 Suppl	S108-16			12950531	#415	Myerburg 2003
319	The time first-response fire fighters have to initiate care in a midsize city.	Lerner, E Brooke; Billittier, Anthony J; Moscati, Ronald M; Adolf, John E	2003	/	The Journal of emergency medicine	25	2	171-4			12902004	#416	Lerner 2003
320	Emergency care. Change of pace.	Everden, Paul; Eardley, Mark; Lorgelly, Paula; Howe, Amanda	2003	/	The Health service journal	113	5865	28-30			12898995	#417	Everden 2003
321	Emergency calls not requiring an urgent ambulance response: expert consensus.	Woollard, Malcolm	2003	/	Prehospital emergency care	7	3	384-91			12879391	#418	Woollard 2003
322	Can first responders be sent to selected 9-1-1 emergency medical services calls without an ambulance?.	Key, Craig B; Pepe, Paul E; Persse, David E; Calderon, Darrell	2003	/	Academic emergency medicine : official journal of the Society for Academic Emergency Medicine	10	4	339-46			12670847	#419	Key 2003
323	'Event tree' analysis of out-of-hospital cardiac arrest data: confirming the importance of bystander CPR.	Dowie, Robin; Campbell, Helen; Donohoe, Rachael; Clarke, Patricia	2003	/	Resuscitation	56	2	173-81			12589991	#421	Dowie 2003
324	[Initial medical treatment by paramedics in combined first aid operations of paramedics and emergency physicians].	Wahlen, B M; Wolcke, B; Schneider, T; Thierbach, A	2003	/	Anasthesiologie, Intensivmedizin, Notfallmedizin, Schmerztherapie : AINS	38	1	27-31			12522726	#422	Wahlen 2003
325	Automated external defibrillator (AED) utilization rates and reasons fire and police first responders did not apply AEDs.	Lerner, E Brooke; Billittier, Anthony J 4th; Newman, Mary M; Groh, William J	2002	/	Prehospital emergency care	6	4	378-82			12385601	#423	Lerner 2002
326	Cardiac arrests treated by ambulance paramedics and fire fighters.	Smith, Karen L; McNeil, John J	2002	/	The Medical journal of Australia	177	6	305-9			12225277	#425	Smith 2002
327	Integration of telemedicine into emergency medical services.	Cabrera, M F; Arredondo, M T; Quiroga, J	2002	/	Journal of telemedicine and telecare	8 Suppl 2	9506702, cpj	12-4			12217117	#427	Cabrera 2002
328	Accessibility and distribution of the Norwegian National Air Emergency Service: 1988-1998.	Heggestad, Torhild; Borsheim, Knut Yngve	2002	/	Air medical journal	21	3	39-45			11994734	#429	Heggestad 2002
329	[Ambulance transportation and prehospital treatment in connection with admission for suspected acute myocardial infarction].	Rasmussen, Claus-Henrik; Munck, Anders P; Haghfelt, Torben H; Kragstrup, Jakob	2002	/	Ugeskrift for laeger	164	11	1493-6			11924473	#430	Rasmussen 2002
330	Ambulance services. Get your kit off.	Shannon, Ray	2002	/	The Health service journal	112	5794	24-8			11915380	#431	Shannon 2002
331	The acceptability of an emergency medical dispatch system to people who call 999 to request an ambulance.	O'Cathain, A; Turner, J; Nicholl, J P	2002	/	Emergency medicine journal : EMJ	19	2	160-3			11904272	#432	O'Cathain 2002
332	Emergency ambulance dispatch: is there a case for triage?.	Thakore, S; McGugan, E A; Morrison, W	2002	/	Journal of the Royal Society of Medicine	95	3	126-9			11872760	#434	Thakore 2002
333	Strategic deployment. Two decades of experience provide important lessons on how to deploy emergency resources.	Fitch, Jay	2002	/	JEMS : a journal of emergency medical services	27	2	36-45			11858001	#435	Fitch 2002
334	[Cardiopulmonary resuscitation via telephone instruction. Chest compression more appropriate for instruction via telephone than CPR].	Herlitz, J; Bang, A	2001	/	Lakartidningen	98	41	4458-61			11699252	#438	Herlitz 2001
335	Effects of a continuous quality improvement program on helicopter liftoff times.	Chase, C; Perina, D	2001	/	Prehospital emergency care	5	4	384-6			11642589	#439	Chase 2001
336	Using helicopters for secondary transfer--does the patient benefit?.	Brampton, W J	2001	/	Anaesthesiologie und Reanimation	26	4	102-4			11552433	#440	Brampton 2001
337	Public access defibrillation: a shocking idea?.	Woollard, M	2001	/	Journal of public health medicine	23	2	98-102			11450941	#442	Woollard 2001
338	Geographical distribution of cardiac arrest in Nottinghamshire.	Soo, L; Huff, N; Gray, D; Hampton, J R	2001	/	Resuscitation	48	2	137-47			11426475	#444	Soo 2001
339	Results from the first 12 months of a fire first-responder program in Australia.	Smith, K L; Peeters, A; McNeil, J J	2001	/	Resuscitation	49	2	143-50			11382519	#446	Smith 2001
340	Acute myocardial infarction in the prehospital setting.	Perina, D; Braithwaite, S	2001	/	Emergency medicine clinics of North America	19	2	483-92			11373991	#447	Perina 2001
341	A rural ambulance helicopter system in northern Sweden.	Vesterbacka, J; Eriksson, A	2001	/	Air medical journal	20	3	28-31			11331824	#449	Vesterbacka 2001
342	GPS computer navigators to shorten EMS response and transport times.	Ota, F S; Muramatsu, R S; Yoshida, B H; Yamamoto, L G	2001	/	The American journal of emergency medicine	19	3	204-5			11326345	#450	Ota 2001
343	Ambulance times of Ankara emergency aid and rescue services' ambulance system.	Altintas, K H; Bilir, N	2001	/	European journal of emergency medicine : official journal of the European Society for Emergency Medicine	8	1	43-50			11314821	#451	Altintas 2001
344	Characteristics of repeated ambulance use in an urban emergency medical service system.	Chi, C H; Lee, H L; Wang, S M; Tsai, L M	2001	/	Journal of the Formosan Medical Association = Taiwan yi zhi	100	1	14-9			11265254	#452	Chi 2001
345	[Transport of newborn infants who need intensive care].	Adamovich, K; Szasz, M; Buda, P	2001	/	Orvosi hetilap	142	4	173-7			11232154	#453	Adamovich 2001
346	A national census of ambulance response times to emergency calls in Ireland.	Breen, N; Woods, J; Bury, G; Murphy, A W; Brazier, H	2000	/	Journal of accident & emergency medicine	17	6	392-5			11104237	#454	Breen 2000
347	Ambulance economics.	Fischer, A J; O'Halloran, P; Littlejohns, P; Kennedy, A; Butson, G	2000	/	Journal of public health medicine	22	3	413-21			11077918	#455	Fischer 2000
348	Circadian variation in witnessed out of hospital cardiac arrest.	Soo, L H; Gray, D; Young, T; Hampton, J R	2000	/	Heart (British Cardiac Society)	84	4	370-6			10995402	#456	Soo 2000
349	A trauma resource allocation model for ambulances and hospitals.	Branas, C C; MacKenzie, E J; ReVelle, C S	2000	/	Health services research	35	2	489-507			10857473	#458	Branas 2000
350	Low-cost improvements in prehospital trauma care in a Latin American city.	Arreola-Risa, C; Mock, C N; Lojero-Wheatly, L; de la Cruz, O; Garcia, C; Canavati-Ayub, F; Jurkovich, G J	2000	/	The Journal of trauma	48	1	119-24			10647576	#461	Arreola-Risa 2000
351	Do warning lights and sirens reduce ambulance response times?.	Brown, L H; Whitney, C L; Hunt, R C; Addario, M; Hogue, T	2000	/	Prehospital emergency care	4	1	70-4			10634288	#462	Brown 2000
352	Prehospital care--a UK perspective.	Carney, C J	1999	/	British medical bulletin	55	4	757-66			10746329	#463	Carney 1999
353	Management of major trauma: changes required for improvement.	Dyas, J; Ayres, P; Airey, M; Connelly, J	1999	/	Quality in health care : QHC	8	2	78-85			10557682	#464	Dyas 1999
354	Public-access defibrillation: where do we place the AEDs?.	Gratton, M; Lindholm, D J; Campbell, J P	1999	/	Prehospital emergency care	3	4	303-5			10534029	#465	Gratton 1999
355	Assessment of ambulance response performance using a geographic information system.	Peters, J; Hall, G B	1999	/	Social science & medicine (1982)	49	11	1551-66			10515636	#466	Peters 1999
356	Is there a role for the obstetric flying squad in Peninsula Malaysia?.	Monga, D; Achanna, S	1999	/	Singapore medical journal	40	2	78-80			10414162	#467	Monga 1999
357	Regulation of ambulance response times in California.	Narad, R A; Driesbock, K R	1999	/	Prehospital emergency care	3	2	131-5			10225646	#469	Narad 1999
358	An analysis of an air-ambulance program for children.	Letts, M; McCaffrey, M; Pang, E; Lalonde, F	1999	/	Journal of pediatric orthopedics	19	2	240-6			10088697	#471	Letts 1999
359	Actual vs perceived EMS response time.	Harvey, A L; Gerard, W C; Rice, G F Jr; Finch, H	1999	/	Prehospital emergency care	3	1	11-4			9921733	#472	Harvey 1999
360	Searching for the evidence in pre-hospital care: a review of randomised controlled trials. On behalf of the Ambulance Response Time Sub-Group of the National Ambulance Advisory Committee.	Brazier, H; Murphy, A W; Lynch, C; Bury, G	1999	/	Journal of accident & emergency medicine	16	1	18-23			9918280	#473	Brazier 1999
361	Outcome of major trauma patients in a Hong Kong general hospital.	Kam, C W; Kitchell, A K; Yau, H H; Kan, C H	1998	/	European journal of emergency medicine : official journal of the European Society for Emergency Medicine	5	3	297-306			9827831	#474	Kam 1998
362	A method to reduce response times in prehospital care: the motorcycle experience.	Lin, C S; Chang, H; Shyu, K G; Liu, C Y; Lin, C C; Hung, C R; Chen, P H	1998	/	The American journal of emergency medicine	16	7	711-3			9827757	#475	Lin 1998
363	Automatic external defibrillation and its effects on neurologic outcome in cardiac arrest patients in an urban, two-tiered EMS system.	Ho, J; Held, T; Heegaard, W; Crimmins, T	1997	/	Prehospital and disaster medicine	12	4	284-7			10179208	#477	Ho 1997
364	Privatization and emergency medical services.	Reissman, S G	1997	/	Prehospital and disaster medicine	12	1	22-9			10166371	#478	Reissman 1997
365	[An ambulatory service staffed with military physicians in a rural district. Experiences from a period of 6 years].	Laursen, S B; Gotze, H	1997	/	Ugeskrift for laeger	159	48	7145-9			9417721	#479	Laursen 1997
366	Paramedic interventions increase the rate of return of spontaneous circulation in out of hospital cardiac arrests.	Mann, C J; Guly, H	1997	/	Journal of accident & emergency medicine	14	3	149-50			9193975	#480	Mann 1997
367	Epidemiology of pediatric EMS practice: a multistate analysis.	Joyce, S M; Brown, D E; Nelson, E A	1996	/	Prehospital and disaster medicine	11	3	180-7			10163380	#481	Joyce 1996
368	One-year prospective study of cases of suspected acute myocardial infarction managed by urban and rural general practitioners.	Murphy, A W; McCafferty, D; Dowling, J; Bury, G	1996	/	The British journal of general practice : the journal of the Royal College of General Practitioners	46	403	73-6			8855011	#484	Murphy 1996
369	Cost-effectiveness analysis of potential improvements to emergency medical services for victims of out-of-hospital cardiac arrest.	Nichol, G; Laupacis, A; Stiell, I G; O'Rourke, K; Anis, A; Bolley, H; Detsky, A S	1996	/	Annals of emergency medicine	27	6	711-20			8644957	#486	Nichol 1996
370	Failure of ambulance crew to initiate cardiopulmonary resuscitation.	Weston, C F; Burrell, C C; Jones, S D	1995	/	Resuscitation	29	1	41-6			7784722	#488	Weston 1995
371	Inadequacy of visual alarms in helicopter air medical transport.	Fromm, R E Jr; Campbell, E; Schlieter, P	1995	/	Aviation, space, and environmental medicine	66	8	784-6			7487814	#490	Fromm 1995
372	System implications of the ambulance arrival-to-patient contact interval on response interval compliance.	Campbell, J P; Gratton, M C; Salomone, J A 3rd; Lindholm, D J; Watson, W A	1994	/	Prehospital and disaster medicine	9	4	230-233			10155533	#491	Campbell 1994
373	Helicopters as part of a regional EMS system--a cost-effectiveness analysis for three EMS regions in Germany.	Lechleuthner, A; Koestler, W; Voigt, M; Laufenberg, P	1994	/	European journal of emergency medicine : official journal of the European Society for Emergency Medicine	1	4	159-66			9422161	#492	Lechleuthner 1994
374	A comparison of the costs and performance of an emergency helicopter and land ambulances in a rural area.	Nicholl, J P; Beeby, N R; Brazier, J E	1994	/	Injury	25	3	145-53			8168884	#493	Nicholl 1994
375	The potential of an anaesthesiologist-manned ambulance service in a rural/urban district.	Wisborg, T; Guttormsen, A B; Sorensen, M B; Flaatten, H K	1994	/	Acta anaesthesiologica Scandinavica	38	7	657-61			7839773	#495	Wisborg 1994
376	Vital signs records omissions on prehospital patient encounter forms.	Moss, R L	1993	/	Prehospital and disaster medicine	8	1	21-7			10161251	#496	Moss 1993
377	True costs of air medical vs. ground ambulance systems.	Bruhn, J D; Williams, K A; Aghababian, R	1993	/	Air medical journal	12	8	262-8			10127870	#497	Bruhn 1993
378	Effect of fire department first-responder automated defibrillation.	Shuster, M; Keller, J L	1993	/	Annals of emergency medicine	22	4	721-7			8457103	#498	Shuster 1993
379	A paramedic based emergency domiciliary obstetric service: the South Glamorgan experience.	Hibbard, B M; Dawson, A; Boyce, J; Oliver, M; Goodall, K; Organ, P; Rookes, N	1993	/	British journal of obstetrics and gynaecology	100	7	618-22			8369242	#500	Hibbard 1993
380	Influence on outcome after cardiac arrest of time elapsed between call for help and start of bystander basic CPR. The Belgian Cerebral Resuscitation Study Group.	Martens, P R; Mullie, A; Calle, P; Van Hoeyweghen, R	1993	/	Resuscitation	25	3	227-34			8351419	#501	Martens 1993
381	Ambulance arrival to patient contact: the hidden component of prehospital response time intervals.	Campbell, J P; Gratton, M C; Salomone, J A 3rd; Watson, W A	1993	/	Annals of emergency medicine	22	8	1254-7			8333623	#503	Campbell 1993
382	Design, implementation, and preliminary results of an Emergency Medical Technician-Intermediate training program on an Air Force installation.	Howard, D C Jr	1993	/	Military medicine	158	10	660-2			8264924	#504	Howard 1993
383	Ambulance response time to emergency departments.	Seow, E; Lim, E	1993	/	Singapore medical journal	34	6	530-2			8153717	#505	Seow 1993
384	[Study of patients arriving by ambulance in Taipei City].	Hu, S C; Wang, L M	1993	/	Journal of the Formosan Medical Association = Taiwan yi zhi	92 Suppl 1	9214933, blq	S25-32			8103383	#506	Hu 1993
385	Patients with suspected myocardial infarction: effect of mode of referral on admission time to a coronary care unit.	Ahmad, R A; Bond, S; Burke, J; Singh, S P; Watson, R D	1992	/	The British journal of general practice : the journal of the Royal College of General Practitioners	42	357	145-7			1586549	#508	Ahmad 1992
386	Comparison of two methods of transporting paramedics to cardiac arrests outside hospital.	Wright, D; Bannister, J; Ryder, M; Mackintosh, A F	1992	/	Resuscitation	23	3	193-7			1321478	#510	Wright 1992
387	Locating emergency medical services in small town and rural settings.	Halseth, G; Rosenberg, M W	1991	/	Socio-economic planning sciences	25	4	295-304			10116440	#511	Halseth 1991
388	The initial electrocardiogram in patients seen by a mobile coronary care unit.	Dalzell, G W; Purvis, J; Adgey, A A	1991	/	The Quarterly journal of medicine	78	287	227-33			2047517	#512	Dalzell 1991
389	Meaningful response time interval: is it an elusive dream?.	Campbell, J C; Gratton, M C; Robinson, W A	1991	/	Annals of emergency medicine	20	4	433			2003677	#513	Campbell 1991
390	Effect of the Cornwall Helicopter Ambulance on ambulance service emergency response time.	Rouse, A	1991	/	West of England medical journal	106	3	68-72			1814393	#516	Rouse 1991
391	Deaths from road traffic accidents in Scotland: 1979-1988. Does it matter where you live?.	Williams, F L; Lloyd, O L; Dunbar, J A	1991	/	Public health	105	4	319-26			1767005	#517	Williams 1991
392	Study to examine the timeliness of care received by patients with open fractures of the lower limb.	Rouse, A	1991	/	Journal of public health medicine	13	4	267-75			1764283	#518	Rouse 1991
393	[Effect of structured ambulatory training of patients with chronic respiratory tract diseases on the efficiency of long-term care].	Haber, P; Sachs, G; Roggla, G; Spiess, K; Schnack, C	1991	/	Wiener klinische Wochenschrift	103	20	605-11			1763506	#519	Haber 1991
394	A rural-urban comparison of prehospital emergency medical services in Nebraska.	Stripe, S C; Susman, J	1991	/	The Journal of the American Board of Family Practice	4	5	313-8			1746299	#520	Stripe 1991
395	What makes an effective administrator?. Interview by LaTresa Costello.	Grotewiel, B	1990	/	Emergency medical services	19	1	14-56			10103386	#521	Grotewiel 1990
396	Characteristics of midsized urban EMS systems.	Braun, O; McCallion, R; Fazackerley, J	1990	/	Annals of emergency medicine	19	5	536-46			2331099	#523	Braun 1990
397	Pediatric critical care transport survey: team composition and training, mobilization time, and mode of transportation.	McCloskey, K A; Johnston, C	1990	/	Pediatric emergency care	6	1	1-3			2320480	#524	McCloskey 1990
398	Time delays in the diagnosis and treatment of acute myocardial infarction: a tale of eight cities. Report from the Pre-hospital Study Group and the Cincinnati Heart Project.	Kereiakes, D J; Weaver, W D; Anderson, J L; Feldman, T; Gibler, B; Aufderheide, T; Williams, D O; Martin, L H; Anderson, L C; Martin, J S	1990	/	American heart journal	120	4	773-80			2220531	#527	Kereiakes 1990
399	A non-linear multi-criteria programming approach for determining county emergency medical service ambulance allocations.	Baker, J R; Clayton, E R; Taylor, B W 3rd	1989	/	The Journal of the Operational Research Society	40	5	423-32			10303559	#528	Baker 1989
400	EMT-defibrillation: the Wisconsin experience.	Olson, D W; LaRochelle, J; Fark, D; Aprahamian, C; Aufderheide, T P; Mateer, J R; Hargarten, K M; Stueven, H A	1989	/	Annals of emergency medicine	18	8	806-11			2667406	#530	Olson 1989
401	Influence of pre-CPR conditions on EMS response times in circulatory arrest. The Cerebral Resuscitation Study Group.	Mullie, A; Van Hoeyweghen, R; Quets, A	1989	/	Resuscitation	17 Suppl	r8q, 0332173	S45-206			2551019	#532	Mullie 1989
402	Are inter-center differences in EMS-management and sodium-bicarbonate administration important for the outcome of CPR? The Cerebral Resuscitation Study Group.	Delooz, H H; Lewi, P J	1989	/	Resuscitation	17 Suppl	r8q, 0332173	S161-206			2551013	#533	Delooz 1989
403	Effectiveness of a non-amalgamated ambulance service on out-of-hospital sudden cardiac death.	Goldstein, D H; MacKenzie, B R; Merchant, N; Lalonde, L D; Johnstone, D E	1987	/	The Canadian journal of cardiology	3	2	66-9			3567709	#534	Goldstein 1987
404	Special considerations for defibrillation performed by emergency medical technicians in small communities.	Stults, K R; Brown, D D	1986	/	Circulation	74	6 Pt 2	IV13-7			3779928	#535	Stults 1986
405	A study of out-of-hospital cardiac arrests in northeastern Minnesota.	Bachman, J W; McDonald, G S; O'Brien, P C	1986	/	JAMA	256	4	477-83			3723741	#536	Bachman 1986
406	Immediate coronary care in general practice--a three-year review.	Baird, H	1985	/	The Ulster medical journal	54	2	171-5			4095806	#537	Baird 1985
407	A priority dispatch system for emergency medical services.	Slovis, C M; Carruth, T B; Seitz, W J; Thomas, C M; Elsea, W R	1985	/	Annals of emergency medicine	14	11	1055-60			4051269	#538	Slovis 1985
408	Testing a model that evaluates options for rural Emergency Medical Service development.	Sytkowski, P A; D'Agostino, R B; Belanger, A J; Bettencourt, K S; Stokes, J 3rd	1984	/	Medical care	22	3	202-15			6700283	#539	Sytkowski 1984
409	Out-of-hospital management of cardiac arrest by basic emergency medical technicians.	Wilson, B H; Severance, H W Jr; Raney, M P; Pressley, J C; McKinnis, R A; Hindman, M C; Smith, M; Wagner, G S	1984	/	The American journal of cardiology	53	1	68-70			6691281	#540	Wilson 1984
410	The emergency medical system in Japan.	Ishida, T; Ohta, M; Katsurada, K; Sugimoto, T	1984	/	The Journal of emergency medicine	2	1	45-55			6520370	#541	Ishida 1984
411	Limitation on effectiveness of rapid defibrillation by emergency medical technicians in a rural setting.	Ornato, J P; McNeill, S E; Craren, E J; Nelson, N M	1984	/	Annals of emergency medicine	13	12	1096-9			6507970	#542	Ornato 1984
412	Ambulance utilization in Sweden: analysis of emergency ambulance missions in urban and rural areas.	Brismar, B; Dahlgren, B E; Larsson, J	1984	/	Annals of emergency medicine	13	11	1037-9			6486538	#543	Brismar 1984
413	Evaluation of an emergency cardiac transport system.	Gore, J M; Haffajee, C I; Goldberg, R J; Ostroff, M; Shustak, C L; Cahill, N M; Howe, J P 3rd; Dalen, J E	1983	/	Annals of emergency medicine	12	11	675-8			6638629	#544	Gore 1983
414	Ambulance deployment with the hypercube queuing model.	Larson, R C	1982	/	Medical instrumentation	16	4	199-201			7132820	#545	Larson 1982
415	A study of hospital based ambulance systems in Wisconsin.	Shah, R; Geisler, C D; Mylrea, K C	1979	/	Journal of clinical engineering	4	3	275-81			10243929	#546	Shah 1979
416	Evaluation of emergency ambulance characteristics under several criteria.	Siler, K F	1979	/	Health services research	14	2	160-76			511579	#547	Siler 1979
417	Predicting the response time of an urban ambulance system.	Scott, D W; Factor, L E; Gorry, G A	1978	/	Health services research	13	4	404-17			738897	#549	Scott 1978
418	Location and cost of ambulances serving a rural area.	Daberkow, S G	1977	/	Health services research	12	3	299-311			914530	#550	Daberkow 1977
419	Cardiac telemetry exercise program.	Jarmon, R G	1977	/	JACEP	6	2	50-2			833992	#551	Jarmon 1977
420	Involuntary shifts of spatial attention contribute to distraction - Evidence from oscillatory alpha power and reaction time data	Weise A.; Hartmann T.; Parmentier F.; Weisz N.; Ruhnau P.	2020	/	bioRxiv		(Weise, Hartmann, Weisz) CCNS, Division of Physiological Psychology, Paris Lodron University of Salzburg, Salzburg, Austria(Weise) Department of Psychology, Ludwig-Maximilians-University, Munich, Germany(Parmentier) Neuropsychology & Cognition Group, Depa		2007919817	https://dx.doi.org/10.1101/2020.06.29.161992		#1103	Weise 2020
421	Medical emergencies at sea: an analysis of ambulance-supported and autonomously performed operations by lifeboat crews	Messelink D.M.; van der Ploeg G.-J.; van der Linden T.; Flameling R.D.; Bierens J.J.L.M.	2023	/	BMC Emergency Medicine	23	1	108	2025487495	https://dx.doi.org/10.1186/s12873-023-00879-7		#1106	Messelink 2023
422	Trends in use of intraosseous and intravenous access in out-of-hospital cardiac arrest across English ambulance services: A registry-based, cohort study	Vadeyar S.; Buckle A.; Hooper A.; Booth S.; Deakin C.D.; Fothergill R.; Ji C.; Nolan J.P.; Brown M.; Cowley A.; Harris E.; Ince M.; Marriott R.; Pike J.; Spaight R.; Perkins G.D.; Couper K.	2023	/	Resuscitation	191	(Vadeyar, Buckle, Hooper, Perkins, Couper) Critical Care Unit, University Hospitals Birmingham NHS Foundation Trust, Birmingham, United Kingdom(Booth, Fothergill, Ji, Nolan, Perkins, Couper) Warwick Clinical Trials Unit, University of Warwick, Coventry, U	109951	2026810266	https://dx.doi.org/10.1016/j.resuscitation.2023.109951		#1110	Vadeyar 2023
423	A participatory ergonomics intervention to re-design work and improve the musculoskeletal health of paramedics: protocol for a cluster randomised controlled trial	Davies K.; Weale V.; Oakman J.	2023	/	BMC Musculoskeletal Disorders	24	1	716	2025317588	https://dx.doi.org/10.1186/s12891-023-06834-8		#1111	Davies 2023
424	Offload ambulance delays: a small piece of a bigger puzzle	Gravel F.; Belanger V.; Gosselin S.	2023	/	Canadian Journal of Emergency Medicine	25	9	716-717	2025228597	https://dx.doi.org/10.1007/s43678-023-00574-3		#1112	Gravel 2023
425	National implementation of reperfusion for acute ischaemic stroke in England: How should services be configured? A modelling study	Allen M.; Pearn K.; Ford G.A.; White P.; Rudd A.G.; McMeekin P.; Stein K.; James M.	2022	/	European Stroke Journal	7	1	28-40	2014594235	https://dx.doi.org/10.1177/23969873211063323		#1116	Allen 2022
426	Factors modifying performance of a novel citizen text message alert system in improving survival of out-of-hospital cardiac arrest	Pijls R.W.M.; Nelemans P.J.; Rahel B.M.; Gorgels A.P.M.	2018	/	European Heart Journal: Acute Cardiovascular Care	7	5	397-404	623240571	https://dx.doi.org/10.1177/2048872617694675		#1118	Pijls 2018
427	Swedish emergency medical dispatch centres' ability to answer emergency medical calls and dispatch an ambulance in response to out-of-hospital cardiac arrest calls in accordance with the American Heart Association performance goals: An observational study	Byrsell F.; Jonsson M.; Claesson A.; Ringh M.; Svensson L.; Riva G.; Nordberg P.; Forsberg S.; Hollenberg J.; Nord A.	2023	/	Resuscitation	189	(Byrsell, Jonsson, Claesson, Ringh, Riva, Nordberg, Forsberg, Hollenberg, Nord) Center for Resuscitation Science, Department of Clinical Science and Education, Karolinska Institutet, Sodersjukhuset, Stockholm, Sweden(Svensson) Department of Medicine, Karo	109896	2025758592	https://dx.doi.org/10.1016/j.resuscitation.2023.109896		#1119	Byrsell 2023
428	Changes in trauma-related emergency medical services during the COVID-19 lockdown in the Western Cape, South Africa	Pettke A.; Stassen W.; Laflamme L.; Wallis L.A.; Hasselberg M.	2023	/	BMC Emergency Medicine	23	1	72	2024071772	https://dx.doi.org/10.1186/s12873-023-00840-8		#1120	Pettke 2023
429	Acute paediatric asthma treatment in the prehospital setting: a retrospective observational study	Craig S.; Delardes B.; Nehme Z.; Wilson C.; Dalziel S.; Nixon G.M.; Powell C.; Graudins A.; Babl F.E.	2023	/	BMJ Open	13	6	e073029	2025467998	https://dx.doi.org/10.1136/bmjopen-2023-073029		#1122	Craig 2023
430	The incidence and outcomes of out-of-hospital cardiac arrest in metropolitan versus rural locations: A systematic review and meta-analysis	Smith A.; Masters S.; Ball S.; Finn J.	2023	/	Resuscitation	185	(Smith, Masters, Ball, Finn) Prehospital, Resuscitation and Emergency Care Research Unit (PRECRU), Curtin School of Nursing, Curtin University, Bentley, WA, Australia(Smith, Ball, Finn) St John Western Australia, WA, Australia(Finn) Department of Epidemio	109655	2021994077	https://dx.doi.org/10.1016/j.resuscitation.2022.11.021		#1123	Smith 2023
431	Lagos state ambulance service: a performance evaluation	Venkatraman C.; Odusola A.O.; Malolan C.; Kola-Korolo O.; Olaomi O.; Idris J.; Nwariaku F.E.	2020	/	European journal of trauma and emergency surgery : official publication of the European Trauma Society		(Venkatraman, Malolan, Nwariaku) Office of Global Health, Department of Surgery, University of Texas Southwestern Medical Center, TX, 5323 Harry Hines Boulevard, Dallas 75390, United States(Odusola) Department of Community Health & Primary Health Care, La		631229121	https://dx.doi.org/10.1007/s00068-020-01319-y		#1127	Venkatraman 2020
432	Cardiac arrest in spectators in German football stadiums	Luiz T.; Preisegger T.; Rombach D.; Madler C.	2014	/	Der Anaesthesist		(Luiz, Rombach) Deutsches Zentrum fur Notfallmedizin and Informationstechnologie, DENIT, Fraunhofer IESE, Kaiserslautern, 67663, Germany(Luiz, Preisegger, Madler) Klinik fur Anasthesie, Intensiv- und Notfallmedizin, Westpfalz-Klinikum GmbH, Kaiserslautern		53254010	https://dx.doi.org/10.1007/s00101-014-2354-3		#1128	Luiz 2014
433	Socioeconomic Risk Factors for Pediatric Out-of-hospital Cardiac Arrest: A Statewide Analysis	Kienbacher C.L.; Wei G.; Rhodes J.; Herkner H.; Williams K.A.	2023	/	Western Journal of Emergency Medicine	24	3	572-578	2025212088	https://dx.doi.org/10.5811/westjem.59107		#1134	Kienbacher 2023
434	Treatment Delays and Chance of Reperfusion Therapy in Patients with Acute Stroke: A Danish Nationwide Study	Mainz J.; Andersen G.; Valentin J.B.; Gude M.F.; Johnsen So.P.	2023	/	Cerebrovascular Diseases	52	3	275-282	2021809954	https://dx.doi.org/10.1159/000526733		#1135	Mainz 2023
435	Emergency Medical Services Utilization in the Republic of Liberia: A Retrospective Review of a Novel Emergency Medical Services System	Husain I.; Menon P.; Luke M.B.; Underiner R.; Yaffee A.; Peacock E.; Moran T.P.	2023	/	Academic Emergency Medicine	30	Supplement 1	356-357	641605114	https://dx.doi.org/10.1111/acem.14718		#1137	Husain 2023
436	The Indian "blood storage centre" model for the provision of safe blood towards obstetric care in the remote regions of Uttarakhand	Bansal N.; Raturi M.; Dhiman Y.; Adhikari B.; Thakur K.	2023	/	Transfusion Clinique et Biologique	30	2	183-184	2021048236	https://dx.doi.org/10.1016/j.tracli.2022.10.005		#1146	Bansal 2023
437	AED on the Fly: A Drone Delivery Feasibility Study for Rural and Remote Out-Of-Hospital Cardiac Arrest	Cheskes S.; Snobelen P.; McLeod S.; Brooks S.; Vaillancourt C.; Chan T.; Dainty K.N.; Nolan M.	2019	/	Circulation	140	Supplement 2		640966924	https://dx.doi.org/10.1161/circ.140.suppl_2.147		#1150	Cheskes 2019
438	In-Hospital Emergency Treatment Delay Among Chinese Patients with Acute Ischaemic Stroke: Relation to Hospital Arrivals and Implications for Triage Pathways	Yang H.; Wu Z.; Huang X.; Li Y.; Wang H.H.X.; Zhang M.; Fu Y.; Wu Y.; Liu L.	2023	/	International Journal of General Medicine	16	(Yang) School of Health Technology, Guangdong Open University (Guangdong Polytechnic Institute), Guangzhou, China(Wu, Li, Wu, Liu) The First Affiliated Hospital of Guangzhou Medical University, Guangzhou, China(Huang, Zhang) Sanxiang Community Health Serv	57-68	2018991475	https://dx.doi.org/10.2147/IJGM.S371687		#1151	Yang 2023
439	Modeling location-allocation of emergency medical service stations and ambulance routing problems considering the variability of events and recurrent traffic congestion: A real case study	Shetab-Boushehri S.-N.; Rajabi P.; Mahmoudi R.	2022	/	Healthcare Analytics	2	(Shetab-Boushehri) Department of Industrial and Systems Engineering, Isfahan University of Technology, Isfahan 84156-83111, Iran, Islamic Republic of(Rajabi) Ivey Business School, Western University, London, ON N6G 0N1, Canada(Mahmoudi) Department of Civi	100048	2017658699	https://dx.doi.org/10.1016/j.health.2022.100048		#1152	Shetab-Boushehri 2022
440	Prehospital response to respiratory distress by the public ambulance system in a Ukrainian city	Meghoo C.A.; Gaievskyi S.; Linchevskyy O.; Oommen B.; Stetsenko K.	2019	/	World Journal of Emergency Medicine	10	1	42-45	625350886	https://dx.doi.org/10.5847/wjem.j.1920-8642.2019.01.006		#1153	Meghoo 2019
441	Does the patient's presenting condition influence the timeliness of stroke care in the pre-hospital setting	Ashton C.; Mayoh D.; Jones A.	2023	/	International Journal of Stroke	18	1 Supplement	43	640506086	https://dx.doi.org/10.1177/17474930221142512		#1155	Ashton 2023
442	Ambulance ramping: canaries in the healthcare coalmine	The Lancet Healthy Longevity	2022	/	The Lancet Healthy Longevity	3	9	e572	2020061037	https://dx.doi.org/10.1016/S2666-7568%2822%2900202-1		#1157	TheLancetHealthyLongevity 2022
443	Social Determinants of Seeking and Reaching Injury Care in South Africa: A Community-Based Qualitative Study	Owolabi E.O.; Ferreira K.; Nyamathe S.; Ignatowicz A.; Odland M.L.; Abdul-Latif A.-M.; Byiringiro J.C.; Davies J.I.; Chu K.M.	2023	/	Annals of Global Health	89	1		2019159012	https://dx.doi.org/10.5334/aogh.4003		#1158	Owolabi 2023
444	Changes to the Major Trauma Pre-Hospital Emergency Medical System Network before and during the 2019 COVID-19 Pandemic	Stirparo G.; Ristagno G.; Bellini L.; Bonora R.; Pagliosa A.; Migliari M.; Andreassi A.; Signorelli C.; Sechi G.M.; Fagoni N.	2022	/	Journal of Clinical Medicine	11	22	6748	2020258634	https://dx.doi.org/10.3390/jcm11226748		#1159	Stirparo 2022
445	Suicide crises among women and mothers during and around the time of pregnancy: Prevalence and timing of initial contact with first responders and health services	Meurk C.; Roberts S.; Lam M.; Wittenhagen L.; Callaway L.; Moss K.; Lucke J.; Barker R.; Waterson E.; Rawlinson C.; Malmstrom N.; Weaver E.; Hoehn E.; Bosley E.; Watson S.; Heffernan E.	2023	/	Australian and New Zealand Journal of Psychiatry	57	2	291-301	2017614838	https://dx.doi.org/10.1177/00048674221101517		#1163	Meurk 2023
446	Drones delivering automated external defibrillators: A new strategy to improve the prognosis of out-of-hospital cardiac arrest	Liu X.; Yuan Q.; Wang G.; Bian Y.; Xu F.; Chen Y.	2023	/	Resuscitation	182	(Liu, Yuan, Wang, Bian, Xu, Chen) Department of Emergency Medicine, Qilu Hospital of Shandong University, Jinan, China(Liu, Yuan, Wang, Bian, Xu, Chen) Shandong Provincial Clinical Research Center for Emergency and Critical Care Medicine, Institute of Eme	109669	2022088654	https://dx.doi.org/10.1016/j.resuscitation.2022.12.007		#1166	Liu 2023
447	Community First Responders: When Is the Juice Worth the Squeeze?	Delbridge T.R.; Chizmar T.P.	2023	/	Annals of Emergency Medicine	81	2	184-186	2019632565	https://dx.doi.org/10.1016/j.annemergmed.2022.06.027		#1167	Delbridge 2023
448	Approaches of 112 ambulance service staffers to children with burns: A survey assessment	Demir S.; Bostanci S.A.; Erturk A.; Oztorun C.I.; Guney D.; Azili M.N.; Senel E.	2022	/	Ulusal Travma ve Acil Cerrahi Dergisi	28	4	447-455	2016426284	https://dx.doi.org/10.14744/tjtes.2020.91045		#1173	Demir 2022
449	Options for Bridging the Treatment-free Interval in Emergencies	Sefrin P.; Schua R.	2022	/	Notarzt	38	6	330-335	2021637012	https://dx.doi.org/10.1055/a-1638-9628		#1174	Sefrin 2022
450	Pilot Trial of Homebound Hematopoietic Cell Transplantation	Landau H.J.; Orlando E.; Rodriguez E.S.; Applebaum A.; Mitchell H.-R.; Peled J.U.; Khan N.; Funnell T.; Chung D.; Scordo M.; Shah G.L.; LeStrange N.J.; Hambright K.A.; McElrath C.M.; Cazeau N.; Devlin S.M.; Perales M.-A.; Giralt S.A.	2022	/	Transplantation and Cellular Therapy	28	12	832.e1-832.e7	2020982442	https://dx.doi.org/10.1016/j.jtct.2022.09.014		#1177	Landau 2022
451	Service evaluation of the impact of direct ambulance calls from paramedics to the ambulatory assessment unit in the John Radcliffe hospital, Oxford	Onen B.; Fawcett N.; Daniel S.; Samm E.; Lasserson D.; Bowen J.; Singh S.	2022	/	Future Healthcare Journal	9	Supplement 2	S14-S15	2020956974	https://dx.doi.org/10.7861/fhj.9-2-s14		#1178	Onen 2022
452	Outcome differences between PARAMEDIC2 and the German Resuscitation Registry: A secondary analysis of a randomized controlled trial compared with registry data	Knapp J.; Huber M.; Grasner J.-T.; Bernhard M.; Fischer M.	2022	/	European Journal of Emergency Medicine	29	6	421-430	2020942123	https://dx.doi.org/10.1097/MEJ.0000000000000958		#1179	Knapp 2022
453	Impact of Optimizing the Emergency Care Process on the Emergency Effect and Prognosis of Patients with Hepatic Encephalopathy	Wei F.; Tan H.; He Y.; Shu X.	2022	/	Emergency Medicine International	2022	(Wei, Tan, He, Shu) Department of Infection, Xiangya Second Hospital, Central South University, Hunan Province, Changsha 410011, China	4446215	2020204198	https://dx.doi.org/10.1155/2022/4446215		#1181	Wei 2022
454	How do interventions to improve the efficiency of acute stroke care affect prehospital times? A systematic review and narrative synthesis	McClelland G.; Hepburn S.; Finch T.; Price C.I.	2022	/	BMC Emergency Medicine	22	1	153	2018878116	https://dx.doi.org/10.1186/s12873-022-00713-6		#1184	McClelland 2022
455	The importance of non-fatal overdose in reducing drug related deaths characteristics of non-fatal overdoses and associated risk factors in patients attending a specialist community-based substance misuse service	Matheson C.	2022	/	British Journal of Pain	16	4	358-360	2018685423	https://dx.doi.org/10.1177/20494637221115985		#1185	Matheson 2022
456	Palliative paramedicine: Comparing clinical practice through guideline quality appraisal and qualitative content analysis	Juhrmann M.L.; Anderson N.E.; Boughey M.; McConnell D.S.; Bailey P.; Parker L.E.; Noble A.; Hultink A.H.; Butow P.N.; Clayton J.M.	2022	/	Palliative Medicine	36	8	1228-1241	2018486721	https://dx.doi.org/10.1177/02692163221110419		#1186	Juhrmann 2022
457	The influence of ambulance offload time on 30-day risks of death and re-presentation for patients with chest pain	Dawson L.P.; Andrew E.; Stephenson M.; Nehme Z.; Bloom J.; Cox S.; Anderson D.; Lefkovits J.; Taylor A.J.; Kaye D.; Smith K.; Stub D.	2022	/	Medical Journal of Australia	217	5	253-259	2017998469	https://dx.doi.org/10.5694/mja2.51613		#1187	Dawson 2022
458	Public Awareness of Stroke Recognition, Risk factors and Access to Appropriate Treatment: A Hospital-based Cross-sectional Survey from a Tertiary Referral Centre in Southern India	Deepthi S.; Anoop K.; Rammohan K.; Srikumar B.	2022	/	Journal of Clinical and Diagnostic Research	16	7	OC09-OC13	2019286039	https://dx.doi.org/10.7860/JCDR/2022/51505.16599		#1188	Deepthi 2022
459	Comparison of Changes in Vital Signs During Ground and Helicopter Emergency Medical Services and Hospital Interventions	Kawai Y.; Yamamoto K.; Miyazaki K.; Takano K.; Asai H.; Nakano K.; Fukushima H.	2022	/	Air Medical Journal	41	4	391-395	2017625857	https://dx.doi.org/10.1016/j.amj.2022.03.002		#1189	Kawai 2022
460	Epidemiology of adult trauma injuries in Malawi: results from a multisite trauma registry	Chokotho L.; Croke K.; Mohammed M.; Mulwafu W.; Bertfelt J.; Karpe S.; Milusheva S.	2022	/	Injury Epidemiology	9	1	14	2015664340	https://dx.doi.org/10.1186/s40621-022-00379-5		#1190	Chokotho 2022
461	Ambulance waiting and associated work flow improvement strategies: A pilot study to improve door-in-door-out time for thrombectomy patients in a primary stroke center	Gaynor E.; Griffin E.; Thornton J.; Alderson J.; Martin M.; O'Driscoll A.; Daly P.; O'Donnell C.; Conroy R.; O'Brien P.	2022	/	Journal of NeuroInterventional Surgery	14	6	573-576	635500602	https://dx.doi.org/10.1136/neurintsurg-2021-017653		#1191	Gaynor 2022
462	Pre-hospital delay in patients with acute myocardial infarction in China: findings from the Improving Care for Cardiovascular Disease in China-Acute Coronary Syndrome (CCC-ACS) project	Hu D.-Q.; Hao Y.-C.; Yang N.; Yang Y.-Q.; Sun Z.-Q.; Zhao D.; Liu J.	2022	/	Journal of Geriatric Cardiology	19	4	276-283	2018815272	https://dx.doi.org/10.11909/j.issn.1671-5411.2022.04.005		#1192	Hu 2022
463	Treatment Delays in Patients With Acute Myocardial Infarction	Dai K.; Shiode N.; Nakano Y.	2022	/	Circulation Journal	86	4	609-610	2017646754	https://dx.doi.org/10.1253/circj.CJ-22-0033		#1195	Dai 2022
464	The Role of Doctors in Ambulance Management of Stroke Patients in Emergency Medical Services	Apiratwarakul K.; Boonrod A.; Piyawattanametha N.; Ienghong K.; Sripadungkul D.; Tiamkao S.; Cheung L.W.	2022	/	Open Access Macedonian Journal of Medical Sciences	10	(Apiratwarakul, Ienghong) Department of Emergency Medicine, Faculty of Medicine, Khon Kaen University, Khon Kaen, Thailand(Boonrod) Department of Orthopedic, Faculty of Medicine, Khon Kaen University, Khon Kaen, Thailand(Piyawattanametha) Department of Su	361-364	2016373568	https://dx.doi.org/10.3889/oamjms.2022.8922		#1198	Apiratwarakul 2022
465	The impact of the UK national lockdown on trauma patterns and the pre-hospital advanced trauma team response within metropolitan London	Milne A.; Saggers R.; Hurst T.P.; Henry C.L.; Christian M.	2022	/	Australasian Journal of Paramedicine	19	(Milne, Saggers, Hurst, Henry, Christian) London's Air Ambulance, London, United Kingdom(Milne) Trauma Anaesthesia Group, Royal London Hospital, London, United Kingdom(Saggers) London Ambulance service National Health Service Trust, London, United Kingdom		2016347205	https://dx.doi.org/10.33151/ajp.19.985		#1199	Milne 2022
466	Implementation and findings on a one-minute sit-stand test for prehospital triage in patients with suspected COVID-19-a pilot project	Kjerulff J.; Bach A.; Vaeggemose U.; Skaarup S.H.; Botker M.T.	2022	/	BMC Emergency Medicine	22	1	54	2015457305	https://dx.doi.org/10.1186/s12873-022-00605-9		#1201	Kjerulff 2022
467	Exploring the impact of the COVID-19 epidemic on the medical emergency calls and calls for cardiovascular diseases in Hangzhou, China	Chen J.; Cheng Y.-R.; Fu X.-Y.; Wang C.-Y.; Wen W.; Ni J.; Jiang J.-J.; Xu Z.; Zhou M.-Y.; Ye L.; Feng Z.-H.; Liu G.; Wang M.-W.; Zhang X.-W.; Ge Z.-J.; Chen G.-F.	2022	/	Irish Journal of Medical Science	191	2	563-567	2011567106	https://dx.doi.org/10.1007/s11845-021-02644-w		#1202	Chen 2022
468	Quality improvement in a crisis: A qualitative study of experiences and lessons learned from the Irish National Ambulance Service response to the COVID-19 pandemic	Heffernan E.; Keegan D.; Clarke B.; Deasy C.; O'Donnell C.; Crowley P.; Hughes A.; Murphy A.W.; Masterson S.	2022	/	BMJ Open	12	1	e057162	636989542	https://dx.doi.org/10.1136/bmjopen-2021-057162		#1203	Heffernan 2022
469	Location of out-of-hospital cardiac arrest and the awareness time interval: A nationwide observational study	Kim S.Y.; Lee S.Y.; Kim T.H.; Shin S.D.; Song K.J.; Park J.H.	2022	/	Emergency Medicine Journal	39	2	118-123	635387468	https://dx.doi.org/10.1136/emermed-2020-209903		#1204	Kim 2022
470	New Strategies for High Quality of CPR and Post-Resuscitation Care	Lin Y.-R.; Smereka J.; Ng K.-C.; Ryan J.M.	2022	/	Emergency Medicine International	2022	(Lin) Department of Emergency and Critical Care Medicine, Changhua Christian Hospital, Changhua, Taiwan (Republic of China)(Lin) School of Medicine, Kaohsiung Medical University, Kaohsiung, Taiwan (Republic of China)(Lin) School of Medicine, Chung Shan Me	9818174	2017016628	https://dx.doi.org/10.1155/2022/9818174		#1205	Lin 2022
471	Impact of community paramedic interventions on transfers from long term care to emergency departments: results of a systematic review	Munene A.; Alaazi D.; Mathew J.; McLane P.; Cummings G.; Holroyd-Leduc J.	2022	/	Canadian Journal of Emergency Medicine	24	1	101-102	2013950228	https://dx.doi.org/10.1007/s43678-021-00214-8		#1206	Munene 2022
472	Septic shock in Emergency Medical Services: a survey of emergency personnel and a retrospective analysis of Response Coding Numbers in Hesse	Gerhard A.; Mockel L.	2022	/	Notfall und Rettungsmedizin	25	1	30-37	2007454219	https://dx.doi.org/10.1007/s10049-020-00808-2		#1207	Gerhard 2022
473	Ambulance dispatching and relocation problem considering overcrowding of emergency departments	Yavari M.; Maihami R.; Esmaeili M.	2022	/	IISE Transactions on Healthcare Systems Engineering	12	4	263-274	2015818276	https://dx.doi.org/10.1080/24725579.2022.2064008		#1208	Yavari 2022
474	Accelerating AED Use In Out-of-Hospital Cardiac Arrest With Combinations Of First Responder And Drone Delivery To Achieve 5-minute AED Deployment	Starks M.A.; Chu J.; Leung B.; Chan T.; Blewer A.L.; Simmons D.; Joiner A.; Cabanas J.G.; Harmody M.; Nelson D.; Clark T.; McNally B.; Granger C.B.; Mark D.B.	2022	/	Circulation	146	Supplement 1		639790912	https://dx.doi.org/10.1161/circ.146.suppl_1.244		#1216	Starks 2022
475	Survival From Sudden Cardiac Arrest During the COVID-19 Pandemic: Two-Year Prospective Evaluation in a Large US Community	Chugh H.; Sargsyan A.S.; Nakamura K.; Uy-Evanado A.; Shepherd D.; Salvucci A.; Chugh S.S.; Reinier K.	2022	/	Circulation	146	Supplement 1		639789690	https://dx.doi.org/10.1161/circ.146.suppl_1.14599		#1217	Chugh 2022
476	Why Don't Patients With ST-Segment Elevation Myocardial Infarction Call an Ambulance?	Sillato S.; Osborne C.; Henderson G.; Badman E.; Pitney M.; Allan M.	2022	/	Heart Lung and Circulation	31	Supplement 3	S362-S363	2019554464	https://dx.doi.org/10.1016/j.hlc.2022.06.645		#1220	Sillato 2022
477	"motorcycle ambulance": The policy to promote health and sustainable development in large cities	Apiratwarakul K.; Ienghong K.; Tiamkao S.; Bhudhisawasdi V.	2022	/	Hong Kong Journal of Emergency Medicine	29	1 Supplement	29S	638616200	https://dx.doi.org/10.1177/1024907922109963		#1221	Apiratwarakul 2022
478	EFFECTS OF THE COVID-19 PANDEMIC ON PRE - HOSPITAL CARE FOR STROKE AND TRANSIENT ISCHAEMIC ATTACK : A PROTOCOL FOR A SYSTEMATIC REVIEW AND META-ANALYSIS	Burton E.; McCarthy V.; Merwick A.; Kearney P.M.; Buckley C.	2022	/	European Stroke Journal	7	1 SUPPL	522	638374732	https://dx.doi.org/10.1177/23969873221087559		#1222	Burton 2022
479	DID THE STROKE CODE IN MADRID JAM DURING THE FIRST WAVE OF COVID-19?	Riera-Lopez N.; Martinez-Gomez J.; Rodriguez-Rodill N.; Zamora J.; Montero-Ruiz E.; Gaetano A.; Fernandez-Felix B.; Rodriguez-Pardo J.; Fuentes-Gimeno B.	2022	/	European Stroke Journal	7	1 SUPPL	541-542	638374696	https://dx.doi.org/10.1177/23969873221087559		#1223	Riera-Lopez 2022
480	REDUCTION IN EMS RESPONSE TIMES FOR OUT-OFHOSPITAL CARDIAC ARREST USING DRONE-LIKE FLYING AMBULANCES IN LARGE URBAN AREAS IN FRANCE AND CANADA: AN INTERNATIONAL, QUASIEXPERIMENTAL STUDY	Heidet M.; Leung K.H.B.; Grunau B.; Chan T.C.Y.; Deakin J.; Bougoin W.; Hubert H.; Jost D.; Frattini B.; Mermet E.; Vaux J.; Christenson J.; El Khoury C.; Lecarpentier E.	2022	/	BMJ Open	12	SUPPL 1	A6	638261059	https://dx.doi.org/10.1136/bmjopen-2022-EMS.14		#1224	Heidet 2022
481	Improving Lagos State emergency medical services by analysing road traffic accident data, response time, and efficient allocation of ambulances	Salam S.; Mehta A.; Kim D.; Seyi-Olajide J.; Allo N.; Malolan C.; Nwariaku F.; Khan L.	2022	/	The Lancet Global Health	10	Supplement 1	S26	2017490694	https://dx.doi.org/10.1016/S2214-109X%2822%2900155-3		#1225	Salam 2022
482	Time management attitudes of healthcare workers employed in the ambulance service in Turkey	Celebi I.; Alkas G.	2022	/	Australasian Journal of Paramedicine	19	(Celebi) Department of Paramedicine, Gazi University, Ankara, Turkey(Alkas) Department of Emergency Medicine, Gazi University, Ankara, Turkey		2016805600	https://dx.doi.org/10.33151/ajp.19.965		#1227	Celebi 2022
483	Onsite Triage, Pre-Hospital Management And Effective Hospital Transportation "Where Do We Stand?"	Muzzammil M.; Minhas M.S.; Khan A.S.; Effendi J.; Minhas M.O.; Jabbar S.	2021	/	Journal of Ayub Medical College, Abbottabad : JAMC	33 1)	4	S796-S801	637121030			#1230	Muzzammil 2021
484	Supply chains in health emergency response	Brennan R.; Molinaro P.	2021	/	Bulletin of the World Health Organization	99	12	851-852	2014832251	https://dx.doi.org/10.2471/BLT.21.021221		#1231	Brennan 2021
485	Building a Mobile Stroke Unit Based on 5G Technology - A Study Protocol	Gu G.; Jiang J.; Zheng B.; Du X.; Huang K.; Yue Q.; Wang J.	2021	/	Frontiers in Physiology	12	(Gu, Jiang, Zheng, Du, Huang, Yue, Wang) Department of Neurology, Ya'an People's Hospital, Ya'an, China	752416	636607200	https://dx.doi.org/10.3389/fphys.2021.752416		#1232	Gu 2021
486	Association between ambulance prehospital time and maternal and perinatal outcomes in Sierra Leone: A countrywide study	Caviglia M.; Putoto G.; Conti A.; Tognon F.; Jambai A.; Vandy M.J.; Youkee D.; Buson R.; Pini S.; Rosi P.; Hubloue I.; Della Corte F.; Ragazzoni L.; Barone-Adesi F.	2021	/	BMJ Global Health	6	11	e066306	636553963	https://dx.doi.org/10.1136/bmjgh-2021-007315		#1236	Caviglia 2021
487	Drone delivery of defibrillators for sudden cardiac arrest could shorten response times	Fernandez-Ruiz I.	2021	/	Nature Reviews Cardiology	18	11	740	2013664581	https://dx.doi.org/10.1038/s41569-021-00618-0		#1237	Fernandez-Ruiz 2021
488	Accessibility to urgent and emergency care services in low-density territories: The case of Baixo Alentejo, Portugal	Ferreira R.; da Costa N.M.; da Costa E.M.	2021	/	Ciencia e Saude Coletiva	26	Supplement 1	2483-2496	2007872064	https://dx.doi.org/10.1590/1413-81232021266.1.40882020		#1238	Ferreira 2021
489	Modeling the Impact of Prehospital Triage on a True-Life Drip and Ship Mechanical Thrombectomy Urban Patient Cohort	Matsoukas S.; Giovanni B.; Rubinstein L.; Majidi S.; Stein L.K.; Fifi J.T.	2021	/	Cerebrovascular Diseases Extra	11	3	137-144	2015855104	https://dx.doi.org/10.1159/000520078		#1240	Matsoukas 2021
490	Testing the strength of the last link in the Chain of Survival	Gnesin F.	2021	/	Resuscitation	169	(Gnesin) Department of Cardiology, Nordsjaellands Hospital, Dyrehavevej 29, Hillerod 3400, Denmark	165-166	2015298357	https://dx.doi.org/10.1016/j.resuscitation.2021.10.009		#1241	Gnesin 2021
491	Relationship between primary stroke center volume and time to endovascular thrombectomy in acute ischemic stroke	van Meenen L.C.C.; den Hartog S.J.; Groot A.E.; Emmer B.J.; Smeekes M.D.; Siegers A.; Kommer G.J.; Majoie C.B.L.M.; Roos Y.B.W.E.M.; van Es A.C.G.M.; Dippel D.W.; van der Worp H.B.; Lingsma H.F.; Roozenbeek B.; Coutinho J.M.	2021	/	European Journal of Neurology	28	12	4031-4038	2013761451	https://dx.doi.org/10.1111/ene.15107		#1242	vanMeenen 2021
492	Application of Mobile Stroke Unit in Prehospital Thrombolysis of Acute Stroke: Experience from China	Zhou T.; Zhu L.; Wang M.; Li T.; Li Y.; Pei Q.; Chen W.; Zhao J.; Wu H.; Liu H.; Li Z.; He Y.	2021	/	Cerebrovascular Diseases	50	5	520-525	2013576133	https://dx.doi.org/10.1159/000514370		#1243	Zhou 2021
493	Medical first response models in rural villages and towns: A simulation study of response times	Pappinen J.; Olkinuora A.; Laukkanen-Nevala P.	2021	/	Australasian Journal of Paramedicine	18	(Pappinen, Olkinuora, Laukkanen-Nevala) FinnHEMS Research and Development Unit, Vantaa, Finland(Pappinen) University of Eastern Finland, Faculty of Health Sciences, Kuopio, Finland	1-6	2005921846	https://dx.doi.org/10.33151/AJP.18.815		#1246	Pappinen 2021
494	The association of ketamine induction with blood pressure changes in paramedic rapid sequence intubation of out-of-hospital traumatic brain injury	Fouche P.F.; Meadley B.; St Clair T.; Winnall A.; Jennings P.A.; Bernard S.; Smith K.	2021	/	Academic Emergency Medicine	28	10	1134-1141	2011120722	https://dx.doi.org/10.1111/acem.14256		#1255	Fouche 2021
495	Pressure redistribution in the ambulance: is this possible?	Barella D.; Downie F.	2021	/	Wounds UK	17	3	66-71	2014151391			#1258	Barella 2021
496	Helicopter Transportation of Brazilian Trauma Patients: A Comparison of Times to Care	Iora P.; Dutra A.D.C.; Bitencourt M.R.; Franco R.D.L.; Fontes C.E.R.; Carvalho M.D.D.B.; Joiner A.; Vissoci J.R.N.; Staton C.; de Andrade L.	2021	/	Air Medical Journal	40	4	259-263	2011632003	https://dx.doi.org/10.1016/j.amj.2021.03.003		#1260	Iora 2021
497	Reorganisation of stroke care in prehospital emergency medical services: Results through transformative learning	Antila L.; Jyrkiainen A.; Hakala L.; Uusinarkaus S.; Tavasti J.; Palomaki A.	2021	/	Signa Vitae	17	3	151-157	2007791414	https://dx.doi.org/10.22514/sv.2021.054		#1263	Antila 2021
498	Simulation study on quality of cpr between manual chest compression and mechanical chest compression devices performed in ambulance	Kamauzaman T.H.T.; Hock J.N.T.; Arithra A.; Noh A.Y.M.; Ab Hamid S.-A.; Nor J.	2021	/	Medical Journal of Malaysia	76	2	171-176	2006867117			#1264	Kamauzaman 2021
499	Time delays in each step from symptom onset to treatment in acute myocardial infarction: Results from a nation-wide TURKMI registry	Erol M.K.; Kayikcioglu M.; Yavuzgil O.; Kilickap M.; Guler A.; Ozturk O.; Tuncay B.; Inci S.; Balaban I.; Tatar F.P.; Cirakoglu O.F.; Gazi E.; Bakirci E.M.; Yayla C.; Astarcioglu M.A.; Karaduman B.D.; Aksu E.; Alsancak Y.; Emlek N.; Tigen M.K.; Caglar N.T.; Duz R.; Inanir M.; Ozdogan O.	2021	/	Anatolian Journal of Cardiology	25	5	294-303	2012093180	https://dx.doi.org/10.5152/ANATOLJCARDIOL.2021.39797		#1267	Erol 2021
500	Predicting Ambulance Patient Wait Times: A Multicenter Derivation and Validation Study	Walker K.J.; Jiarpakdee J.; Loupis A.; Tantithamthavorn C.; Joe K.; Ben-Meir M.; Akhlaghi H.; Hutton J.; Wang W.; Stephenson M.; Blecher G.; Buntine P.; Sweeny A.; Turhan B.	2021	/	Annals of Emergency Medicine	78	1	113-122	2011983301	https://dx.doi.org/10.1016/j.annemergmed.2021.02.010		#1270	Walker 2021
501	Drone-delivered automated external defibrillators: How to site them?	Ho A.F.W.; Pourghaderi A.R.; Ong M.E.H.	2021	/	Resuscitation	163	(Ho, Ong) Department of Emergency Medicine, Singapore General Hospital, Singapore, Singapore(Ho) Pre-hospital and Emergency Research Centre, Duke-NUS Medical School, Singapore, Singapore(Pourghaderi) Health Services Research Centre, SingHealth, Singapore,	189-190	2011882042	https://dx.doi.org/10.1016/j.resuscitation.2021.04.011		#1271	Ho 2021
502	Comparison of emergency medical services duration amid routine service for covid-19 patients	Apiratwarakul K.; Suzuki T.; Celebi I.; Ienghong K.; Tangpaisarn T.; Tiamkao S.; Bhudhisawasdi V.	2021	/	Open Access Macedonian Journal of Medical Sciences	9	(Apiratwarakul, Ienghong, Tangpaisarn, Bhudhisawasdi) Department of Emergency Medicine, Faculty of Medicine, Khon Kaen University, Khon Kaen, Thailand(Suzuki) Department of Emergency and Critical Care Medicine, University of Tsukuba Hospital, Tsukuba, Jap	289-292	2007118408	https://dx.doi.org/10.3889/oamjms.2021.5953		#1275	Apiratwarakul 2021
503	Association between the number of prehospital defibrillation attempts and neurologic outcomes in out-of-hospital cardiac arrest patients without on-scene return of spontaneous circulation	Choi S.; Kim T.H.; Hong K.J.; Jeong J.; Ro Y.S.; Song K.J.; Shin S.D.	2021	/	Clinical and Experimental Emergency Medicine	8	1	21-29	2007046938	https://dx.doi.org/10.15441/CEEM.20.069		#1276	Choi 2021
504	Paramedic versus physician-staffed ambulances and prehospital delays in the management of patients with St-segment elevation myocardial infarction	Borowicz A.; Nadolny K.; Bujak K.; Ciesla D.; Gasior M.; Hudzik B.	2021	/	Cardiology Journal	28	1	110-117	2006715944	https://dx.doi.org/10.5603/CJ.a2019.0072		#1277	Borowicz 2021
505	Examining emergency medical services' prehospital transport times for trauma patients during COVID-19	Jarvis S.; Salottolo K.; Berg G.M.; Carrick M.; Caiafa R.; Hamilton D.; Banton K.; Lieser M.; Bar-Or D.	2021	/	American Journal of Emergency Medicine	44	(Jarvis, Salottolo, Bar-Or) ION Research, 501 East Hampden Ave, Englewood, CO 80113, United States(Berg) Wesley Medical Center, 550 N Hillside Street, Wichita, KS 67214, United States(Carrick) Medical City Plano, 3901 West 15th Street, Plano, TX 75075, Un	33-37	2010957240	https://dx.doi.org/10.1016/j.ajem.2021.01.091		#1278	Jarvis 2021
506	Impact of COVID-19 pandemic on out-of-hospital cardiac arrest survival rate	Jaguszewski M.J.; Szarpak L.; Filipiak K.J.	2021	/	Resuscitation	159	(Jaguszewski) 1st Department of Cardiology, Medical University of Gdansk, Gdansk, Poland(Szarpak) Maria Sklodowska-Curie Medical Academy in Warsaw, Warsaw, Poland(Szarpak) Maria Sklodowska-Curie Bialystok Oncology Center, Bialystok, Poland(Filipiak) 1st C	40-41	2010524117	https://dx.doi.org/10.1016/j.resuscitation.2020.12.013		#1279	Jaguszewski 2021
507	Use of Machine Learning to Develop a Risk-Stratification Tool for Emergency Department Patients With Acute Heart Failure	Sax D.R.; Mark D.G.; Huang J.; Sofrygin O.; Rana J.S.; Collins S.P.; Storrow A.B.; Liu D.; Reed M.E.	2021	/	Annals of Emergency Medicine	77	2	237-248	2010429286	https://dx.doi.org/10.1016/j.annemergmed.2020.09.436		#1280	Sax 2021
508	Healthcare in transition in the Republic of Armenia: the evolution of emergency medical systems and directions forward	Chekijian S.; Truzyan N.; Stepanyan T.; Bazarchyan A.	2021	/	International Journal of Emergency Medicine	14	1	5	2010157984	https://dx.doi.org/10.1186/s12245-020-00328-3		#1282	Chekijian 2021
509	Survival after out-of-hospital cardiac arrest, Viet nam: Multicentre prospective cohort study	Do S.N.; Luong C.Q.; Pham D.T.; Nguyen C.V.; Ton T.T.; Pham T.T.N.; Hoang Q.T.A.; Hoang H.T.; Nguyen D.T.; Khuong D.Q.; Nguyen Q.H.; Nguyen T.A.; Pham H.T.M.; Nguyen M.H.; McNally B.F.; Ong M.E.H.; Nguyen A.D.	2021	/	Bulletin of the World Health Organization	99	1	50-61	2005837993	https://dx.doi.org/10.2471/BLT.20.269837		#1283	Do 2021
510	Emergency medical services calls during COVID-19: Bottleneck explained	Al Amiry A.; Maguire B.	2021	/	Circulation	144	SUPPL 1		636896981	https://dx.doi.org/10.1161/circ.144.suppl_1.13739		#1287	AlAmiry 2021
511	Pre-hospital stroke management time-do we need creative training methods or have wereached the limit?	Phillips D.; Mudge N.; Grunwald I.; Wagner V.; Moon R.; Wells B.; Hall R.; Wheddon D.; Willis R.; Foster T.; Fassbender K.; Walter S.	2021	/	European Stroke Journal	6	1 SUPPL	370	636165230	https://dx.doi.org/10.1177/23969873211034932		#1288	Phillips 2021
512	An exploration of decision making when accessing emergency healthcare in moderate to severe asthma patients from rural and remote Australia	Stoneley A.; Sutton C.; Anderson J.	2021	/	Australasian Journal of Paramedicine	18	(Stoneley, Sutton, Anderson) Charles Sturt University, Bathurst, Australia	2	636152163			#1289	Stoneley 2021
513	The primary stroke center transfer experience to higher levels of care: A qualitative study	Patterson J.L.; Dusenbury W.; Devlin T.G.; Stanfill A.; Tsivgoulis G.K.; Alexandrov A.V.; Alexandrov A.W.	2021	/	Stroke	52	SUPPL 1		634989446	https://dx.doi.org/10.1161/str.52.suppl-1.P166		#1291	Patterson 2021
514	Epidemiological characteristics of road traffic injuries accepted by Shenzhen emergency center from 2010 to 2018	Xu B.; Li L.-P.	2021	/	Chinese Journal of Disease Control and Prevention	25	7	823-828	2014363677	https://dx.doi.org/10.16462/j.cnki.zhjbkz.2021.07.016		#1292	Xu 2021
515	Does the use of lights and sirens on ambulances affect pre-hospital time?	Apiratwarakul K.; Ienghong K.; Bhudhisawasdi V.; Gaysonsiri D.; Tiamkao S.	2021	/	Open Access Macedonian Journal of Medical Sciences	9	(Apiratwarakul, Ienghong, Bhudhisawasdi) Department of Emergency Medicine, Faculty of Medicine, Khon Kaen University, Khon Kaen, Thailand(Gaysonsiri) Department of Pharmacology, Faculty of Medicine, Khon Kaen University, Khon Kaen, Thailand(Tiamkao) Depar	26-28	2005917931	https://dx.doi.org/10.3889/oamjms.2021.5526		#1295	Apiratwarakul 2021
516	Emergency care of patients with myocardial infarction: From the onset of symptoms until opening the vessel	Janosi A.; Csato G.; Pach F.P.; Guti S.; Papai G.; Erdos G.; Fontos G.; Andreka P.	2020	/	Orvosi Hetilap	161	12	458-467	2005532588	https://dx.doi.org/10.1556/650.2020.31679		#1297	Janosi 2020
517	Flattening the COVID-19 curve: The unique role of emergency medical services in containing a global pandemic	Jaffe E.; Sonkin R.; Alpert E.A.; Magid A.; Knobler H.Y.	2020	/	Israel Medical Association Journal	22	8	410-416	2007739870			#1300	Jaffe 2020
518	Barriers and opportunities for workplace violence interventions in australian paramedicine: A qualitative study	Thomas B.; O'meara P.; Edvardsson K.; Spelten E.	2020	/	Australasian Journal of Paramedicine	17	(Thomas, Spelten) La Trobe Rural Health School, La Trobe University, Mildura, VIC, Australia(O'meara) Department of Community Emergency Health & Paramedic Practice, Monash University, Frankston, VIC, Australia(Edvardsson) School of Nursing and Midwifery,	1-9	2005108535	https://dx.doi.org/10.33151/ajp.17.817		#1301	Thomas 2020
519	The impact of emergency call taking on the mental health and wellbeing of ambulance call-takers: A systematic thematic narrative of qualitative research	Willis E.; Lawn S.; Roberts L.; Couzner L.; Mohammadi L.; Goble E.	2020	/	Australasian Journal of Paramedicine	17	(Willis, Goble) College of Nursing and Health Sciences, Flinders University, Adelaide, SA, Australia(Lawn, Roberts, Couzner) College of Medicine and Public Health, Flinders University, Adelaide, SA, Australia(Mohammadi) College and Research Services Libra	1-11	2004560180	https://dx.doi.org/10.33151/ajp.17.801		#1302	Willis 2020
520	Trained, ready but under-utilised: Using student paramedics during a pandemic	Whitfield S.; Macquarrie A.; Boyle M.	2020	/	Australasian Journal of Paramedicine	17	(Whitfield, Macquarrie, Boyle) Griffith University, School of Medicine, QLD, Australia		2004292430	https://dx.doi.org/10.33151/ajp.17.799		#1303	Whitfield 2020
521	Characteristics of urban versus rural utilization of the Polish Helicopter Emergency Medical Service in patients with ST-segment elevation myocardial infarction	Swiezewski S.P.; Wejnarski A.; Leszczynski P.K.; Wojak A.; Fronczak A.; Darocha T.; Galazkowski R.; Opolski G.; Rzonca P.	2020	/	Kardiologia Polska	78	4	284-291	2007232009	https://dx.doi.org/10.33963/KP.15190		#1304	Swiezewski 2020
522	Evaluation of sex differences in patients with ST-elevated myocardial infarction: an observational cohort study in Amsterdam and surrounding region	Kerkman T.; ten Brinke L.B.G.; Huybrechts B.; Adams R.; Amoroso G.; de Winter R.J.; Appelman Y.	2020	/	Netherlands Heart Journal	28	11	595-603	2005222182	https://dx.doi.org/10.1007/s12471-020-01435-9		#1305	Kerkman 2020
523	A change from high-flow to titrated oxygen therapy in the prehospital setting is associated with lower mortality in COPD patients with acute exacerbations: An observational cohort study	Bentsen L.P.; Lassen A.T.; Titlestad I.L.; Brabrand M.	2020	/	Acute Medicine	19	2	76-82	2012996662	https://dx.doi.org/10.52964/AMJA.0805		#1306	Bentsen 2020
524	Time-to-scene for opioid overdoses: Are unmanned aerial drones faster than traditional first responders in an urban environment?	Tukel C.A.; Tukel M.R.; Weinbaum R.J.; Mika V.H.; Levy P.D.	2020	/	BMJ Innovations	6	4	204-208	632980944	https://dx.doi.org/10.1136/bmjinnov-2019-000357		#1310	Tukel 2020
525	A data linkage study of suspected seizures in the urgent and emergency care system in the UK	Hughes-Gooding T.; Dickson J.M.; O'Keeffe C.; Mason S.M.	2020	/	Emergency Medicine Journal	37	10	605-610	632518652	https://dx.doi.org/10.1136/emermed-2019-208820		#1311	Hughes-Gooding 2020
526	Occupational mental health and customer satisfaction: correlates of an innovative healthcare worker-led integrated prehospital and ambulance driver system in a Malaysian University Hospital	Lo Z.-Z.; Md Noh A.-Y.; Che Hamzah M.S.; Pang N.T.	2020	/	Minerva Psichiatrica	61	3	77-83	2008579508	https://dx.doi.org/10.23736/S0391-1772.20.02080-4		#1312	Lo 2020
527	COVID-19 and the global OHCA crisis: An urgent need for system level solutions	Christian M.D.; Couper K.	2020	/	Resuscitation	157	(Christian) London's Air Ambulance, Royal London Hospital, Barts NHS Health Trust, United Kingdom(Couper) Warwick Medical School, University of Warwick, Coventry, United Kingdom(Couper) Critical Care Unit, University Hospitals Birmingham NHS Foundation Tr	274-276	2008600055	https://dx.doi.org/10.1016/j.resuscitation.2020.11.004		#1315	Christian 2020
528	Simulating cardiac arrest events to evaluate novel emergency response systems	Lancaster G.; Herrmann J.	2020	/	IISE Transactions on Healthcare Systems Engineering	11	1	38-50	2007100060	https://dx.doi.org/10.1080/24725579.2020.1836090		#1317	Lancaster 2020
529	Response times of motorcycle ambulances during the COVID-19 pandemic	Apiratwarakul K.; Ienghong K.; Bhudhisawasdi V.; Gaysonsiri D.; Tiamkao S.	2020	/	Open Access Macedonian Journal of Medical Sciences	8	T1	526-529	2005790575	https://dx.doi.org/10.3889/OAMJMS.2020.5527		#1318	Apiratwarakul 2020
530	Effect of an Enhanced Paramedic Acute Stroke Treatment Assessment on Thrombolysis Delivery during Emergency Stroke Care: A Cluster Randomized Clinical Trial	Price C.I.; Shaw L.; Islam S.; Javanbakht M.; Watkins A.; McMeekin P.; Snooks H.; Flynn D.; Francis R.; Lakey R.; Sutcliffe L.; McClelland G.; Lally J.; Exley C.; Rodgers H.; Russell I.; Vale L.; Ford G.A.	2020	/	JAMA Neurology	77	7	840-848	631506679	https://dx.doi.org/10.1001/jamaneurol.2020.0611		#1327	Price 2020
531	The quality of pre-hospital emergency care for children with acute abdominal pain: The prospective cohort study results	Romanova E.A.; Namazova-Baranova L.S.; Dyakonova E.Yu.; Romanov A.Yu.	2020	/	Pediatricheskaya Farmakologiya	15	3	264-269	2010238526	https://dx.doi.org/10.15690/PF.V15I3.1908		#1328	Romanova 2020
532	Geospatial analysis of ambulance station coverage of the acute coronary syndrome incidents in Semey, Kazakhstan	Shaltynov A.; Abiltaev A.; Konabekov B.; Jamedinova U.; Aldyngurov D.; Utegenova A.; Myssayev A.	2020	/	Open Access Macedonian Journal of Medical Sciences	8	E	638-646	2005601986	https://dx.doi.org/10.3889/oamjms.2020.5160		#1330	Shaltynov 2020
533	Factors associated with emergency medical service delays in suspected ST-elevation myocardial infarction in Victoria, Australia: A retrospective study	Alrawashdeh A.; Nehme Z.; Williams B.; Smith K.; Stephenson M.; Bernard S.; Cameron P.; Stub D.	2020	/	EMA - Emergency Medicine Australasia	32	5	777-785	2004885481	https://dx.doi.org/10.1111/1742-6723.13512		#1331	Alrawashdeh 2020
534	Disentangling Sex Differences in Use of Reperfusion Therapy in Patients with Acute Ischemic Stroke	Mainz J.; Andersen G.; Valentin J.B.; Gude M.F.; Johnsen So.P.	2020	/	Stroke	51	8	2332-2338	632673373	https://dx.doi.org/10.1161/STROKEAHA.119.028589		#1332	Mainz 2020
535	The role of mechanical cardiopulmonary resuscitation devices in emergency medical services	Apiratwarakul K.; Songserm W.; Ienghong K.; Phungoen P.; Gaysonsiri D.; Bhudhisawasdi V.	2020	/	Journal of the Medical Association of Thailand	103	6	98-101	2006922522			#1333	Apiratwarakul 2020
536	Patient safety incidents and medication errors during a clinical trial: experience from a pre-hospital randomized controlled trial of emergency medication administration	England E.; Deakin C.D.; Nolan J.P.; Lall R.; Quinn T.; Gates S.; Miller J.; O'Shea L.; Pocock H.; Rees N.; Scomparin C.; Perkins G.D.	2020	/	European Journal of Clinical Pharmacology	76	10	1355-1362	2005219254	https://dx.doi.org/10.1007/s00228-020-02887-z		#1334	England 2020
537	Out-of-hospital cardiac arrest during the COVID-19 pandemic in the Province of Padua, Northeast Italy	Paoli A.; Brischigliaro L.; Scquizzato T.; Favaretto A.; Spagna A.	2020	/	Resuscitation	154	(Paoli, Favaretto, Spagna) Centrale Operativa Servizio Urgenza Emergenza Medica - SUEM 118, Azienda Ospedaliera di Padova, Padova, Italy(Brischigliaro) Universita degli Studi di Padova, Scuola di Medicina e Chirurgia, Padova, Italy(Scquizzato) Department	47-49	2007117515	https://dx.doi.org/10.1016/j.resuscitation.2020.06.031		#1335	Paoli 2020
538	Reply to: How (Not) to prove that a mobile phone-based alerting system has a positive effect on outcome after out-of-hospital cardiac arrest?	Hensel M.; Stroop R.; Strickmann B.; Kerner T.	2020	/	Resuscitation	153	(Hensel, Stroop, Strickmann, Kerner) Chefarzt der Abteilung Anasthesiologie u. Intensivmedizin, Park-Klinik-Weissensee, Schonstrasse 80, Berlin 13086, Germany	274	2006842500	https://dx.doi.org/10.1016/j.resuscitation.2020.05.045		#1336	Hensel 2020
539	Out of hospital cardiac arrest, there's an app for that	Miller S.; Falk J.	2020	/	Resuscitation	152	(Miller, Falk) Orlando Health, United States	199-200	2006090881	https://dx.doi.org/10.1016/j.resuscitation.2020.01.018		#1337	Miller 2020
540	Few with ST-segment elevation myocardial infarction are diagnosed within 10 minutes from first medical contact, and women have longer delay times than men	Muhrbeck J.; Maliniak E.; Eurenius L.; Hofman-Bang C.; Persson J.	2020	/	IJC Heart and Vasculature	26	(Muhrbeck, Maliniak, Eurenius, Hofman-Bang, Persson) Karolinska Institutet, Department of Clinical Sciences, Division of Cardiovascular Medicine, Danderyd University Hospital, Sweden	100458	2004476882	https://dx.doi.org/10.1016/j.ijcha.2019.100458		#1338	Muhrbeck 2020
541	Willingness to consider alternatives to ambulance use among adult emergency department patients	Lam S.H.F.; Nakajima Y.; Castillo E.M.; Brennan J.; Vilke G.M.	2020	/	American Journal of Emergency Medicine	38	5	1030-1033	2004257285	https://dx.doi.org/10.1016/j.ajem.2019.10.013		#1339	Lam 2020
542	Effects of service changes affecting distance/time to access urgent and emergency care facilities on patient outcomes: A systematic review	Chambers D.; Cantrell A.; Baxter S.; Turner J.; Booth A.	2020	/	BMC Medicine	18	1	117	631880673	https://dx.doi.org/10.1186/s12916-020-01580-3		#1340	Chambers 2020
543	Qualitative research of violent incidents toward young paramedics in the Czech Republic	Knor J.; Pekara J.; Seblova J.; Peran D.; Cmorej P.; Nemcova J.	2020	/	Western Journal of Emergency Medicine	21	2	463-468	2005450721	https://dx.doi.org/10.5811/westjem.2019.10.43919		#1343	Knor 2020
544	Community response to out-of-hospital cardiac arrest: Addressing the challenge of private access defibrillation	Cheskes S.; Drennan I.R.	2020	/	Resuscitation	150	(Cheskes, Drennan) Sunnybrook Centre for Prehospital Medicine, Toronto, ON, Canada(Cheskes) University of Toronto, Department of Family and Community Medicine, Division of Emergency Medicine, Toronto, ON, Canada(Cheskes, Drennan) Li Ka Shing Knowledge Ins	187-188	2005268510	https://dx.doi.org/10.1016/j.resuscitation.2020.02.033		#1345	Cheskes 2020
545	AED and text message responders density in residential areas for rapid response in out-of-hospital cardiac arrest	Stieglis R.; Zijlstra J.A.; Riedijk F.; Smeekes M.; van der Worp W.E.; Koster R.W.	2020	/	Resuscitation	150	(Stieglis, Zijlstra, Koster) Amsterdam UMC, University of Amsterdam, Department of Cardiology, Amsterdam, Netherlands(Riedijk, Smeekes) Veiligheidsregio Noord-Holland Noord, Alkmaar, Netherlands(van der Worp) Ambulance Oost, Hengelo, Netherlands	170-177	2005078921	https://dx.doi.org/10.1016/j.resuscitation.2020.01.031		#1346	Stieglis 2020
546	How to stop the dying, as well as the killing, in a terrorist attack	Park C.L.; Langlois M.; Smith E.R.; Pepper M.; Christian M.D.; Davies G.E.; Grier G.R.	2020	/	The BMJ	368	(Park, Christian, Davies, Grier) Bart's Health NHS Trust, London, United Kingdom(Park, Christian, Davies, Grier) Institute of Pre-Hospital Care at London's Air Ambulance, London, United Kingdom(Park, Davies) Metropolitan Police Service Specialist Firearms	m298	630770765	https://dx.doi.org/10.1136/bmj.m298		#1347	Park 2020
547	The utility of the brain trauma evidence to inform paramedic rapid sequence intubation in out-of-hospital stroke	Fouche P.F.; Jennings P.A.; Boyle M.; Bernard S.; Smith K.	2020	/	BMC Emergency Medicine	20	1	5	630729606	https://dx.doi.org/10.1186/s12873-020-0303-9		#1348	Fouche 2020
548	The effects of using lights and sirens on driving times: current situation in an urban environment	Strapatsas T.G.; Roderick J.; Hammer J.; Jeschke B.	2020	/	Notfall und Rettungsmedizin	23	1	37-41	2003625144	https://dx.doi.org/10.1007/s10049-019-00663-w		#1351	Strapatsas 2020
549	I want to brake free: The effect of connected vehicle features on driver behaviour, usability and acceptance	Payre W.; Diels C.	2020	/	Applied Ergonomics	82	(Payre, Diels) Institute for Future Transport and Cities, National Transport Design Centre, Coventry University, Swift Road, Coventry CV1 2TT, United Kingdom	102932	2002653436	https://dx.doi.org/10.1016/j.apergo.2019.102932		#1354	Payre 2020
550	PAEDIATRIC SEPSIS SIMULATION, the CLOCK IS TICKING	Van Heyningen C.D.L.	2020	/	BMJ Simulation and Technology Enhanced Learning	6	Supplement 1	A77	638615465	https://dx.doi.org/10.1136/bmjstel-2020-aspihconf.134		#1355	VanHeyningen 2020
551	Out-of-hospital cardiac arrest and community first response: Building evidence for policy and practice	Heffernan E.; Murphy A.; O'Donnell C.; Egan J.; Masterson S.	2020	/	Circulation	142	SUPPL 4		634315088	https://dx.doi.org/10.1161/circ.142.suppl_4.358		#1358	Heffernan 2020
552	A Machine Learning-based Dispatch Rule for Drone-delivered Defibrillators	Chu J.; Leung K.H.B.; Cheskes S.; Snobelen P.; Nevils G.; Drennan I.; Chan T.	2020	/	Circulation	142	SUPPL 4		634315018	https://dx.doi.org/10.1161/circ.142.suppl_4.148		#1359	Chu 2020
553	Telemedicine enhanced community paramedicine: Implementation across a healthcare system	Escobar C.; Munjal K.	2020	/	Journal of General Internal Medicine	35	SUPPL 1	S692-S693	633956035	https://dx.doi.org/10.1007/s11606-020-05890-3		#1360	Escobar 2020
554	Are patients with acute stroke taking longer to get to hospital in the UK Data from the national stroke registry	Mcmullen E.; Stanley K.; Muruet W.; Douiri A.; Bhalla A.; Wolfe C.; James M.	2020	/	International Journal of Stroke	15	1 SUPPL	85	634011021	https://dx.doi.org/10.1177/1747493020963387		#1361	Mcmullen 2020
555	Improvements in time metrics after implementation of a system-wide acute stroke care package	Sharobeam A.; Lueck C.; Jones B.	2020	/	International Journal of Stroke	15	1 SUPPL	317	634005547	https://dx.doi.org/10.1177/1747493020963387		#1362	Sharobeam 2020
556	Stroke identification in ambulance emergencyoperations centres-a reason for time loss in stroke management	Phillips D.; Mudge N.; Walter S.; Fassbender K.	2020	/	International Journal of Stroke	15	1 SUPPL	329	634005468	https://dx.doi.org/10.1177/1747493020963387		#1363	Phillips 2020
557	ECMO Transport during the Covid-19 Pandemic	Shambley S.	2020	/	ASAIO Journal	66	SUPPL 3	65	633718554			#1364	Shambley 2020
558	Utility of unmanned aircraft systems in inner city emergent response during peak rush hour traffic	Hanna M.	2020	/	Pediatrics	146	1	183	633624083	https://dx.doi.org/10.1542/peds.146.1_MeetingAbstract.183-a		#1365	Hanna 2020
559	AED on the fly: A drone delivery feasibility study for rural and remote out-of-hospital cardiac arrest	Drennan I.; Cheskes S.; Snobelen P.; Nolan M.; Chan T.; McLeod S.; Dainty K.; Vaillancourt C.; Brooks S.	2020	/	Canadian Journal of Emergency Medicine	22	Supplement 1	S13-S14	633284450	https://dx.doi.org/10.1017/cem.2020.75		#1366	Drennan 2020
560	Crowdsourcing to save lives: A scoping review of bystander alert technologies for out-of-hospital cardiac arrest	Valeriano A.; Van Heer S.; Brooks S.; De Champlain F.; Eng B.	2020	/	Canadian Journal of Emergency Medicine	22	Supplement 1	S57	633284612	https://dx.doi.org/10.1017/cem.2020.189		#1367	Valeriano 2020
561	An evaluation of the GoodSAM volunteer first-responder app for out-of-hospital cardiac arrest in two UK ambulance services	Smith C.M.; Lall R.; Fothergill R.T.; Spaight R.; Perkins G.D.	2020	/	Resuscitation	155	Supplement 1	S2-S3	2008039141	https://dx.doi.org/10.1016/j.resuscitation.2020.08.022		#1370	Smith 2020
562	An efficient traffic control system of autonomous vehicles for transferring emergency patients	Cho D.-S.; Yun S.; Jang W.; Kim D.; Lee Y.; Kim W.-T.	2020	/	Basic and Clinical Pharmacology and Toxicology	126	Supplement 4	142-143	632419332			#1371	Cho 2020
563	AED on the fly: A drone delivery feasibility study for rural and remote out-of-hospital cardiac arrest	Cheskes S.; Snobelen P.; McLeod S.; Brooks S.; Vaillancourt C.; Chan T.; Dainty K.N.; Nolan M.	2020	/	Circulation	140	Supplement 2		631018087	https://dx.doi.org/10.1161/circ.140.suppl_2.147		#1372	Cheskes 2020
564	Role of motorcycle-based ambulance (motorlance) in major sporting events	Apiratwarakul K.; Ienghong K.; Gaysonsiri D.; Buranasakda M.; Bhudhisawasdi V.; Tiamkao S.	2020	/	Journal of the Medical Association of Thailand	103	6	15-17	2006922506			#1375	Apiratwarakul 2020
565	Challenges for safety intervention in emergency vehicle fleets: A case study	Muir C.; Newnam S.; Newstead S.; Boustras G.	2020	/	Safety Science	123	(Muir, Newnam, Newstead) Monash University Accident Research Centre, 21 Alliance Lane, Clayton, VIC 3800, Australia(Boustras) European University Cyprus, 6, Diogenes Str, Nicosia, P.O Box: 22006, Cyprus	104543	2003811690	https://dx.doi.org/10.1016/j.ssci.2019.104543		#1376	Muir 2020
566	Therapeutic measures in a moving ambulance: Qualitative study of professional opinions regarding prehospital emergencies	Castejon-de la Encina M.E.; Sanjuan Quiles A.; del Moral Vicente-Mazariegos I.; Garcia-Aracil N.; Morales Lopez B.; Richart Martinez M.	2019	/	Hong Kong Journal of Emergency Medicine	26	2	75-79	625590544	https://dx.doi.org/10.1177/1024907918784078		#1377	Castejon-delaEncina 2019
567	Another important time target in ST-elevation myocardial infarction management-door-in door-out time: Do we meet door-in door-out time targets?	Dogan I.; Corbacioglu S.K.; Emektar E.; Aytar H.; Cevik Y.	2019	/	Hong Kong Journal of Emergency Medicine	26	4	209-217	625590352	https://dx.doi.org/10.1177/1024907918795901		#1378	Dogan 2019
568	How is ambulance patient care and response time data collected and reported in Malaysia and Indonesia?	Hooper C.; Ranse J.; Hutton A.	2019	/	Australasian Journal of Paramedicine	16	(Hooper) Ambulance Victoria, Melbourne, VIC, Australia(Ranse) Menzies Health Institute, Gold Coast, QLD, Australia(Ranse) School of Nursing and Midwifery, Griffith University, Gold Coast, QLD, Australia(Hutton) School of Nursing and Midwifery, University		2002863820	https://dx.doi.org/10.33151/ajp.16.683		#1381	Hooper 2019
569	Exploring paramedic communication and emotional expression in the workplace after responding to emergency calls	Drewitz-Chesney C.	2019	/	Australasian Journal of Paramedicine	16	(Drewitz-Chesney) Rural and Remote Division of Family Practice, Canada and the University of Edinburgh, United Kingdom	1-11	2002906707	https://dx.doi.org/10.33151/ajp.16.714		#1383	Drewitz-Chesney 2019
570	Factors associated with shortening of prehospital delay among patients with acute ischemic stroke	Soto-Camara R.; Gonzalez-Santos J.; Gonzalez-Bernal J.; Martin-Santidrian A.; Cubo E.; Trejo-Gabriel-Galan J.M.	2019	/	Journal of Clinical Medicine	8	10	1712	2002799397	https://dx.doi.org/10.3390/jcm8101712		#1384	Soto-Camara 2019
571	Attitudes towards continuing professional development: A qualitative study of australian paramedics	Williams B.; Edlington T.	2019	/	Australasian Journal of Paramedicine	16	(Williams, Edlington) Monash University, Department of Community Emergency Health & Paramedic Practice, Melbourne, VIC, Australia		2002278996	https://dx.doi.org/10.33151/ajp.16.717		#1385	Williams 2019
572	The Pattern of pre-hospital medical service delivery in Iran; a cross sectional study	Haddadi M.; Sarvar M.; Soori H.; Ainy E.	2019	/	Archives of Academic Emergency Medicine	7	1		631236448			#1389	Haddadi 2019
573	Medical Supervision of High School Athletics in Chicago: A Follow-up Study	Jones N.S.; Wieschhaus K.; Martin B.; Tonino P.M.	2019	/	Orthopaedic Journal of Sports Medicine	7	8		628939959	https://dx.doi.org/10.1177/2325967119862503		#1390	Jones 2019
574	Review of medical response in 2015 transasia airways flight 235 aircraft crash	Cheng M.-T.; Lin C.-H.; Chou W.-K.; Shih F.-Y.	2019	/	Journal of Acute Medicine	9	3	145-148	632820663	https://dx.doi.org/10.6705/j.jacme.201909_9%283%29.0006		#1391	Cheng 2019
575	Response by Chocron et al to Letter Regarding Article, "ambulance Density and Outcomes after Out-of-Hospital Cardiac Arrest: Insights from the Paris Sudden Death Expertise Center Registry"	Chocron R.; Cariou A.; Dumas F.	2019	/	Circulation	140	10	E549-E550	630975583	https://dx.doi.org/10.1161/CIRCULATIONAHA.119.041636		#1392	Chocron 2019
576	Feasibility of continuous noninvasive arterial pressure monitoring in a prehospital setting, measurements during emergency transfer	Hansen L.H.; Ettrup-Christensen A.; Bulow K.	2019	/	European Journal of Emergency Medicine	26	5	334-339	630993178	https://dx.doi.org/10.1097/MEJ.0000000000000562		#1393	Hansen 2019
577	What's in a name?	Campbell S.G.; Teed S.	2019	/	Canadian Journal of Emergency Medicine	21	6		630975667	https://dx.doi.org/10.1017/cem.2019.418		#1394	Campbell 2019
578	Variation in the delivery of telephone advice by emergency medical services: A qualitative study in three services	O'Hara R.; Bishop-Edwards L.; Knowles E.; O'Cathain A.	2019	/	BMJ Quality and Safety	28	7	556-563	625919583	https://dx.doi.org/10.1136/bmjqs-2018-008330		#1397	O'Hara 2019
579	Professional firefighter and trained volunteer first-responding units in emergency medical service	Tamminen J.I.; Hoppu S.E.; Kamarainen A.J.J.	2019	/	Acta Anaesthesiologica Scandinavica	63	1	111-116	623749282	https://dx.doi.org/10.1111/aas.13224		#1398	Tamminen 2019
580	Resuscitation of patients with active Do Not Attempt Cardiopulmonary Resuscitation (DNACPR) status after out-of-hospital cardiac arrest	Barnard E.B.G.; Sandbach D.D.; Nicholls T.; Wilson A.; Ercole A.	2019	/	Resuscitation	142	(Barnard, Sandbach, Wilson, Ercole) East Anglian Air Ambulance, Hangar E, Gambling Close, Norwich Airport, Norwich, United Kingdom(Barnard) Academic Department of Military Emergency Medicine, Royal Centre for Defence Medicine (Research & Academia), Birmin	23-24	2002298963	https://dx.doi.org/10.1016/j.resuscitation.2019.06.289		#1399	Barnard 2019
581	Resuscitative endovascular balloon occlusion of the aorta (REBOA) in non-traumatic out-of-hospital cardiac arrest: Evaluation of an educational programme	Brede J.R.; Lafrenz T.; Kruger A.J.; Sovik E.; Steffensen T.; Kriesi C.; Steinert M.; Klepstad P.	2019	/	BMJ Open	9	5	e027980	627652202	https://dx.doi.org/10.1136/bmjopen-2018-027980		#1400	Brede 2019
582	Analysis of primary care management of nausea and vomiting in pregnancy	Anonymous.	2019	/	Drug and Therapeutics Bulletin	57	4	52	626225951	https://dx.doi.org/10.1136/dtb.2019.000003		#1401	Anonymous 2019
583	Ground Same Intratransport Efficacy as Air for Acute Aortic Diseases	Rose M.; Newton C.; Boualam B.; Hassan M.; Bogne N.; Mitchell J.; Tanveer S.; Tiffany L.; Thom S.; Tran Q.K.	2019	/	Air Medical Journal	38	3	188-194	2001564354	https://dx.doi.org/10.1016/j.amj.2019.01.003		#1403	Rose 2019
584	Risk factors related to unnecessary emergency medical services transport for pediatric patients	Kang E.J.; Kim S.H.	2019	/	Journal of International Medical Research	47	1	335-344	625857296	https://dx.doi.org/10.1177/0300060518801453		#1405	Kang 2019
585	Myocardial Irritation from a Left Ventricular Assist Device Resulting in Refractory Ventricular Tachycardia	Harper R.; Ludwig J.; Morcos M.; Morris S.	2019	/	Journal of Emergency Medicine	56	1	87-93	2001205608	https://dx.doi.org/10.1016/j.jemermed.2018.09.013		#1407	Harper 2019
586	Needs assessment of emergency medical and rescue services in Abuja/Nigeria and environs	Mac P.A.; Kroeger A.; Airiohuodion P.E.	2019	/	BMC Emergency Medicine	19	1	78	630038557	https://dx.doi.org/10.1186/s12873-019-0291-9		#1408	Mac 2019
587	Relationship between accessibility and resources to treat acute ischemic stroke. Hokkaido, Japan: Analysis of inequality and coverage using geographic information systems	Ishikawa T.; Mizuguchi H.; Murayama H.; Fujiwara K.; Tanikawa T.; Kobayashi E.; Ogasawara K.	2019	/	Health Policy and Technology	8	4	337-342	2003461573	https://dx.doi.org/10.1016/j.hlpt.2019.10.001		#1410	Ishikawa 2019
588	Clinical handover of patients for specialized centre care from pre-hospital to in-hospital care - a narrative review	Peran D.; Pekara J.; Cmorej P.; Kohlova A.; Marx D.	2019	/	Cardiology Letters	28	2-3	99-108	2003266087			#1411	Peran 2019
589	Prehospital electrocardiogram shortens ischaemic time in patients with st-segment elevation myocardial infarction	Cheung K.S.; Leung L.P.; Siu Y.C.; Tsang T.C.; Tsui M.S.H.; Tam C.C.; Chan R.H.W.	2019	/	Hong Kong Medical Journal	25	5	356-362	2002863864	https://dx.doi.org/10.12809/hkmj197995		#1412	Cheung 2019
590	Letter by Korja and Juvela Regarding Article, "Declining Admission and Mortality Rates for Subarachnoid Hemorrhage in Canada Between 2004 and 2015"	Korja M.; Juvela S.	2019	/	Stroke	50	5	E132	629651804	https://dx.doi.org/10.1161/STROKEAHA.119.024871		#1413	Korja 2019
591	Time to acute stroke treatment in-hours was more than halved after the introduction of the Helsinki Model at Westmead Hospital	Silsby M.; Duma S.R.; Fois A.F.; Yin Y.W.K.; Koryzna J.; Mahant N.; Evans A.; Fung V.S.C.	2019	/	Internal Medicine Journal	49	11	1386-1392	2003561535	https://dx.doi.org/10.1111/imj.14290		#1414	Silsby 2019
592	Out-of-hospital cardiac arrest registry: Preliminary results from the Swietokrzyskie Province	Sielski J.; Kazirod-Wolski K.; Solnica M.; Rychlik W.A.; Mizia-Stec K.; Sadowski M.	2019	/	Kardiologia Polska	77	7-8	710-712	2003279281	https://dx.doi.org/10.5603/KP.a2019.0047		#1415	Sielski 2019
593	Influence of patient gender on response time intervention at the emergency dispatch centre	Boris S.V.; Zivanovic S.R.	2019	/	Medicinski Casopis	53	1	20-25	2002796937	https://dx.doi.org/10.5937/mckg53-18947		#1416	Boris 2019
594	Improving rapid response system performance in a Chinese Joint Commission International Hospital	Yang M.; Zhang L.; Wang Y.; Zhan Y.; Zhang X.; Jin J.	2019	/	Journal of International Medical Research	47	7	2961-2969	628769932	https://dx.doi.org/10.1177/0300060519850452		#1417	Yang 2019
595	Advance decisions to refuse treatment and suicidal behaviour in emergency care: 'It's very much a step into the unknown'	Quinlivan L.; Nowland R.; Steeg S.; Cooper J.; Meehan D.; Godfrey J.; Robertson D.; Longson D.; Potokar J.; Davies R.; Allen N.; Huxtable R.; Mackway-Jones K.; Hawton K.; Gunnell D.; Kapur N.	2019	/	BJPsych Open	5	4	e50	628202483	https://dx.doi.org/10.1192/bjo.2019.42		#1418	Quinlivan 2019
596	The Unmet Need for Pharmacists as Important Members of the Emergency Department Team in Resource-Limited Settings: A Case of Nepal	Shrestha S.; Danekhu K.; Thapa S.; Khanal S.; Shankar P.R.	2019	/	Journal of Pharmacy Technology	35	5	219-224	628037889	https://dx.doi.org/10.1177/8755122519850118		#1419	Shrestha 2019
597	Enhancement of Bleeding Control 1.0 to Reach Communities at High Risk for Urban Gun Violence: Acute Bleeding Control	Andrade E.G.; Hayes J.M.; Punch L.J.	2019	/	JAMA Surgery	154	6	549-550	627567533	https://dx.doi.org/10.1001/jamasurg.2019.0414		#1420	Andrade 2019
598	Prehospital determinants of successful resuscitation after traumatic and non-traumatic out-of-hospital cardiac arrest	Barnard E.B.G.; Sandbach D.D.; Nicholls T.L.; Wilson A.W.; Ercole A.	2019	/	Emergency Medicine Journal	36	6	333-339	627279954	https://dx.doi.org/10.1136/emermed-2018-208165		#1421	Barnard 2019
599	Direct transport to PCI-capable hospitals after out-of-hospital cardiac arrest in New Zealand: Inequities and outcomes	Dicker B.; Todd V.F.; Tunnage B.; Swain A.; Smith T.; Howie G.	2019	/	Resuscitation	142	(Dicker, Todd, Tunnage, Smith, Howie) St John New Zealand, Auckland, New Zealand(Dicker, Todd, Tunnage, Swain, Howie) Auckland University of Technology, Auckland, New Zealand	111-116	2002470169	https://dx.doi.org/10.1016/j.resuscitation.2019.06.283		#1424	Dicker 2019
600	Roller Coaster-Induced Subdural Hematoma in a Previously Healthy Teenager	Tseng P.; Kearl Y.L.; Ansari A.	2019	/	Pediatric Emergency Care	35	4	E76-E78	627202080	https://dx.doi.org/10.1097/PEC.0000000000001802		#1425	Tseng 2019
601	Minimal training for first responders with the i-gelTM leads to successful use in prehospital cardiopulmonary resuscitation	Haske D.; Gaier G.; Heinemann N.; Schempf B.; Renz J.-U.	2019	/	Resuscitation	134	(Haske) Faculty of Medicine, Eberhard Karls University Tubingen, Tubingen 72076, Germany(Haske, Heinemann, Schempf, Renz) DRK Rettungsdienst Reutlingen, Reutlingen 72764, Germany(Gaier) Department of Anaesthesiology, Intensive Care Medicine, Emergency Med	167-168	2001480470	https://dx.doi.org/10.1016/j.resuscitation.2018.12.010		#1426	Haske 2019
602	Secondary transfers by helicopter emergency services for thrombectomy in rural England: A feasibility study (updated)	Lumley H.; Flynn D.; Coughlan D.; McMeekin P.; Ford G.A.; Craig D.; Rice S.; Burgess D.; Balami J.; Mawson A.; White P.	2019	/	International Journal of Stroke	14	4 SUPPL	50-51	633760752	https://dx.doi.org/10.1177/1747493019882907		#1430	Lumley 2019
603	Sleepiness among pilots and helicopter emergency medical service crew members in the Norwegian Air Ambulance Service	Flaa T.A.; Harris A.; Bjorvatn B.; Gundersen H.; Zakariassen E.; Pallesen S.; Waage S.	2019	/	Sleep Science	12	Supplement 3	35-36	630018636			#1432	Flaa 2019
604	Sandpiper wildcat project-saving lives after out-of-hospital cardiac arrest in rural grampian	Fickling K.; Clegg G.; Jensen K.; Donaldson L.; Laird C.; Bywater D.	2019	/	Emergency Medicine Journal	36	1	E9	630009227	https://dx.doi.org/10.1136/emermed-2019-999.22		#1433	Fickling 2019
605	162 Optimizing a Drone Network to Deliver Naloxone	Ye J.J.; Zhang C.; Vissoci J.R.N.; Buckland D.	2019	/	Annals of Emergency Medicine	74	4 Supplement	S64	2003124494	https://dx.doi.org/10.1016/j.annemergmed.2019.08.168		#1434	Ye 2019
606	Long ambulance response time is associated with higher incidence of cardiopulmonary resuscitation and defibrillation by dispatched citizen first-responders	Andelius L.; Hansen C.M.; Lippert F.; Karlsson L.; Torp-Pedersen C.; Gislason G.H.; Folke F.	2019	/	BMJ Open	9	Supplement 2	A15	628797441	https://dx.doi.org/10.1136/bmjopen-2019-EMS.40		#1436	Andelius 2019
607	Mobile-phone based alerting of CPR-trained volunteers simultaneously with ambulance can reduce resuscitation-free interval and improve outcome after out-of-hospital cardiac arrest - a prospective observational study	Stroop R.; Hensel M.; Strickmann B.; Kerner T.	2019	/	Resuscitation	142	Supplement 1	e3	2002277568	https://dx.doi.org/10.1016/j.resuscitation.2019.06.018		#1437	Stroop 2019
608	The effects of a mobile GPS-tracking system in activating volunteer first responders to bring an automated external defibrillator to critically ill patients: A prehospital study in a rural community	Jangaard L.S.; Mickley H.; Joergensen G.; Schakow H.; Gerke O.; Henriksen F.L.	2019	/	European Heart Journal: Acute Cardiovascular Care	8	Supplement 1	169	628378117	https://dx.doi.org/10.1177/2048872619829424		#1438	Jangaard 2019
609	Impact of Ambulance Resourcing on Outcomes from Out-of-Hospital Cardiac Arrest	Dicker B.; Tunnage B.; Howie G.; Smith T.; Swain A.; Todd V.	2019	/	Heart Lung and Circulation	28	Supplement 2	S40	2002033789	https://dx.doi.org/10.1016/j.hlc.2019.05.104		#1439	Dicker 2019
610	Does earlier dispatch-assisted CPR improves neurological outcomes in out-ofhospital cardiac arrest	Yeo M.; Leong B.; Ong M.; Shahidah N.; Wah W.; Ng Y.	2019	/	EMA - Emergency Medicine Australasia	31	Supplement 1	47-48	627392490	https://dx.doi.org/10.1111/1742-6723.13240		#1440	Yeo 2019
611	Home ward ealing: Local implementation of a prevention of admission pathway for ambulance crews to divert patients into home-hospitalisation	Hilton C.; McCabe S.; Wilson C.; Raichura J.	2019	/	International Journal of Clinical Practice	73	Supplement 186		627391546	https://dx.doi.org/10.1111/ijcp.13325		#1441	Hilton 2019
612	Use of a cross-platform messaging technology to strengthen the obstetric referral system in the Greater Accra region, Ghana: findings from a pilot programme	Owen M.; Bryce F.; Tulenko S.; Olufolabi A.; Srofenyoh E.	2019	/	The Lancet Global Health	7	Supplement 1	S39	2001667109	https://dx.doi.org/10.1016/S2214-109X%2819%2930124-X		#1442	Owen 2019
613	A multi-centre pilot audit of the management of established status epilepticus in children in North West of England and North Wales	Jones S.W.; Ghinescu C.; Pauling J.A.	2019	/	Developmental Medicine and Child Neurology	61	Supplement 1	64	626090784	https://dx.doi.org/10.1111/dmcn.14120		#1443	Jones 2019
614	Pre-hospital care of road traffic accident victims in the niger delta: A private initiative and experience	Jasper A.O.; Jasper G.C.; Edah I.O.; Edah C.A.	2019	/	Open Access Emergency Medicine	11	(Jasper) Department of Anaesthesia, Faculty of Clinical Medicine, College of Health Sciences, Delta State University, Abraka, Delta, Nigeria(Jasper, Edah) Department of Anaesthesia and Intensive Care, Treasurehold Specialist Hospital, Sapele, Delta, Niger	51-56	2002202488	https://dx.doi.org/10.2147/OAEM.S178384		#1446	Jasper 2019
615	Response times by the police and ambulance services at motor vehicle crashes in the West Mercia region	Leaman A.; Nutbeam T.	2018	/	Trauma (United Kingdom)	20	4	255-257	624034295	https://dx.doi.org/10.1177/1460408617700674		#1447	Leaman 2018
616	Ambulance dispatch versus general practitioner home visit for highly urgent out-of-hours primary care	Plat F.M.; Peters Y.A.S.; Loots F.J.; De Groot C.J.A.; Eckhardt T.; Keizer E.; Giesen P.	2018	/	Family Practice	35	4	440-445	624428818	https://dx.doi.org/10.1093/fampra/cmx121		#1448	Plat 2018
617	Variations in stakeholders' priorities and views on randomisation and funding decisions in out-of-hospital cardiac arrest: An exploratory study	von Vopelius-Feldt J.; Brandling J.; Benger J.	2018	/	Health Science Reports	1	9	e78	2004662651	https://dx.doi.org/10.1002/hsr2.78		#1449	vonVopelius-Feldt 2018
618	Effects of driving distance and transport time on mortality among Level i and II traumas occurring in a metropolitan area	Karrison T.G.; Philip Schumm L.; Kocherginsky M.; Thisted R.; Dirschl D.R.; Rogers S.	2018	/	Journal of Trauma and Acute Care Surgery	85	4	756-765	624182239	https://dx.doi.org/10.1097/TA.0000000000002041		#1457	Karrison 2018
619	Interhospital Transport of Critically Ill Children to PICUs in the United Kingdom and Republic of Ireland: Analysis of an International Dataset	Ramnarayan P.; Dimitriades K.; Freeburn L.; Kashyap A.; Dixon M.; Barry P.W.; Claydon-Smith K.; Wardhaugh A.; Lamming C.R.; Draper E.S.	2018	/	Pediatric Critical Care Medicine	19	6	e300-e311	624066291	https://dx.doi.org/10.1097/PCC.0000000000001506		#1459	Ramnarayan 2018
620	Sizing capacity levels in emergency medical services dispatch centers: Using the newsvendor approach	Sariyer G.	2018	/	American Journal of Emergency Medicine	36	5	804-815	618836912	https://dx.doi.org/10.1016/j.ajem.2017.10.027		#1460	Sariyer 2018
621	The Effect of Team Configuration on the Incidence of Adverse Events in Pediatric Critical Care Transport	Colyer E.; Sorensen M.; Wiggins S.; Struwe L.	2018	/	Air Medical Journal	37	3	186-198	2000568660	https://dx.doi.org/10.1016/j.amj.2018.02.006		#1461	Colyer 2018
622	Analysis of 15 years of emergency service interaction with schools	Diaz N.; Sanchez M.; Miro O.	2018	/	Emergencias	30	6	424-432	624894995			#1462	Diaz 2018
623	Underutilisation of public access defibrillation is related to retrieval distance and time-dependent availability	Deakin C.D.; Anfield S.; Hodgetts G.A.	2018	/	Heart	104	16	1339-1343	622462312	https://dx.doi.org/10.1136/heartjnl-2018-312998		#1463	Deakin 2018
624	A smartphone application for dispatch of lay responders to out-of-hospital cardiac arrests	Berglund E.; Claesson A.; Nordberg P.; Djarv T.; Lundgren P.; Folke F.; Forsberg S.; Riva G.; Ringh M.	2018	/	Resuscitation	126	(Berglund, Claesson, Nordberg, Djarv, Riva, Ringh) Center for Resuscitation Science, Department of Medicine Solna, Karolinska Institutet, Stockholm, Sweden(Lundgren) Department of Molecular and Clinical Medicine, Institute of Medicine, Sahlgrenska Academy	160-165	620606014	https://dx.doi.org/10.1016/j.resuscitation.2018.01.039		#1464	Berglund 2018
625	Spatiotemporal AED optimization is generalizable	Sun C.L.F.; Karlsson L.; Torp-Pedersen C.; Morrison L.J.; Folke F.; Chan T.C.Y.	2018	/	Resuscitation	131	(Sun, Chan) Department of Mechanical and Industrial Engineering, University of Toronto, Toronto, Canada(Karlsson, Folke) Department of Cardiology, Copenhagen University Hospital Gentofte, Copenhagen, Denmark(Karlsson, Folke) Emergency Medical Services Cop	101-107	2001041827	https://dx.doi.org/10.1016/j.resuscitation.2018.08.012		#1466	Sun 2018
626	Burden of out-of-hospital cardiac arrest in Karachi, Pakistan: Estimation through the capture-recapture method	Razzak J.A.; Mawani M.; Azam I.; Robinson C.; Talib U.; Kadir M.M.	2018	/	Journal of the Pakistan Medical Association	68	7	990-993	622971477			#1469	Razzak 2018
627	Managing accidental hypothermia: A UK-wide survey of prehospital and search and rescue providers	Freeman S.; Deakin C.D.; Nelson M.J.; Bootland D.	2018	/	Emergency Medicine Journal	35	11	652-656	623271011	https://dx.doi.org/10.1136/emermed-2017-207178		#1470	Freeman 2018
628	The positive predictive value of an ambulance prealert for stroke and transient ischaemic attack	Brown C.W.; Macleod M.J.	2018	/	European Journal of Emergency Medicine	25	6	411-415	616399091	https://dx.doi.org/10.1097/MEJ.0000000000000475		#1472	Brown 2018
629	Influences on emergency department length of stay for older people	Street M.; Mohebbi M.; Berry D.; Cross A.; Considine J.	2018	/	European Journal of Emergency Medicine	25	4	242-249	614338963	https://dx.doi.org/10.1097/MEJ.0000000000000452		#1476	Street 2018
630	Which indicators to include in a crowding scale in an emergency department? A national French Delphi study	Noel G.; Drigues C.; Viudes G.	2018	/	European Journal of Emergency Medicine	25	4	257-263	614243736	https://dx.doi.org/10.1097/MEJ.0000000000000454		#1477	Noel 2018
631	Managing alcohol-related attendances in emergency care: Can diversion to bespoke services lessen the burden?	Irving A.; Goodacre S.; Blake J.; Allen D.; Moore S.C.	2018	/	Emergency Medicine Journal	35	2	79-82	622570796	https://dx.doi.org/10.1136/emermed-2016-206451		#1478	Irving 2018
632	Prehospital transfusion of red cell concentrates in a paramedic-staffed helicopter emergency medical service	Heschl S.; Andrew E.; de Wit A.; Bernard S.; Kennedy M.; Smith K.	2018	/	EMA - Emergency Medicine Australasia	30	2	236-241	619323487	https://dx.doi.org/10.1111/1742-6723.12910		#1479	Heschl 2018
633	Prehospital Management of Pediatric Hanging	Rehn M.; Davies G.; Foster E.; Lockey D.J.	2018	/	Pediatric Emergency Care	34	4	263-266	621651471	https://dx.doi.org/10.1097/PEC.0000000000000860		#1481	Rehn 2018
634	Reply to: 'Cardiac arrest and breathing, why bother?' Because it's too late if we wait for a definitive diagnosis	Riou M.; Ball S.; Williams T.A.; Whiteside A.; Cameron P.; Fatovich D.M.; Perkins G.D.; Smith K.; Bray J.; Inoue M.; O'Halloran K.L.; Bailey P.; Brink D.; Finn J.	2018	/	Resuscitation	126	(Riou, Ball, Williams, Fatovich, Bray, Inoue, Bailey, Brink, Finn) Prehospital, Resuscitation and Emergency Care Research Unit (PRECRU), School of Nursing, Midwifery and Paramedicine, Curtin University, Bentley, WA 6102, Australia(Williams, Whiteside, Bai	e10-e11	621061113	https://dx.doi.org/10.1016/j.resuscitation.2018.02.018		#1482	Riou 2018
635	Smartphone-based first aiders alerting shortens the no-flow-time in cardiac arrest	Stroop R.; Hensel M.; Schnettker A.T.; Strickmann B.; Kuhlbusch T.; Kerner T.	2018	/	Anasthesiologie und Intensivmedizin	59	2	58-67	620634567	https://dx.doi.org/10.19224/ai2018.58		#1485	Stroop 2018
636	A dedicated neonatal transport unit pilot program: An innovative partnership	Aubertin C.A.; Speck G.; Redpath S.	2018	/	Pediatrics	142	1		630752494	https://dx.doi.org/10.1542/peds.142.1_MeetingAbstract.492		#1488	Aubertin 2018
637	Acute coronary occlusion in the out-of-hospital cardiac arrest setting: Impact on VF-waveform	Nas J.; Thannhauser J.; Starreveld R.; Keuper W.; Van Grunsven P.M.; Meinsma G.; Smeets J.L.R.M.; Zwart H.J.; Van Royen N.; De Boer M.J.; Bonnes J.L.; Brouwer M.A.	2018	/	European Heart Journal	39	Supplement 1	1023	627248212	https://dx.doi.org/10.1093/eurheartj/ehy563.P4848		#1489	Nas 2018
638	Secondary transfers by helicopter emergency services for thrombectomy in rural England: A feasibility study	Lumley H.; Flynn D.; Coughlan D.; McMeekin P.; Ford G.A.; Craig D.; Rice S.; Burgess D.; Balami J.S.; Mawson A.; White P.M.	2018	/	International Journal of Stroke	13	3 Supplement 1	46	625506943	https://dx.doi.org/10.1177/1747493018801108		#1490	Lumley 2018
639	Strategies To Improve Survival Outcomes Of Out- Of-Hospital Cardiac Arrest (OHCA): A Simulation Study	Wei Y.; Wah W.; Finkelstein E.A.; Ng Y.Y.; Cheah S.O.; Chia M.Y.; Leong B.S.; Gan H.N.; Mao D.R.; Tham L.P.; Yap S.; Fook-Chong S.M.; Ong M.E.	2018	/	Value in Health	21	Supplement 2	S27	2001249508	https://dx.doi.org/10.1016/j.jval.2018.07.203		#1491	Wei 2018
640	Development of risk adjusted indicators of ems performance and quality (phoebe programme)	Turner J.; Jacques R.; Coster J.; Nicholl J.; Crum A.; Siriwardena N.	2018	/	BMJ Open	8	Supplement 1	A30	622675120	https://dx.doi.org/10.1136/10.1136/bmjopen-2018-EMS.80		#1492	Turner 2018
641	The influence of agonal breathing on calltaker recognition of out-of-hospital cardiac arrest	Ball S.; Riou M.; Gallant S.; Whiteside A.; Bailey P.; Finn J.	2018	/	BMJ Open	8	Supplement 1	A10	622675100	https://dx.doi.org/10.1136/10.1136/bmjopen-2018-EMS.26		#1493	Ball 2018
642	Computer-assisted disaster response: Benefits for global healthcare	Andrews R.; Quintana L.; Khan T.	2018	/	International Journal of Computer Assisted Radiology and Surgery	13	Supplement 1	S144-S146	622627332	https://dx.doi.org/10.1007/s11548-018-1766-y		#1494	Andrews 2018
643	Emergency medical services in guyana: A descriptive analysis	Correia M.; Langston S.; Parekh K.	2018	/	Academic Emergency Medicine	25	Supplement 1	S247	622359004	https://dx.doi.org/10.1111/acem.13424		#1495	Correia 2018
644	Using geographic information systems in rural emergency medical services: Reducing response times by reallocating resources	Liberg R.B.	2018	/	Journal of Investigative Medicine	66	1	104	620637530	https://dx.doi.org/10.1136/jim-2017-000663.94		#1496	Liberg 2018
645	Examining response time to emergency cases and causes of delay in missions of 115 prehospital emergency center in Khorramabad	Moradi B.; Ansari R.; Ansari F.; Yarahmadi S.	2018	/	Annals of Tropical Medicine and Public Health	2	Special Issue	75-86	627941561			#1497	Moradi 2018
646	Time delays to reach dispatch centres in different regions in Europe. Are we losing the window of opportunity? - The EUROCALL study	Nikolaou N.; Castren M.; Monsieurs K.G.; Cimpoesu D.; Georgiou M.; Raffay V.; Koster R.; Hunyadi-Anticevic S.; Truhlar A.; Bossaert L.	2017	/	Resuscitation	111	(Nikolaou) Konstantopouleio General Hospital, Athens, Greece(Castren) Dept. of Emergency Medicine and Services, Helsinki University Hospital and Helsinki University, Helsinki, Finland(Monsieurs) Antwerp University Hospital and University of Antwerp, Antwe	8-13	613495737	https://dx.doi.org/10.1016/j.resuscitation.2016.10.026		#1499	Nikolaou 2017
647	Conversion to shockable rhythms during resuscitation and survival for out-of hospital cardiac arrest	Wah W.; Wai K.L.; Pek P.P.; Ho A.F.W.; Alsakaf O.; Chia M.Y.C.; Noor J.M.; Kajino K.; De Souza N.N.A.; Ong M.E.H.; Khruekarnchana P.; Tham L.P.; Leong B.S.-H.; Tiah L.	2017	/	American Journal of Emergency Medicine	35	2	206-213	613709697	https://dx.doi.org/10.1016/j.ajem.2016.10.042		#1500	Wah 2017
648	Advanced cardiac life support: 2016 Singapore guidelines	Ching C.K.; Leong S.H.B.; Chua S.J.T.; Lim S.H.; Heng K.; Pothiawala S.; Anantharaman V.	2017	/	Singapore Medical Journal	58	7	360-372	617638325	https://dx.doi.org/10.11622/smedj.2017064		#1502	Ching 2017
649	Paramedic Assessment of Older Adults After Falls, Including Community Care Referral Pathway: Cluster Randomized Trial	Snooks H.A.; Anthony R.; Chatters R.; Dale J.; Fothergill R.T.; Gaze S.; Halter M.; Humphreys I.; Koniotou M.; Logan P.; Lyons R.A.; Mason S.; Nicholl J.; Peconi J.; Phillips C.; Porter A.; Siriwardena A.N.; Wani M.; Watkins A.; Wilson L.; Russell I.T.	2017	/	Annals of Emergency Medicine	70	4	495-505.e28	616483561	https://dx.doi.org/10.1016/j.annemergmed.2017.01.006		#1503	Snooks 2017
650	Converting bystanders to immediate responders: We need to start in high school or before	Haider A.H.; Haut E.R.; Velmahos G.C.	2017	/	JAMA Surgery	152	10	909-910	619052099	https://dx.doi.org/10.1001/jamasurg.2017.2231		#1505	Haider 2017
651	Analysis of aeromedical retrieval coverage using elliptical isochrones	Regan L.; Lee C.	2017	/	Journal of Trauma and Acute Care Surgery	82	6	1186-1187	614965863	https://dx.doi.org/10.1097/TA.0000000000001457		#1506	Regan 2017
652	Can a partnership between general practitioners and ambulance services reduce conveyance to emergency care?	Villarreal M.; Leach J.; Ngianga-Bakwin K.; Dale J.	2017	/	Emergency Medicine Journal	34	7	459-465	617031424	https://dx.doi.org/10.1136/emermed-2015-204924		#1507	Villarreal 2017
653	Simulation-based decision support framework for dynamic ambulance redeployment in Singapore	Lam S.S.W.; Ng C.B.L.; Nguyen F.N.H.L.; Ng Y.Y.; Ong M.E.H.	2017	/	International Journal of Medical Informatics	106	(Lam) Health Services Research Centre, Singapore Health Services; Health Services and Systems Research, Duke-NUS Graduate Medical School, Singapore(Ng) Department of Industrial and Systems Engineering, National University of Singapore, Singapore(Nguyen) H	37-47	617797428	https://dx.doi.org/10.1016/j.ijmedinf.2017.06.005		#1509	Lam 2017
654	Reply to Letter: Prehospital physician involvement and survival after out-of-hospital cardiac arrest	Hamilton A.; Steinmetz J.; Lohse N.	2017	/	Resuscitation	114		e3	614616047	https://dx.doi.org/10.1016/j.resuscitation.2017.01.021		#1511	Hamilton 2017
655	Prehospital physician involvement and survival after out-of-hospital cardiac arrest	Laier G.H.	2017	/	Resuscitation	114		e1	614433597	https://dx.doi.org/10.1016/j.resuscitation.2017.01.025		#1512	Laier 2017
656	Cardiac arrest survivors: Short residual risk of death, long life expectancy	Kragholm K.; Torp-Pedersen C.	2017	/	Heart	103	14	1063-1064	616989489	https://dx.doi.org/10.1136/heartjnl-2017-311259		#1513	Kragholm 2017
657	Association between onset-to-door time and clinical outcomes after ischemic stroke	Matsuo R.; Yamaguchi Y.; Matsushita T.; Hata J.; Kiyuna F.; Fukuda K.; Wakisaka Y.; Kuroda J.; Ago T.; Kitazono T.; Kamouchi M.; Ishitsuka T.; Ibayashi S.; Kusuda K.; Fujii K.; Nagao T.; Okada Y.; Yasaka M.; Ooboshi H.; Irie K.; Omae T.; Toyoda K.; Nakane H.; Sugimori H.; Arakawa S.; Kitayama J.; Fujimoto S.; Arihiro S.; Fukushima Y.	2017	/	Stroke	48	11	3049-3056	621682215	https://dx.doi.org/10.1161/STROKEAHA.117.018132		#1516	Matsuo 2017
658	The trauma chain of survival - Each link is equally important (but some links are more equal than others)	Bakke H.K.; Wisborg T.	2017	/	Injury	48	5	975-977	616131313	https://dx.doi.org/10.1016/j.injury.2017.04.001		#1517	Bakke 2017
659	The experience of improving rapid response system performance in a Chinese joint commission international hospital	Yang M.; Zhang L.; Wang Y.; Zhan Y.; Zhang X.; Jin J.	2017	/	Biomedical Research (India)	28	19	8215-8220	619342185			#1522	Yang 2017
660	Motivation of laypersons to work as First Responders: A qualitative, focus group interview study	Kasper N.; Nabecker S.; Twerenbold G.; Gurtner S.; Greif R.	2017	/	Swiss Medical Weekly	147	Supplement 226	10S	626948460			#1524	Kasper 2017
661	RCEM 2017 Abstracts	Anonymous.	2017	/	Emergency Medicine Journal	34	12		626163555			#1525	Anonymous 2017
662	The starrs model: Virtual ward rounds led by geriatricians in the management of unscheduled hospital admissions. a review and comparison of admission avoidance rates under this model in harrow and brent	Aweid B.; Miah R.; Lakhani K.; Belcher J.; Musgrave R.; Nallamuthu N.; Shah N.; Wang Q.; Thum L.P.; Chua E.	2017	/	Age and Ageing	46	Supplement 1	i1	621569137	https://dx.doi.org/10.1093/ageing/afx055.26		#1526	Aweid 2017
663	Emergency dispatch, smartphone app solution, first responders with distinct roles and automatic external defibrillators secures cardiopulmonal resuscitation in a rural area	Henriksen F.L.; Schakow H.; Larsen M.L.; Jangaard L.S.; Poulsen T.S.; Mickley H.	2017	/	European Heart Journal	38	Supplement 1	1383-1384	621236993	https://dx.doi.org/10.1093/eurheartj/ehx502.P6416		#1527	Henriksen 2017
664	Time delays in pre-and in-hospital care in acute stroke in Tallinn-Estonia from 2005 to 2016	Gross-Paju K.; Orav K.; Thomson U.; Jaakmees H.; Kannel K.; Mironenko S.; Kaljula V.; Reitsnik A.; Vares A.; Utt S.; Adlas R.	2017	/	Cerebrovascular Diseases	43	Supplement 1	22	619777166			#1528	Gross-Paju 2017
665	Keeping laypersons as first responders engaged: A qualitative, focus group interview study	Kasper N.; Nabecker S.; Twerenbold G.A.; Gurtner S.; Greif R.	2017	/	Resuscitation	118	Supplement 1	e10	619249758	https://dx.doi.org/10.1016/j.resuscitation.2017.08.037		#1531	Kasper 2017
666	Emergency lights and sirens secures fast arrival with predictable gain in transportation time	Hojgaard H.; Mikkelsen S.	2017	/	Resuscitation	118	Supplement 1	e25	619249601	https://dx.doi.org/10.1016/j.resuscitation.2017.08.071		#1532	Hojgaard 2017
667	The gillette stadium experience: A retrospective review of sudden cardiac arrest at mass gathering events from 2010-2015	Maggin J.; Goldberg S.; Molloy M.S.; Sarin R.R.; Kelleher M.; Mont K.; Fajana A.; Goralnick E.	2017	/	Academic Emergency Medicine	24	Supplement 1	S237	616280033	https://dx.doi.org/10.1111/acem.13203		#1533	Maggin 2017
668	Designing the optimal emergency medical operations system structure to decrease response time	Villarreal B.; Granda E.M.A.; Garza-Reyes J.A.; Kumar V.	2017	/	Academic Emergency Medicine	24	Supplement 1	S136	616280005	https://dx.doi.org/10.1111/acem.13203		#1534	Villarreal 2017
669	Poor neighborhoods have slower emergency medical services response and transport times	Niedzwiecki M.; Huang D.J.; Mercer M.; Colwell C.; Mann C.; Hsia R.	2017	/	Academic Emergency Medicine	24	Supplement 1	S30	616279858	https://dx.doi.org/10.1111/acem.13203		#1535	Niedzwiecki 2017
670	Underfunding of collegiate emergency medical services strains the delivery of adequate prehospital care	Wolbrom D.H.; Rahman A.M.; Hilton M.T.	2017	/	Academic Emergency Medicine	24	Supplement 1	S230-S231	616279740	https://dx.doi.org/10.1111/acem.13203		#1536	Wolbrom 2017
671	Optimizing a Drone Network to Deliver Automated External Defibrillators	Boutilier J.J.; Brooks S.C.; Janmohamed A.; Byers A.; Buick J.E.; Zhan C.; Schoellig A.P.; Cheskes S.; Morrison L.J.; Chan T.C.Y.	2017	/	Circulation	135	25	2454-2465	616880776	https://dx.doi.org/10.1161/CIRCULATIONAHA.116.026318		#1538	Boutilier 2017
672	Prehospital Predictors of Initial Shockable Rhythm in Out-of-Hospital Cardiac Arrest: Findings From the Taichung Sudden Unexpected Death Registry (THUNDER)	Lin Y.-N.; Chang S.-S.; Wang L.-M.; Chi H.-T.; Ueng K.-C.; Tsai C.-F.; Phan C.-S.; Lu L.-H.; Hii C.-H.; Chung Y.-T.; Chugh S.S.; Chen M.-F.; Wu T.-J.; Chang K.-C.	2017	/	Mayo Clinic Proceedings	92	3	347-359	614651081	https://dx.doi.org/10.1016/j.mayocp.2016.10.029		#1540	Lin 2017
673	Ambulance telephone triage using 'NHS Pathways' to identify adult cardiac arrest	Deakin C.D.; England S.; DIffey D.	2017	/	Heart	103	10	761-765	613950260	https://dx.doi.org/10.1136/heartjnl-2016-310651		#1541	Deakin 2017
674	Integrated locating of helicopter stations and helipads for wounded transfer under demand location uncertainty	Bozorgi-Amiri A.; Tavakoli S.; Mirzaeipour H.; Rabbani M.	2017	/	American Journal of Emergency Medicine	35	3	410-417	614032580	https://dx.doi.org/10.1016/j.ajem.2016.11.024		#1543	Bozorgi-Amiri 2017
675	Recognizing sudden cardiac arrest may require more than two questions during telephone triage: Developing a complementary checklist	Mirhaghi A.; Shafaee H.; Malekzadeh J.; Hasanzadeh F.	2017	/	Bulletin of Emergency and Trauma	5	2	104-109	615066396			#1544	Mirhaghi 2017
676	Hourly associations between heat and ambulance calls	Guo Y.	2017	/	Environmental Pollution	220	(Guo) Division of Epidemiology and Biostatistics, School of Public Health, University of Queensland, Brisbane, Australia	1424-1428	613495571	https://dx.doi.org/10.1016/j.envpol.2016.10.091		#1545	Guo 2017
677	A new preparedness policy for EMS logistics	Lee S.	2017	/	Health care management science	20	1	105-114	618410802	https://dx.doi.org/10.1007/s10729-015-9340-4		#1549	Lee 2017
678	Targeted response? An exploration of why ambulance services find government targets particularly challenging	Durham M.; Faulkner M.; Deakin C.	2016	/	British Medical Bulletin	120	1	35-42	614802041	https://dx.doi.org/10.1093/bmb/ldw047		#1552	Durham 2016
679	Medical response to 2016 earthquake in Taiwan	Lin C.-H.; Chang W.-H.; Wu C.-L.; Pan S.-T.; Chi C.-H.	2016	/	The Lancet	388	10040	129-130	612783952	https://dx.doi.org/10.1016/S0140-6736%2816%2930978-3		#1553	Lin 2016
680	Allergy UK, a national patient organisation, response to the BSACI guideline: prescribing an adrenaline auto-injector	Jones C.	2016	/	Clinical and Experimental Allergy	46	12	1619-1620	613450263	https://dx.doi.org/10.1111/cea.12854		#1554	Jones 2016
681	Military Emergency Medical Services Systems	Anonymous.	2016	/	Annals of Emergency Medicine	68	3	401	613261278	https://dx.doi.org/10.1016/j.annemergmed.2016.06.032		#1556	Anonymous 2016
682	Improving efficiency or impairing access? Health care consolidation and quality of care: Evidence from emergency hospital closures in Sweden	Avdic D.	2016	/	Journal of Health Economics	48	(Avdic) CINCH, IFAU and University of Duisburg-Essen, Germany	44-60	609581977	https://dx.doi.org/10.1016/j.jhealeco.2016.02.002		#1557	Avdic 2016
683	Short-term exposure to ambient particulate matter and emergency ambulance dispatch for acute illness in Japan	Tasmin S.; Ueda K.; Stickley A.; Yasumoto S.; Phung V.L.H.; Oishi M.; Yasukouchi S.; Uehara Y.; Michikawa T.; Nitta H.	2016	/	Science of the Total Environment	566-567	(Tasmin, Ueda, Phung, Oishi, Yasukouchi, Uehara) Department of Environmental Engineering, Graduate School Engineering, Kyoto University, Kyoto, Japan(Stickley) Stockholm Center on Health and Social Change (Scohost), Sodertorn University, Huddinge 141 89,	528-535	610462714	https://dx.doi.org/10.1016/j.scitotenv.2016.05.054		#1558	Tasmin 2016
684	Effects of Dispatcher-assisted Cardiopulmonary Resuscitation on Survival Outcomes in Infants, Children, and Adolescents with Out-of-hospital Cardiac Arrests	Ro Y.S.; Shin S.D.; Song K.J.; Hong K.J.; Ahn K.O.; Kim D.K.; Kwak Y.H.	2016	/	Resuscitation	108	(Ro, Shin, Song, Hong, Ahn) Laboratory of Emergency Medical Services, Seoul National University Hospital Biomedical Research Institute, South Korea(Shin, Song, Kim, Kwak) Department of Emergency Medicine, Seoul National University College of Medicine, Sou	20-26	2000647268	https://dx.doi.org/10.1016/j.resuscitation.2016.08.026		#1559	Ro 2016
685	Countering a multi-faceted terrorist wave through an integrated emergency-care system	Tourtier J.-P.; Jost D.; Boutinaud P.; Carli P.	2016	/	Injury	47	3	785-786	608141206	https://dx.doi.org/10.1016/j.injury.2016.01.022		#1560	Tourtier 2016
686	Automated personnel-assets-consumables-drug tracking in ambulance services for more effective and efficient medical emergency interventions	Utku S.; Ozcanhan M.H.; Unluturk M.S.	2016	/	Computer Methods and Programs in Biomedicine	127	(Utku, Ozcanhan) Dokuz Eylul University, Department of Computer Engineering, Izmir, Turkey(Unluturk) Yasar University, Department of Software Engineering, Izmir, Turkey	216-231	607646276	https://dx.doi.org/10.1016/j.cmpb.2015.12.019		#1561	Utku 2016
687	Characteristics of patients who are not resuscitated in out of hospital cardiac arrests and opportunities to improve community response to cardiac arrest	Rajagopal S.; Kaye C.R.; Lall R.; Deakin C.D.; Gates S.; Pocock H.; Quinn T.; Rees N.; Smyth M.; Perkins G.D.	2016	/	Resuscitation	109	(Rajagopal, Kaye, Lall, Gates, Smyth, Perkins) Warwick Clinical Trials Unit, University of Warwick, Coventry CV4 7AL, United Kingdom(Rajagopal, Perkins) Heart of England NHS Foundation Trust, Birmingham B9 5SS, United Kingdom(Deakin) NIHR Southampton Resp	110-115	613308655	https://dx.doi.org/10.1016/j.resuscitation.2016.09.014		#1562	Rajagopal 2016
688	Factors impacting upon timely and adequate allocation of prehospital medical assistance and resources to cardiac arrest patients	Hardeland C.; Sunde K.; Ramsdal H.; Hebbert S.R.; Soilammi L.; Westmark F.; Nordum F.; Hansen A.E.; Steen-Hansen J.E.; Olasveengen T.M.	2016	/	Resuscitation	109	(Hardeland, Sunde) Institute of Clinical Medicine, Faculty of Medicine, University of Oslo, PB 1171 Blindern, Oslo N-0318, Norway(Hardeland, Nordum, Olasveengen) Norwegian National Advisory Unit on Prehospital Emergency Medicine, Oslo University Hospital,	56-63	612882473	https://dx.doi.org/10.1016/j.resuscitation.2016.09.027		#1563	Hardeland 2016
689	A text message alert system for trained volunteers improves out-of-hospital cardiac arrest survival	Pijls R.W.M.; Nelemans P.J.; Rahel B.M.; Gorgels A.P.M.	2016	/	Resuscitation	105	(Pijls, Gorgels) Department of Cardiology, CAPHRI School for Public Health and Primary Care, Maastricht University Medical Centre+, P. Debyelaan 25, AZ Maastricht 6202, Netherlands(Nelemans) Department of Epidemiology, CAPHRI School for Public Health and	182-187	610911779	https://dx.doi.org/10.1016/j.resuscitation.2016.06.006		#1566	Pijls 2016
690	High-rise residential resuscitation: Scaling the challenge	Mao D.R.H.; Ong M.E.H.	2016	/	CMAJ	188	6	399-400	609667101	http://dx.doi.org/10.1503/cmaj.151044		#1568	Mao 2016
691	Out-of-hospital cardiac arrest in high-rise buildings: Delays to patient care and effect on survival	Drennan I.R.; Strum R.P.; Byers A.; Buick J.E.; Lin S.; Cheskes S.; Hu S.; Morrison L.J.	2016	/	CMAJ	188	6	413-419	609667148	http://dx.doi.org/10.1503/cmaj.150544		#1569	Drennan 2016
692	Helicopter-based emergency medical services for a sparsely populated region: A study of 42,500 dispatches	Osteras O.; Brattebo G.; Heltne J.-K.	2016	/	Acta Anaesthesiologica Scandinavica	60	5	659-667	609641811	https://dx.doi.org/10.1111/aas.12673		#1570	Osteras 2016
693	Deaths following prehospital safety incidents: An analysis of a national database	Yardley I.E.; Donaldson L.J.	2016	/	Emergency Medicine Journal	33	10	716-721	609366298	https://dx.doi.org/10.1136/emermed-2015-204724		#1571	Yardley 2016
694	Knife stabbing attacks in the West Bank: Implementing a modern response chain to an ancient foe	Leiba A.; Ishay O.B.; Ossadon H.; Frenkel H.	2016	/	Emergency Medicine Journal	33	4	301-302	608885306	https://dx.doi.org/10.1136/emermed-2015-205655		#1572	Leiba 2016
695	Termination of resuscitation in the prehospital setting: A comparison of decisions in clinical practice vs. recommendations of a termination rule	Verhaert D.V.M.; Bonnes J.L.; Nas J.; Keuper W.; van Grunsven P.M.; Smeets J.L.R.M.; de Boer M.J.; Brouwer M.A.	2016	/	Resuscitation	100	(Verhaert, Bonnes, Nas, Keuper, Smeets, de Boer, Brouwer) Department of Cardiology, Radboud University Medical Center, Geert Grooteplein Zuid 10, Nijmegen 6525 GA, Netherlands(van Grunsven) Regional Ambulance Service Gelderland-Zuid, Professor Bellefroids	60-65	608456505	https://dx.doi.org/10.1016/j.resuscitation.2015.12.014		#1573	Verhaert 2016
696	Uchunguzi (Journal Watch/Montre de Journal)	Wachira B.W.	2016	/	African Journal of Emergency Medicine	6	1	47-49	608430445	https://dx.doi.org/10.1016/j.afjem.2016.01.002		#1575	Wachira 2016
697	The impact of short prehospital times on trauma center performance benchmarking: An ecologic study	Byrne J.P.; Clay Mann N.; Hoeft C.J.; Buick J.; Karanicolas P.; Rizoli S.; Hunt J.P.; Nathens A.B.	2016	/	Journal of Trauma and Acute Care Surgery	80	4	586-596	607966114	https://dx.doi.org/10.1097/TA.0000000000000974		#1576	Byrne 2016
698	Editor's Choice	Vetter N.	2016	/	British Medical Bulletin	118	1	1-4	611040048	https://dx.doi.org/10.1093/bmb/ldw021		#1577	Vetter 2016
699	Evaluation of preventable trauma death in emergency department of Imam Reza hospital	Gholipour C.; Rad B.S.; Vahdati S.S.; Ghaffarzad A.; Masoud A.	2016	/	World Journal of Emergency Medicine	7	2	135-137	610762140	https://dx.doi.org/10.5847/wjem.j.1920-8642.2016.02.009		#1578	Gholipour 2016
700	Cross-sectional study of the prehospital management of adult patients with a suspected seizure (EPIC1)	Dickson J.M.; Taylor L.H.; Shewan J.; Baldwin T.; Grunewald R.A.; Reuber M.	2016	/	BMJ Open	6	2	e010573	608882791	https://dx.doi.org/10.1136/bmjopen-2015-010573		#1581	Dickson 2016
701	Most Frequently Cited Findings	Frazer E.	2016	/	Air Medical Journal	35	1	6	608874387	https://dx.doi.org/10.1016/j.amj.2015.10.008		#1582	Frazer 2016
702	Factors related to prolonged on-scene time during ambulance transportation for critical emergency patients in a big city in Japan: A population-based observational study	Nagata I.; Abe T.; Nakata Y.; Tamiya N.	2016	/	BMJ Open	6	1	e009599	608798199	https://dx.doi.org/10.1136/bmjopen-2015-009599		#1583	Nagata 2016
703	Impacts of extreme heat on emergency medical service calls in King County, Washington, 2007-2012: Relative risk and time series analyses of basic and advanced life support	Calkins M.M.; Isaksen T.B.; Stubbs B.A.; Yost M.G.; Fenske R.A.	2016	/	Environmental Health: A Global Access Science Source	15	1	109	607934653	https://dx.doi.org/10.1186/s12940-016-0109-0		#1584	Calkins 2016
704	Effect of time interval from return of spontaneous circulation to the target temperature management on good neurological outcomes in out-of-hospital cardiac arrest: A nationwide observational study	Kim Y.; Shin S.D.; Ro Y.S.; Song K.J.; Ahn K.O.; Lee E.J.; Lee K.W.; Jung J.; Hong K.J.; Kim Y.J.	2016	/	Circulation	134	Supplement 1		619221842			#1586	Kim 2016
705	Pci de lucs: A prehospital pathway direct to the cath lab for patients suffering from out-of hospital cardiac arrest	Axelsson C.; Jimenez-Herrera M.; Herlitz J.; Holmen J.	2016	/	Circulation	134	Supplement 1		619218737			#1587	Axelsson 2016
706	Sticks and stones may break your bones, but does having a car crash in a rural location affect your access to EMS care and surgical intervention? the initial analysis of a unique EMS and trauma dataset	Kenney M.B.; French J.; Fraser J.; Phelan B.; Watson I.; Benjamin S.; Chisholm A.; Pishe T.; Middleton J.; Atkinson P.R.	2016	/	Canadian Journal of Emergency Medicine	18	Supplement 1	S48	616769057	https://dx.doi.org/10.1017/cem.2016.89		#1589	Kenney 2016
707	Symptom presentation in myocardial infarction, ambulance times and prehospital delay	Coventry L.; Bremner A.; Williams T.; Celenza A.	2016	/	Heart Lung and Circulation	25	Supplement 2	S302	612749775	https://dx.doi.org/10.1016/j.hlc.2016.06.713		#1591	Coventry 2016
708	Needs assessment of pre-hospital care in nicaragua: Administrators' perspectives	Marcia L.; Leuchter R.; Mitchel J.; Orellana D.	2016	/	Journal of Investigative Medicine	64	1	169	612648308	https://dx.doi.org/10.1136/jim-d-15-00013.79		#1592	Marcia 2016
709	Prehospital cardiac patients are triaged by nurse specialists	Lauberg A.; Broen M.	2016	/	EuroIntervention		(Lauberg, Broen) Aalborg University Hospital, Aalborg, Denmark	63	611934925			#1595	Lauberg 2016
710	Transporting snakebite victims to appropriate health facility to save lives through emergency ambulance service in India	Gimkala A.; Ramana Rao G.V.; Bharti O.K.	2016	/	International Journal of Infectious Diseases	45	SUPPL. 1	225	72245461	https://dx.doi.org/10.1016/j.ijid.2016.02.508		#1596	Gimkala 2016
711	CT stroke code dramatically reduces door-to-needle and door-to-groin times for reperfusion therapy	Sanjuan E.; Rubiera M.; Santana K.E.; Giron P.; Muchada M.; Boned S.; Ribo M.; Rodriguez-Luna D.; Pagola J.; Sanchis M.; Juega J.; Flores A.A.; Molina C.A.	2016	/	Stroke	47	SUPPL. 1		72211595			#1597	Sanjuan 2016
712	Effects of different pre-hospital emergency patterns on the acute coronary syndrome outcome	Li M.; Song W.	2016	/	International Journal of Clinical and Experimental Medicine	9	8	16621-16628	611976319			#1604	Li 2016
713	Trauma simulation training increases confidence levels in prehospital personnel performing life-saving interventions in trauma patients	Van Dillen C.M.; Tice M.R.; Patel A.D.; Meurer D.A.; Tyndall J.A.; Elie M.C.; Shuster J.J.	2016	/	Emergency Medicine International	2016	(Van Dillen, Tice, Patel, Meurer, Tyndall, Elie) Department of Emergency Medicine, University of Florida, College of Medicine, Gainesville, FL 32610, United States(Shuster) Department of Health Outcomes and Policy, University of Florida, College of Medici	5437490	611945058	https://dx.doi.org/10.1155/2016/5437490		#1605	VanDillen 2016
714	Re-organisation of ambulance services and increased public awareness of stroke symptoms through the Act FAST campaign have improved outcomes for stroke	Anonymous.	2016	/	Journal of Health Services Research and Policy	21	3	190-191	611337762			#1606	Anonymous 2016
715	Code blue protocol: Observation and analysis of results over last 3 years in a new tertiary care hospital	Pattnaik S.K.; Ray B.; Nayak J.; Prusty A.; Sinha S.	2015	/	Intensive Care Medicine Experimental	3	Supplement 1	A140	611852504	https://dx.doi.org/10.1186/2197-425X-3-S1-A205		#1617	Pattnaik 2015
716	Rurality as a factor in ambulance use in health emergencies	Reed B.; Bendall J.C.	2015	/	Australasian Journal of Paramedicine	12	1	3	605885418			#1618	Reed 2015
717	Victorian paramedics' encounters and management of women in labour: An epidemiological study	McLelland G.; Morgans A.; McKenna L.	2015	/	BMC Pregnancy and Childbirth	15	1	13	602615261	https://dx.doi.org/10.1186/s12884-015-0430-6		#1620	McLelland 2015
718	Stroke: Part 1	Dries D.J.; Hussein H.M.	2015	/	Air Medical Journal	34	5	236-239	2000576946	https://dx.doi.org/10.1016/j.amj.2015.06.003		#1621	Dries 2015
719	Bystander first aid in trauma - Prevalence and quality: A prospective observational study	Bakke H.K.; Steinvik T.; Eidissen S.-I.; Gilbert M.; Wisborg T.	2015	/	Acta Anaesthesiologica Scandinavica	59	9	1187-1193	604917650	https://dx.doi.org/10.1111/aas.12561		#1622	Bakke 2015
720	Improved outcomes for emergency department patients whose ambulance off-stretcher time is not delayed	Crilly J.; Keijzers G.; Tippett V.; O'Dwyer J.; Lind J.; Bost N.; O'Dwyer M.; Shiels S.; Wallis M.	2015	/	EMA - Emergency Medicine Australasia	27	3	216-224	604233752	https://dx.doi.org/10.1111/1742-6723.12399		#1624	Crilly 2015
721	The challenges of conducting prehospital research: Successes and lessons learnt from the Head Injury Transportation Straight to Neurosurgery (HITS-NS) trial	McClelland G.; Pennington E.; Byers S.; Russell W.; Lecky F.	2015	/	Emergency Medicine Journal	32	8	663-664	604472057	https://dx.doi.org/10.1136/emermed-2014-203870		#1625	McClelland 2015
722	A multi-period dynamic location planning model for emergency response	Zhi J.; Keskin B.B.; Melouk S.H.	2015	/	IIE Transactions on Healthcare Systems Engineering	5	4	211-224	607052602	https://dx.doi.org/10.1080/19488300.2015.1094758		#1626	Zhi 2015
723	The view from the Ebola Treatment Centre, Makeni, central Sierra Leone	Barnes S.; Hussain N.; Hogan J.; Logan V.; Wardrope J.	2015	/	Emergency Medicine Journal	32	7	571-573	604978547	https://dx.doi.org/10.1136/emermed-2015-205002		#1631	Barnes 2015
724	A Mobile Stroke Treatment Unit for Field Triage of Patients for Intraarterial Revascularization Therapy	Cerejo R.; John S.; Buletko A.B.; Taqui A.; Itrat A.; Organek N.; Cho S.-M.; Sheikhi L.; Uchino K.; Briggs F.; Reimer A.P.; Winners S.; Toth G.; Rasmussen P.; Hussain M.S.	2015	/	Journal of Neuroimaging	25	6	940-945	606494642	https://dx.doi.org/10.1111/jon.12276		#1633	Cerejo 2015
725	Prehospital endotracheal intubation: Elemental or detrimental?	Pepe P.E.; Roppolo L.P.; Fowler R.L.	2015	/	Critical Care	19	1	121	604183268	https://dx.doi.org/10.1186/s13054-015-0808-x		#1634	Pepe 2015
726	Comparison of out-of-hospital cardiac arrest occurring before and after paramedic arrival: Epidemiology, survival to hospital discharge and 12-month functional recovery	Nehme Z.; Andrew E.; Bernard S.; Smith K.	2015	/	Resuscitation	89	C	50-57	603777653	https://dx.doi.org/10.1016/j.resuscitation.2015.01.012		#1635	Nehme 2015
727	Paramedic rapid sequence intubation in patients with non-traumatic coma	Bernard S.A.; Smith K.; Porter R.; Jones C.; Gailey A.; Cresswell B.; Cudini D.; Hill S.; Moore B.; St Clair T.	2015	/	Emergency Medicine Journal	32	1	60-64	52985761	https://dx.doi.org/10.1136/emermed-2013-202930		#1638	Bernard 2015
728	Mobile app for emergency cardiac care helpsmake best decisions in seconds	Tofield A.	2015	/	European Heart Journal	36	17	1006-1007	604403156			#1639	Tofield 2015
729	Editor's choice	Anonymous.	2015	/	South African Medical Journal	105	10	796-797	606282754			#1640	Anonymous 2015
730	Stroke awareness and factors influencing hospital arrival time: A prospective observational study	Wongwiangjunt S.; Komoltri C.; Poungvarin N.; Nilanont Y.	2015	/	Journal of the Medical Association of Thailand	98	3	260-264	605133858			#1642	Wongwiangjunt 2015
731	Overcoming the 911 Fear Factor	Caraballo H.; De Lorenzo R.A.	2015	/	Annals of Emergency Medicine	65	5	553-555	604270670	https://dx.doi.org/10.1016/j.annemergmed.2014.12.006		#1643	Caraballo 2015
732	Cardiac Arrest: the Changing Incidence of Ventricular Fibrillation	Keller S.P.; Halperin H.R.	2015	/	Current Treatment Options in Cardiovascular Medicine	17	7	1	604428594	https://dx.doi.org/10.1007/s11936-015-0392-z		#1644	Keller 2015
733	The current crisis in the NHS: Are we missing the point? An essay by Jan Filochowski	Filochowski J.	2015	/	BMJ (Online)	350	(Filochowski) School of Information Systems, Computing and Mathematics, Brunel University, Uxbridge UB8 3PH, United Kingdom	h2122	604611299	https://dx.doi.org/10.1136/bmj.h2122		#1645	Filochowski 2015
734	A retrospective review of the prehospital use of activated charcoal	Villarreal J.; Kahn C.A.; Dunford J.V.; Patel E.; Clark R.F.	2015	/	American Journal of Emergency Medicine	33	1	56-59	600415592	https://dx.doi.org/10.1016/j.ajem.2014.10.019		#1646	Villarreal 2015
735	Effects of golden hour thrombolysis: A prehospital acute neurological treatment and optimization of medical care in stroke (PHANTOM-S) substudy: Ebinger M, Kunz A, Wendt M, et al. JAMA Neurol 2015;72:25-30	Burkholder T.	2015	/	Journal of Emergency Medicine	48	5	646	604333151	https://dx.doi.org/10.1016/j.jemermed.2015.03.029		#1647	Burkholder 2015
736	An update on emergency care and emergency medicine in Russia	Rodigin A.	2015	/	International Journal of Emergency Medicine	8	1	1-6	607031233	https://dx.doi.org/10.1186/s12245-015-0092-1		#1648	Rodigin 2015
737	Management of ST elevation myocardial infarction (STEMI) in Nelson Marlborough District Health Board (NMDHB)	Pegg T.; Gagliardi K.; Wilkinson M.; Wilson S.; Fisher N.	2015	/	Heart Lung and Circulation	24	Supplement 2	S82	619316861	https://dx.doi.org/10.1016/j.hlc.2015.04.080		#1650	Pegg 2015
738	Barriers and facilitators to further development of the paramedic role during assessment of suspected stroke patients	Lally J.; Flynn D.; Ford G.; Price C.; Exley C.	2015	/	International Journal of Stroke	10	SUPPL. 5	50	72344573	https://dx.doi.org/10.1111/ijs.12634-19		#1651	Lally 2015
739	Analysing the relationship between temperature and west midlands ambulance data	Fisher P.	2015	/	European Journal of Epidemiology	30	8	841	72274627	https://dx.doi.org/10.1007/s10654-015-0072-z		#1652	Fisher 2015
740	Psychomotor and cognitive effects of a 15 minute inhalation of methoxyflurane in healthy volunteers: Implication for post-colonoscopy care	Nguyen N.Q.; Burgess J.E.; Toscano L.; Debreceni T.L.	2015	/	United European Gastroenterology Journal	3	5 SUPPL. 1	A551	72267400	https://dx.doi.org/10.1177/2050640615601623		#1653	Nguyen 2015
741	Establishing the Australian Resuscitation Outcomes Consortium (Aus-ROC) Epistry	Beck B.; Bray J.; Smith K.; Walker T.; Hein C.; Thorrowgood M.; Grantham H.; Driscoll K.; Smith A.; Smith T.; Dicker B.; Swain A.; Cameron P.; Finn J.	2015	/	Resuscitation	96	SUPPL. 1	108	72184021	https://dx.doi.org/10.1016/j.resuscitation.2015.09.254		#1655	Beck 2015
742	Emergency calls by mobile phone delay the ambulance dispatch but may augment the survival from out-of-hospital cardiac arrests (OHCAs) with dispatcher-assisted cardiopulmonary resuscitation (DA-CPR)	Inaba H.; Tanaka Y.; Kamikura T.; Myojo Y.; Sakagami S.; Funada A.	2015	/	Resuscitation	96	SUPPL. 1	75	72183945	https://dx.doi.org/10.1016/j.resuscitation.2015.09.178		#1656	Inaba 2015
743	The FirstAED global positioning system organizes a first responder team with distinct roles and ensures the possibility for early cardiopulmonary resuscitation and defibrillation	Henriksen F.L.; Schakow H.; Larsen M.L.	2015	/	Resuscitation	96	SUPPL. 1	11	72183795	https://dx.doi.org/10.1016/j.resuscitation.2015.09.025		#1658	Henriksen 2015
744	Response time to the Emergency Department (ED) and its effect on patient flow and hospital outcomes	Perez M.	2015	/	Chest	148	4 MEETING ABSTRACT		72120461	https://dx.doi.org/10.1378/chest.2215810		#1659	Perez 2015
745	Utility of a new regional cardiac catheterisation laboratory	Chacko Y.; Hayman S.; Willson A.; Butterly S.; Larsen P.; Poulter R.; Thompson C.; Colburn D.; Lau K.; Johnson M.	2015	/	Heart Lung and Circulation	24	SUPPL. 3	S312	72103290	https://dx.doi.org/10.1016/j.hlc.2015.06.470		#1660	Chacko 2015
746	Sudden cardiac arrest associated with application of shocks from a TASER Electronic Control Device	England J.; Brown W.; Dearin J.	2015	/	Heart Lung and Circulation	24	SUPPL. 3	S230	72103108	https://dx.doi.org/10.1016/j.hlc.2015.06.284		#1661	England 2015
747	Management of ST elevation Myocardial Infarction (STEMI) in a rural New Zealand setting	Pegg T.; Gagliardi K.; Wilkinson M.; Wilson S.; Fisher N.	2015	/	Heart Lung and Circulation	24	SUPPL. 3	S154	72102933	https://dx.doi.org/10.1016/j.hlc.2015.06.099		#1662	Pegg 2015
748	How important is the time factor? Saving lives using fire and rescue services	Jaldell H.	2015	/	Value in Health	18	7	A535	72083946			#1663	Jaldell 2015
749	Psychomotor and cognitive effects of a 15 minute inhalation of methoxyflurane in healthy volunteers: Implication for post-colonoscopy care	Nguyen N.Q.; Burgess J.E.; Toscano L.; Debreceni T.L.	2015	/	Journal of Gastroenterology and Hepatology (Australia)	30	SUPPL. 3	55	72062500	https://dx.doi.org/10.1111/jgh.13089		#1664	Nguyen 2015
750	Maternal and perinatal post-cesarean morbidity and mortality in Benin in 2013	Mongbo V.; Ouendo E.-M.; Buekens P.; Zhang W.-H.	2015	/	Tropical Medicine and International Health	20	SUPPL. 1	277	72054889	https://dx.doi.org/10.1111/tmi.12574		#1665	Mongbo 2015
751	Benefit of a regional educational program for emergency medical services: Increasing stroke code activations and prehospital race scale evaluation	Perez De La Ossa N.; Querol M.; Gorchs M.; Carrera D.; Mora A.; Gorriz J.; Escalada X.; Davalos A.; Jimenez X.	2015	/	International Journal of Stroke	10	SUPPL. 2	119-120	72034010	https://dx.doi.org/10.1111/ijs.12479		#1666	PerezDeLaOssa 2015
752	FirstAED emergency dispatch, global positioning of first responders with distinct roles-a solution to reduce response times and ensuring early defibrillation on a bridge connected island area	Henriksen F.L.; Schakow H.; Larsen M.L.	2015	/	European Heart Journal	36	SUPPL. 1	1026	72022582	https://dx.doi.org/10.1093/eurheartj/ehv401		#1667	Henriksen 2015
753	The evaluation of time performance in the emergency response center to provide pre-hospital emergency services in Kermanshah	Mohammadi M.; Nasiripour A.A.; Fakhri M.; Bakhtiari A.; Azari S.; Akbarzadeh A.; Goli A.; Mahboubi M.	2015	/	Global journal of health science	7	1	274-279	604673791	https://dx.doi.org/10.5539/gjhs.v7n1p274		#1670	Mohammadi 2015
754	Ambulance-based thrombolysis in acute ischemic stroke: In reply	Ebinger M.; Grittner U.; Audebert H.J.	2014	/	JAMA	312	9	961-962	373879409	https://dx.doi.org/10.1001/jama.2014.8378		#1671	Ebinger 2014
755	Effect of the use of ambulance-based thrombolysis on time to thrombolysis in acute ischemic stroke: A randomized clinical trial	Ebinger M.; Winter B.; Wendt M.; Weber J.E.; Waldschmidt C.; Rozanski M.; Kunz A.; Koch P.; Kellner P.A.; Gierhake D.; Villringer K.; Fiebach J.B.; Grittner U.; Hartmann A.; Mackert B.-M.; Endres M.; Audebert H.J.	2014	/	JAMA	311	16	1622-1631	372876803	https://dx.doi.org/10.1001/jama.2014.2850		#1672	Ebinger 2014
756	Close, But not close enough	Daemen J.	2014	/	Netherlands Heart Journal	22	11	510-512	601470255	https://dx.doi.org/10.1007/s12471-014-0611-3		#1673	Daemen 2014
757	End-of-life health care in Ontario: OHTAC recommendation		2014	/		14	19		608234990			#1676
758	The role of hospital selection in ambulance logistics	Lee S.	2014	/	IIE Transactions on Healthcare Systems Engineering	4	2	105-117	373061193	https://dx.doi.org/10.1080/19488300.2014.914608		#1677	Lee 2014
759	Narrative matters: A fighting chance: How acute care training is failing patients with chronic disease	Rifkin D.E.	2014	/	Health Affairs	33	8	1481-1484	373761697	https://dx.doi.org/10.1377/hlthaff.2013.0461		#1678	Rifkin 2014
760	A comparison of actual versus predicted emergency ambulance journey times using generic Geographic Information System software	McMeekin P.; Gray J.; Ford G.A.; Duckett J.; Price C.I.	2014	/	Emergency Medicine Journal	31	9	758-762	52703274	https://dx.doi.org/10.1136/emermed-2012-202246		#1679	McMeekin 2014
761	Implications for public access defibrillation placement by non-traumatic out-of-hospital cardiac arrest occurrence in Singapore	Zakaria N.D.; Ong M.E.H.; Gan H.N.; Foo D.; Doctor N.; Leong B.S.-H.; Goh E.S.; Ng Y.Y.; Tham L.P.; Charles R.; Shahidah N.; Sultana P.; Anantharaman V.; Tiah L.; Cheah S.O.; Toh H.C.	2014	/	EMA - Emergency Medicine Australasia	26	3	229-236	53100624	https://dx.doi.org/10.1111/1742-6723.12174		#1680	Zakaria 2014
762	Geographic factors are associated with increased risk for out-of hospital cardiac arrests and provision of bystander cardio-pulmonary resuscitation in Singapore	Ong M.E.H.; Wah W.; Hsu L.Y.; Ng Y.Y.; Leong B.S.H.; Goh E.S.; Gan H.N.; Tham L.P.; Charles R.A.; Foo D.C.G.; Earnest A.	2014	/	Resuscitation	85	9	1153-1160	601027440	https://dx.doi.org/10.1016/j.resuscitation.2014.06.006		#1682	Ong 2014
763	Comparison of Medical Priority Dispatch (MPD) and Criteria Based Dispatch (CBD) relating to cardiac arrest calls	Hardeland C.; Olasveengen T.M.; Lawrence R.; Garrison D.; Lorem T.; Farstad G.; Wik L.	2014	/	Resuscitation	85	5	612-616	53035990	https://dx.doi.org/10.1016/j.resuscitation.2014.01.029		#1684	Hardeland 2014
764	An organized medical response for the vancouver international marathon (2006Y2011): When the rubber hits the road	Turris S.A.; Lund A.; Mui J.; Wang P.; Lewis K.; Gutman S.J.	2014	/	Current Sports Medicine Reports	13	3	147-154	373513213	https://dx.doi.org/10.1249/JSR.0000000000000050		#1685	Turris 2014
765	A monitor for the emergency psychiatric service chain	Salden M.E.F.H.; Van Kemenade J.F.L.M.; Van Dam A.; Mulder C.L.	2014	/	Tijdschrift voor Psychiatrie	56	2	79-85	372531525			#1689	Salden 2014
766	Ambulance handovers: Can a dedicated ED nurse solve the delay in ambulance turnaround times?	Clarey A.; Allen M.; Brace-McDonnell S.; Cooke M.W.	2014	/	Emergency Medicine Journal	31	5	419-420	52617073	https://dx.doi.org/10.1136/emermed-2012-202258		#1691	Clarey 2014
767	What is stroke symptom knowledge?	Mosley I.; Nicol M.; Donnan G.; Thrift A.G.; Dewey H.M.	2014	/	International Journal of Stroke	9	1	48-52	370542180	https://dx.doi.org/10.1111/ijs.12024		#1692	Mosley 2014
768	Can emergency medical services use turnaround time as a proxy for measuring ambulance offload time?	Carter A.J.E.; Overton J.; Terashima M.; Cone D.C.	2014	/	Journal of Emergency Medicine	47	1	30-35	52932088	https://dx.doi.org/10.1016/j.jemermed.2013.08.109		#1694	Carter 2014
769	Determinants of underutilisation of free delivery services in an area with high institutional delivery rate: A qualitative study	Silan V.; Kant S.; Archana S.; Misra P.; Rizwan S.A.	2014	/	North American Journal of Medical Sciences	6	7	315-320	373578639	https://dx.doi.org/10.4103/1947-2714.136906		#1695	Silan 2014
770	Complete recovery after out-of-hospital cardiac arrest with prolonged (59min) mechanical cardiopulmonary resuscitation, mildtherapeutic hypothermia and complex percutaneous coronary intervention for ST-elevation myocardial infarction	Zimmermann S.; Rohde D.; Marwan M.; Ludwig J.; Achenbach S.	2014	/	Heart and Lung: Journal of Acute and Critical Care	43	1	62-65	52864288	https://dx.doi.org/10.1016/j.hrtlng.2013.10.011		#1696	Zimmermann 2014
771	Utilization of a state run public private emergency transportation service exclusively for childbirth: The janani (maternal) express program in Madhya Pradesh, India	Sidney K.; Ryan K.; Diwan V.; De Costa A.	2014	/	PLoS ONE	9	5	e96287	373152962	https://dx.doi.org/10.1371/journal.pone.0096287		#1697	Sidney 2014
772	Stroke education for multidisciplinary medical personnel in a rural area of japan for promotion of hospital visit of acute stroke patients	Kawano H.; Yokota C.; Yamamoto F.; Mori Y.; Mihara Y.; Ando Y.; Minematsu K.	2014	/	Journal of Stroke and Cerebrovascular Diseases	23	9	2372-2377	600203293	https://dx.doi.org/10.1016/j.jstrokecerebrovasdis.2014.05.010		#1699	Kawano 2014
773	Variation in epidemiology and outcomes from cardiac arrest	Fothergill R.; Brace-McDonnell S.J.; Perkins G.D.	2014	/	Resuscitation	85	11	1610-1611	600288911	https://dx.doi.org/10.1016/j.resuscitation.2014.08.016		#1702	Fothergill 2014
774	Local lay rescuers with AEDs, alerted by text messages, contribute to early defibrillation in a Dutch out-of-hospital cardiac arrest dispatch system	Zijlstra J.A.; Stieglis R.; Riedijk F.; Smeekes M.; van der Worp W.E.; Koster R.W.	2014	/	Resuscitation	85	11	1444-1449	600288867	https://dx.doi.org/10.1016/j.resuscitation.2014.07.020		#1703	Zijlstra 2014
775	Driver obesity and the risk of fatal injury during traffic collisions	Rice T.M.; Zhu M.	2014	/	Emergency Medicine Journal	31	1	9-12	52409520	https://dx.doi.org/10.1136/emermed-2012-201859		#1704	Rice 2014
776	A regression model examining the main factors that influenced pre-hospital delay time post educational intervention in ACS patients	Mckee G.; Mooney M.; O'donnell S.; O'brien F.; Moser D.K.	2014	/	European Heart Journal: Acute Cardiovascular Care	3	2 SUPPL. 1	128-129	72036888	https://dx.doi.org/10.1177/2048872614549721		#1705	Mckee 2014
777	How should we measure ambulance service quality and performance?	Coster J.; Irving A.; Turner J.; Siriwardena N.; Wilson R.	2014	/	European Journal of Emergency Medicine	21	6	458-459	71992380	https://dx.doi.org/10.1097/01.mej.0000456554.72756.36		#1706	Coster 2014
778	An epidemiological study of patients with supraventricular tachycardia in Victoria attended by paramedics	Smith G.; Taylor D. M.; Morgans A.; Cameron P.	2014	/	Australasian Journal of Paramedicine	11	1	14-15	75003889			#1707	Smith 2014
779	Impact of incremental demand for ambulance use on response time in cardiac arrest patients in Tokyo (SOS-KANTO study 2012 interim analysis)	Suzuki M.; Hayashida K.; Hori S.; Miyazaki D.; Tahara Y.; Yaguchi A.; Morimura N.; Nagao K.	2014	/	Annals of Emergency Medicine	64	4 SUPPL. 1	S50-S51	71668064	https://dx.doi.org/10.1016/j.annemergmed.2014.07.166		#1709	Suzuki 2014
780	The FirstAED project-incorporates emergency dispatch, global positioning system technology, first responders with distinct roles, smartphones and an automatic external defibrillator network	Henriksen F.L.; Schakow H.; Larsen M.L.	2014	/	European Heart Journal	35	SUPPL. 1	18	71646798	https://dx.doi.org/10.1093/eurheartj/ehu322		#1710	Henriksen 2014
781	Does real life meet the legal criteria of mobile emergency care units' (MECU) planification?	Vranckx M.; Daune M.; Kerzmann B.	2014	/	Acta Clinica Belgica	69	SUPPL. 1	S11-S12	71591464	https://dx.doi.org/10.1179/0001551214Z.00000000066		#1711	Vranckx 2014
782	How can we improve mobilisation and response times?	Kargbo C.A.; Simpson G.; Thwaites R.J.	2014	/	Archives of Disease in Childhood: Fetal and Neonatal Edition	99	SUPPL. 1	A25	71561242	https://dx.doi.org/10.1136/archdischild-2014-306576.70		#1712	Kargbo 2014
783	Death in the field post out-of-hospital cardiac arrest (OCHA): An analysis of one-year's ambulance data in Leinster, Ireland	Burke J.; Kelleher C.	2014	/	Resuscitation	85	SUPPL. 1	S81	71507400	https://dx.doi.org/10.1016/j.resuscitation.2014.03.203		#1713	Burke 2014
784	The langeland AED project-incorporates emergency dispatch, FirstAED GPS technology, Smartphones, first responders with distinct roles, and an AED network	Henriksen F.L.; Schakow H.; Larsen M.L.	2014	/	Resuscitation	85	SUPPL. 1	S36	71507288	https://dx.doi.org/10.1016/j.resuscitation.2014.03.091		#1714	Henriksen 2014
785	Is dispatcher-assisted CPR (DA-CPR) associated with regional variations in outcome of out-of-hospital cardiac arrests (OHCAs)? A nation-wide population-based study	Nishi T.; Yoshita Y.; Ohta K.; Taniguchi J.; Kamikura T.; Inaba H.	2014	/	Resuscitation	85	SUPPL. 1	S8	71507232	https://dx.doi.org/10.1016/j.resuscitation.2014.03.029		#1716	Nishi 2014
786	Risk factors in emergency response: A review of investigations of emergency response in Norway	Braendeland G.; Refsdal A.	2013	/	International Journal of Emergency Management	9	2	127-150	369419920	https://dx.doi.org/10.1504/IJEM.2013.055160		#1727	Braendeland 2013
787	Districting and dispatching policies for emergency medical service systems to improve patient survival	Mayorga M.E.; Bandara D.; McLay L.A.	2013	/	IIE Transactions on Healthcare Systems Engineering	3	1	39-56	368704488	https://dx.doi.org/10.1080/19488300.2012.762437		#1728	Mayorga 2013
788	Nightingale regional air ambulance	Baylous D.; McCauley M.; Gauding D.	2013	/	Air Medical Journal	32	5	245-247	369787760	https://dx.doi.org/10.1016/j.amj.2013.07.001		#1730	Baylous 2013
789	Emergency medical service providers' experiences with traffic congestion	Griffin R.; McGwin G.	2013	/	Journal of Emergency Medicine	44	2	398-405	52150809	https://dx.doi.org/10.1016/j.jemermed.2012.01.066		#1741	Griffin 2013
790	Modern BLS, dispatch and AED concepts	Koster R.W.	2013	/	Best Practice and Research: Clinical Anaesthesiology	27	3	327-334	52742617	https://dx.doi.org/10.1016/j.bpa.2013.07.005		#1742	Koster 2013
791	Almanac 2013: Acute coronary syndromes	Meier P.; Lansky A.J.; Baumbach A.	2013	/	Turk Kardiyoloji Dernegi Arsivi	41	8	755-764	373098919			#1749	Meier 2013
792	Non-professional First Responders: Organizational efficiency criteria in Ticino (Southern Switzerland)	Roman B.; Claudio B.; Romano M.	2013	/	Resuscitation	84	SUPPL. 1	S70	71527263	https://dx.doi.org/10.1016/j.resuscitation.2013.08.178		#1754	Roman 2013
793	Are we ready to start? Introduction of community first responder system into Japan	Yonekawa C.; Suzukawa M.; Yamashita K.; Toyokuni Y.; Yasuda Y.; Kubota K.; Kobayashi A.; Matsubara H.	2013	/	Resuscitation	84	SUPPL. 1	S65	71527252	https://dx.doi.org/10.1016/j.resuscitation.2013.08.167		#1755	Yonekawa 2013
794	Are citizens prepared for CPR? A survey in a rural area of Denmark	Brondum S.; Thomas G.; Norregard-Nielsen E.; Kimby C.K.	2013	/	Resuscitation	84	SUPPL. 1	S60	71527238	https://dx.doi.org/10.1016/j.resuscitation.2013.08.153		#1756	Brondum 2013
795	SMS alerts for volunteer rescuers in the emergency system: Decreasing the delay in starting cardiopulmonary resuscitation	Grasu A.C.	2013	/	Resuscitation	84	SUPPL. 1	S17-S18	71527144	https://dx.doi.org/10.1016/j.resuscitation.2013.08.058		#1758	Grasu 2013
796	Home care personnel as first responders in a rural area of Denmark	Brondum S.; Thomas G.; Faurbye N.; Kvist B.; Lindberg J.; Hansen P.A.	2013	/	Resuscitation	84	SUPPL. 1	S2	71527109	https://dx.doi.org/10.1016/j.resuscitation.2013.08.021		#1759	Brondum 2013
797	Should all patients without sustained return of spontaneous circulation following ventricular fibrillation out-of hospital cardiac arrest be transported to hospital?	Stub D.; Nehme Z.; Bernard S.; Lijovic M.; M Kaye D.; Smith K.	2013	/	Circulation	128	22 SUPPL. 1		71341058			#1760	Stub 2013
798	Time from first medical contact to aspirin in st elevation myocardial infarction: An international survey of acute coronary syndromes in transitional countries (ISACS-TC) study	Bugiardini R.; Cenko E.; Dorobantu M.; Kedev S.; Vasiljevic Z.; Bozidarka K.; Milicic D.; Ricci B.; Stakic M.M.; Manfrini O.	2013	/	Circulation	128	22 SUPPL. 1		71338468			#1761	Bugiardini 2013
799	Efficacy of intramuscular epinephrine for the treatment of severe anaphylaxis: A comparison of two ambulance services with different protocols	Ellis B.C.; Brown S.G.	2013	/	Annals of Emergency Medicine	62	4 SUPPL. 1	S146	71190472	https://dx.doi.org/10.1016/j.annemergmed.2013.07.232		#1762	Ellis 2013
800	A re-audit of acute stroke thrombolysis at a model three Hospital	Power O.; McLoughlin G.; Donnellan C.; Pillay I.	2013	/	Irish Journal of Medical Science	182	SUPPL. 6	S275	71165975	https://dx.doi.org/10.1007/s11845-013-0985-z		#1763	Power 2013
801	How effective are first responder programs in Australia?	Stephen Burgess; Malcolm Boyle	2013	/	Australasian Journal of Paramedicine	10	2	33	75000664			#1764	StephenBurgess 2013
802	The emergency ambulance workload during the early recovery periods from the Christchurch earthquakes	Bronwyn Tunnage; Mark Deoki	2013	/	Australasian Journal of Paramedicine	10	2	29-30	75000657			#1765	BronwynTunnage 2013
803	Tell me why I don't like Mondays: Time of day, day of week patterns in ambulance demand	Kate Cantwell; Amee Morgans; Paul Dietze; Karen Smith; Michael Livingston	2013	/	Australasian Journal of Paramedicine	10	3	7-8	75000552			#1767	KateCantwell 2013
804	Emergency medical services strategies for reducing first medical contact to device times in ST-elevated myocardial infarction patients in South Dakota	Spier T.; Hambek B.; Myers G.; Moe P.; O'Neill K.; Gardner M.	2013	/	Circulation: Cardiovascular Quality and Outcomes	6	3 SUPPL. 1		71255877			#1769	Spier 2013
805	An optimization approach for dispatching and relocating EMS vehicles	Majzoubi F.; Bai L.; Heragu S.S.	2012	/	IIE Transactions on Healthcare Systems Engineering	2	3	211-223	368704497	https://dx.doi.org/10.1080/19488300.2012.710297		#1776	Majzoubi 2012
806	Analysis of the inclussion of police personnel on the out of hospital cardiac arrest emergency response	Aguilera-Campos A.; Asensio-Lafuente E.; Fraga-Sastrias J.M.	2012	/	Salud Publica de Mexico	54	1	60-67	364481059			#1778	Aguilera-Campos 2012
807	Singapore emergency ambulance service: A discrete event simulation study of two ambulance allocation strategies	Oh H.C.; Zhang Z.C.; Poon B.H.; Pek P.P.; Ong M.E.H.	2012	/	Proceedings of Singapore Healthcare	21	SUPPL. 1	S297	72035389	https://dx.doi.org/10.1177/20101058120210S101		#1781	Oh 2012
808	Ambulance response time in Singapore: A quantile regression approach	Young K.D.; Foo K.; Ong M.	2012	/	Proceedings of Singapore Healthcare	21	SUPPL. 1	S275	72035348	https://dx.doi.org/10.1177/20101058120210S101		#1782	Young 2012
809	Standardised pre-hospital notification of ST segment elevation myocardial infarction patients by ambulance service facilitates achievement of guideline adherence at three tertiary cardiac centres	Butterly S.; Rashford S.; Dooris M.; Jayasinghe R.; Garrahy P.	2012	/	Heart Lung and Circulation	21	SUPPL. 1	S177	71744618	https://dx.doi.org/10.1016/j.hlc.2012.05.440		#1784	Butterly 2012
810	Implications of reorganization of the ambulance service for stroke patients admitted for thrombolysis	Simonsen S.A.; Michelsen L.; Iversen H.K.	2012	/	Cerebrovascular Diseases	33	SUPPL. 2	620-621	71637502	https://dx.doi.org/10.1159/000339538		#1785	Simonsen 2012
811	Exceptional survival from out-of-hospital cardiac arrest in rural Ireland	Ramasubbu B.; Murphy R.T.	2012	/	Irish Journal of Medical Science	181	SUPPL. 3	S91	71326548	https://dx.doi.org/10.1007/s11845-012-0833-6		#1786	Ramasubbu 2012
812	Why traditional chest compression is not adequate for most lone-rescuer CPR situations, and whether there is a method that is	Perez F.J.; Trenkamp Jr. R.H.	2012	/	Circulation	126	23	2798	71074986	https://dx.doi.org/10.1161/CIR.0b013e318278c90d		#1787	Perez 2012
813	Analysis of the response time to a cardiac arrest in an emergency medical system	Jimenez F.C.; Padro P.P.; Garcia A.S.; Mena J.G.; Venegas J.C.R.; Fabrega F.X.J.	2012	/	Resuscitation	83	SUPPL. 1	e6	70948936	https://dx.doi.org/10.1016/j.resuscitation.2012.08.017		#1790	Jimenez 2012
814	A time flow study to establish determinants of the EMS offload interval: Implications for evaluation of EMS operational efficiency	McRae A.D.; Wang D.; Blanchard I.E.; Almansoori W.; Anton A.; Lang E.; Innes G.	2012	/	Canadian Journal of Emergency Medicine	14	SUPPL. 1	S4-S5	70843469			#1791	McRae 2012
815	Do age and aetiology affect the incidence of a shockable rhythm on out-of-hospital cardiac arrest patients?	Takyu H.; Kaneko H.; Nagase A.; Kinoshi T.; Tanaka H.	2012	/	Academic Emergency Medicine	19	6	732	70796097	https://dx.doi.org/10.1111/j.1553-2712.2012.01372.x		#1792	Takyu 2012
816	A time flow study to establish determinants of the ems offload interval: Implications for evaluation of ems operational efficiency	McRae A.D.; Wang D.; Blanchard I.E.; Almansoori W.; Anton A.; Lang E.; Innes G.	2012	/	Academic Emergency Medicine	19	SUPPL. 1	S218	70745570	https://dx.doi.org/10.1111/j.1553-2712.2012.01332.x		#1794	McRae 2012
817	Impact of emergency medical support services on public health delivery system in Goa	Chaman P.	2012	/	BMC Proceedings	6	SUPPL. 1		70729729			#1795	Chaman 2012
818	Preliminary experiences of heart beat detector as a first mass monitoring equipment outside hospital	Mononen P.; Malinen L.; Peltomaa J.	2012	/	British Journal of Anaesthesia	108	SUPPL. 2	ii121	70719151	https://dx.doi.org/10.1093/bja/aer479		#1796	Mononen 2012
819	The role of the medical dispatch center in the process of prehospital care. Continuous optimization of interfaces exemplified by the munich integrated emergency operation & dispatch center	Von Kaufmann F.; Kanz K.-G.	2012	/	Notfall und Rettungsmedizin	15	4	289-299	365418245	https://dx.doi.org/10.1007/s10049-011-1505-1		#1799	VonKaufmann 2012
820	Pre-hospital emergency medical services in developing countries: A case study about EMS response time in Yazd, Iran	Bahrami M.A.; Maleki A.; Ranjbar Ezzatabadi M.; Askari R.; Ahmadi Tehrani G.H.	2011	/	Iranian Red Crescent Medical Journal	13	10	735-738	362896642			#1806	Bahrami 2011
821	Developing resuscitation programmes in the community: The tasks ahead for the National Resuscitation Council	Anantharaman V.	2011	/	Singapore Medical Journal	52	8	634-641	362414556			#1807	Anantharaman 2011
822	Geospatial mappg, analysis and simulation in health services research	Ong M.E.H.	2011	/	Proceedings of Singapore Healthcare	20	SUPPL. 1	9	72035507	https://dx.doi.org/10.1177/20101058110200S101		#1810	Ong 2011
823	Out of hospital cardiac emergencies: A review of ambulance data in Dublin mid leinster eastern division	Burke J.; Kelleher C.	2011	/	Irish Journal of Medical Science	180	7 SUPPL. 1	S230	71608909	https://dx.doi.org/10.1007/s11845-011-0731-3		#1811	Burke 2011
824	Out of hospital cardiac arrest: A review of ambulance data in dublin mid-leinster	Burke J.; Kelleher C.	2011	/	Irish Journal of Medical Science	180	SUPPL. 11	S409	71331534	https://dx.doi.org/10.1007/s11845-011-0752-y		#1812	Burke 2011
825	Spatial analysis of ambulance response times related to pre-hospital cardiac arrests in the city state of Singapore	Ong M.E.H.; Earnest A.; Shahidah N.; Ng W.M.; Foo C.; Nott D.J.	2011	/	EMA - Emergency Medicine Australasia	23	SUPPL. 1	25	70834888	https://dx.doi.org/10.1111/j.1742-6723.2011.01364.x		#1813	Ong 2011
826	Doubled survival from out-of-hospital cardiac arrest in a rural community in north-norway following implementation of an aggressive chest pain protocol with early prehospital thrombolysis for STEMI	Lien Nilsen J.M.; Bo I.; Rasmussen J.R.; Haanaes E.K.; Gilbert M.	2011	/	Circulation	124	21 SUPPL. 1		70619560			#1815	LienNilsen 2011
827	Strategic placement of automated external defibrillators at twenty-four-hour grocery chain stores	Ko P.C.-I.; Wen T.-H.; Chiang W.-C.; Ma M.H.-M.	2011	/	Circulation	124	21 SUPPL. 1		70619088			#1816	Ko 2011
828	Introduction of civilian based first responder at the Great East Japan earthquake struck area and investigation of their responding speed and fatigue	Toyokuni Y.; Suzukawa M.; Kubota K.; Yasuda Y.	2011	/	Resuscitation	82	SUPPL. 1	S28	70608030	https://dx.doi.org/10.1016/S0300-9572%2811%2970116-2		#1817	Toyokuni 2011
829	Implementation of the FAST emergency vehicle pre-emption system may improve the outcomes of out-of-hospital cardiac arrests: A 7-year observational study	Inaba H.; Tanaka Y.; Fukushima K.; Tamasaku S.	2011	/	Critical Care	15	SUPPL. 1	S104	70587529	https://dx.doi.org/10.1186/cc9712		#1818	Inaba 2011
830	Characteristics of ambulance category B calls	Turner J.; Bjarkoy M.	2011	/	Emergency Medicine Journal	28	11	e2	70578562	https://dx.doi.org/10.1136/emermed-2011-200645.5		#1819	Turner 2011
831	Does the ambulance service appropriately triage pain? A retrospective analysis of pain score versus triage level	Staley L.M.; Deakin C.D.	2011	/	European Journal of Pain Supplements	5	1	160-161	70577323	https://dx.doi.org/10.1016/S1754-3207%2811%2970552-1		#1820	Staley 2011
832	Prehospital care in Ghana: Utilization of the national ambulance service	Nguyen K.-T.	2011	/	Academic Emergency Medicine	18	5 SUPPL. 1	S243-S244	70473920	https://dx.doi.org/10.1111/j.1553-2712.2011.01073.x		#1821	Nguyen 2011
833	Factors influencing ambulance response times in Karachi, Pakistan	Moin O.; Razzak J.A.	2011	/	Academic Emergency Medicine	18	5 SUPPL. 1	S131	70473614	https://dx.doi.org/10.1111/j.1553-2712.2011.01073.x		#1822	Moin 2011
834	Evaluating strategies to improve access to primary PCI in Australia: A population analysis using Geoinfomatic Systems	Ranasinghe I.; Turnbull F.; Tonkin A.; Brieger D.	2011	/	Journal of the American College of Cardiology	57	14 SUPPL. 1	E1282	70400959	https://dx.doi.org/10.1016/S0735-1097%2811%2961282-5		#1823	Ranasinghe 2011
835	Medical care for mass gatherings: The Hamburg marathon	Reifferscheid F.; Harding U.; Stuhr M.; Bein B.; Puschel K.	2011	/	Notarzt	27	2	61-67	51366113	https://dx.doi.org/10.1055/s-0030-1248627		#1827	Reifferscheid 2011
836	Confronting the challenges of emergency medical service in Shanghai	Gui L.; Gu S.; Lu F.; Zhou B.; Zhang L.	2011	/	Resuscitation	82	6	788-789	51320209	https://dx.doi.org/10.1016/j.resuscitation.2011.01.030		#1829	Gui 2011
837	A system dynamics model of the fire department EMS in Taiwan	Lan C.-H.; Chuang L.-L.; Chen Y.-F.	2010	/	International Journal of Emergency Management	7	3-4	323-343	360023583	https://dx.doi.org/10.1504/IJEM.2010.037015		#1837	Lan 2010
838	Personal alarm use to call the ambulance after a fall in older people: Characteristics of clients and falls	Johnston K.; Worley A.; Grimmer-Somers K.; Sutherland M.; Amos L.	2010	/	Journal of Emergency Primary Health Care	8	4	1	361060084	https://dx.doi.org/10.33151/ajp.8.4.86		#1838	Johnston 2010
839	Bringing the hospital to the patient: First treatment of stroke patients at the emergency site	Walter S.; Kostpopoulos P.; Haass A.; Helwig S.; Keller I.; Licina T.; Schlechtriemen T.; Roth C.; Papanagiotou P.; Zimmer A.; Vierra J.; Korner H.; Schmidt K.; Romann M.-S.; Alexandrou M.; Yilmaz U.; Grunwald I.; Kubulus D.; Lesmeister M.; Ziegeler S.; Pattar A.; Golinski M.; Liu Y.; Volk T.; Bertsch T.; Reith W.; Fassbender K.	2010	/	PLoS ONE	5	10	e13758	359931429	https://dx.doi.org/10.1371/journal.pone.0013758		#1841	Walter 2010
840	Spatial analysis of ambulance response times related to pre-Hospital cardiac arrests in the city state of Singapore	Earnest A.; Ong M.E.H.; Shahidah A.; Ng W.M.; Foo C.; Nott D.J.	2010	/	Proceedings of Singapore Healthcare	19	SUPPL. 2	S263	72093291	https://dx.doi.org/10.1177/20101058100190S201		#1859	Earnest 2010
841	Spatial analysis of ambulance response times related to pre-hospital cardiac arrests in the city state of Singapore	Earnest A.; Ong M.E.H.; Shahidah N.; Ng W.M.; Foo C.; Nott D.J.	2010	/	Annals of the Academy of Medicine Singapore	39	11 SUPPL. 1	S157	71796017			#1860	Earnest 2010
842	The wairarapa heart health quality improvement programme	Abdul-Ghaffar N.; Matthews T.; Roseingrave J.; Trower J.; Jo E.; Sharpe N.	2010	/	Heart Lung and Circulation	19	SUPPL. 1	S2	70160226	https://dx.doi.org/10.1016/j.hlc.2010.04.002		#1863	Abdul-Ghaffar 2010
843	Criteria based emergency medical dispatch-The first experiences from Denmark	Andersen M.S.; Carlsen H.P.; Christensen E.F.	2010	/	Resuscitation	81	2 SUPPL. 1	S88	70430960	https://dx.doi.org/10.1016/j.resuscitation.2010.09.362		#1865	Andersen 2010
844	Mobile phone positioning system: A new method for decreasing time intervals in out-of -hospital cardiac arrest	Ringh M.; Fredman D.; Stark T.; Hollenberg J.	2010	/	Resuscitation	81	2 SUPPL. 1	S88	70430957	https://dx.doi.org/10.1016/j.resuscitation.2010.09.359		#1866	Ringh 2010
845	A pre-ambulance basic life support (PABLS) strategy in Victoria, Australia	Smith K.L.; Currell A.; Walker T.; Neely H.; Byers S.	2010	/	Resuscitation	81	2 SUPPL. 1	S86	70430952	https://dx.doi.org/10.1016/j.resuscitation.2010.09.354		#1868	Smith 2010
846	Mobile phone in the chain of survival: A review	Kovic I.; Lulic I.	2010	/	Resuscitation	81	2 SUPPL. 1	S28-S29	70430722	https://dx.doi.org/10.1016/j.resuscitation.2010.09.124		#1871	Kovic 2010
847	The relationship between post-ROSC blood pressure and survival in out-of-hospital-cardiac-arrests	Bray J.E.; Cantwell K.; Stephenson M.; Power K.; Bernard S.; Smith K.	2010	/	Resuscitation	81	2 SUPPL. 1	S26	70430712	https://dx.doi.org/10.1016/j.resuscitation.2010.09.114		#1872	Bray 2010
848	Survival from OHCA in north west Ireland 1992-2010	Masterson S.; Wright P.; Dowling J.; Swann D.; Murphy A.W.; Bury G.	2010	/	Resuscitation	81	2 SUPPL. 1	S5	70430630	https://dx.doi.org/10.1016/j.resuscitation.2010.09.032		#1874	Masterson 2010
849	Victorian ambulance cardiac arrest registry	Smith K.L.; Bray J.; Barnes V.; Lodder M.; Cameron P.; Bernard S.; Currell A.	2010	/	Resuscitation	81	2 SUPPL. 1	S4	70430628	https://dx.doi.org/10.1016/j.resuscitation.2010.09.030		#1875	Smith 2010
850	The incidence of shockable rhythm is low in the elderly: A nationwide population-based study	Nagase A.; Kaneko H.; Hatanaka T.; Takyu H.; Tanaka H.; Natsume Y.; Kitajima K.; Noguchi H.; Marukawa S.	2010	/	Resuscitation	81	2 SUPPL. 1	S1	70430616	https://dx.doi.org/10.1016/j.resuscitation.2010.09.018		#1876	Nagase 2010
851	Managing medical crises: The experiences of people affected by motor neurone disease and their carers	Hill J.	2010	/	Amyotrophic Lateral Sclerosis	11	SUPPL. 1	134	70297655	https://dx.doi.org/10.3109/17482968.2010.519500		#1877	Hill 2010
852	Pulmonary edema in the prehospital setting: The importance of early treatment	Lourenco S.; Figueira Coelho J.; Martins Baptista A.	2010	/	Critical Care	14	SUPPL. 1	S92	70255515	https://dx.doi.org/10.1186/cc8502		#1878	Lourenco 2010
853	Management of the patient from the site of accident to the hospital/ pre-hospital care	Mahmood K.T.; Amin F.; Ayub H.; Yaqoob M.; Zaka M.	2010	/	Journal of Pharmaceutical Sciences and Research	2	12	804-808	361174128			#1883	Mahmood 2010
854	Utilisation of geographical information systems (GIS) and new spatial statistics tools in Norwegian emergency medical services (EMS) to identify weak-links in the chain of survival	Kvam A.M.	2009	/	Acta Anaesthesiologica Scandinavica, Supplement	53	119	51	70138965	https://dx.doi.org/10.1111/j.1399-6576.2009.02004.x		#1885	Kvam 2009
855	Epidemiology of out-of-hospital emergencies in Andhra Pradesh, India, 2007	Mahadevan S.V.; Strehlow M.C.	2009	/	Annals of Emergency Medicine	54	3 SUPPL. 1	S80	70251705			#1887	Mahadevan 2009
856	EMS systems in China	Hung K.K.C.; Cheung C.S.K.; Rainer T.H.; Graham C.A.	2009	/	Resuscitation	80	7	732-735	50520284	https://dx.doi.org/10.1016/j.resuscitation.2009.04.016		#1888	Hung 2009
857	Use of prehospital dressings in soft tissue trauma: Is there any conformity or plan?	Jones A.P.; Allison K.; Wright H.; Porter K.	2009	/	Emergency Medicine Journal	26	7	532-534	354842094	https://dx.doi.org/10.1136/emj.2008.058255		#1896	Jones 2009
858	Standards of Helicopter Emergency Medical Service (hems) for patient transport in urban areas: Review article	Alavi E.; Pilehvari Z.; Bahrami M.	2008	/	Tehran University Medical Journal	66	3	146-157	2002440428			#1900	Alavi 2008
859	Factors delaying hospital arrival of patients with acute stroke	Siddiqui M.; Siddiqui S.R.; Zafar A.; Khan F.S.	2008	/	Journal of the Pakistan Medical Association	58	4	178-182	351690723			#1914	Siddiqui 2008
860	Trauma care in Pakistan	Jamali A.R.	2008	/	Journal of the Pakistan Medical Association	58	3	102-103	351690740			#1915	Jamali 2008
861	What are the highest priorities for research in pre-hospital care? Results of a review and Delphi consultation exercise	Snooks H.; Evans A.; Wells B.; Peconi J.; Thomas M.; Archer F.; Clarke T.; Dale J.; Donohoe R.; Guly H.; Hartley-Sharpe C.; Janes D.; Moore F.; Nicholl J.; Turner J.; Williams J.; Woollard M.	2008	/	Journal of Emergency Primary Health Care	6	4	990319	354060822			#1920	Snooks 2008
862	Successful prolonged resuscitation involving the use of tenecteplase without neurological sequelae	Archan S.; Prause G.; Kugler B.; Gumpert R.; Giacomini G.	2008	/	American Journal of Emergency Medicine	26	9	e5-1068	352563879	https://dx.doi.org/10.1016/j.ajem.2008.03.024		#1922	Archan 2008
863	Long-term survival after out-of-hospital cardiac arrest	Holler N.G.; Mantoni T.; Nielsen S.L.; Lippert F.; Rasmussen L.S.	2007	/	Resuscitation	75	1	23-28	47337027	https://dx.doi.org/10.1016/j.resuscitation.2007.03.015		#1923	Holler 2007
864	A six-year prospective study of out-of-hospital cardiac arrest managed by a voluntary ambulance organisation	Chung C.H.; Wong P.C.Y.	2005	/	Hong Kong Journal of Emergency Medicine	12	3	140-147	40975006	http://dx.doi.org/10.1177/102490790501200303		#1929	Chung 2005
865	The characteristics of 1646 accident cases in Beijing and on-site triage and management of casualties	Fan K.; Wang X.-L.; Wu G.-P.; Sun W.-L.; Yu L.; Wang H.-Y.	2006	/	Chinese Journal of Emergency Medicine	15	12	1067-1070	46002017			#1948	Fan 2006
866	A quantitative analysis of the benefits of pre-hospital infarct angioplasty triage on outcome in patients undergoing primary angioplasty for acute myocardial infarction	Van 't Hof A.W.J.; Van De Wetering H.; Ernst N.; Hollak F.; De Pooter F.; Suryapranata H.; Hoorntje J.C.A.; Dambrink J.-H.E.; Gosselink M.; Zijlstra F.; De Boer M.-J.	2005	/	European Heart Journal, Supplement	7	K	K36-K40	41442984	https://dx.doi.org/10.1093/eurheartj/sui076		#1952	Van'tHof 2005
867	International EMS systems in South Africa - Past, present, and future	MacFarlane C.; Van Loggerenberg C.; Kloeck W.	2005	/	Resuscitation	64	2	145-148	40175081	https://dx.doi.org/10.1016/j.resuscitation.2004.11.003		#1954	MacFarlane 2005
868	International EMS Systems: United Kingdom	Black J.J.M.; Davies G.D.	2005	/	Resuscitation	64	1	21-29	40039039	https://dx.doi.org/10.1016/j.resuscitation.2004.10.004		#1958	Black 2005
869	Evaluation of health-related quality of life (HRQL) based on information from coop/wonca sheets in hemodialysis patients	Arenas M.D.; Moreno E.; Reig A.; Millan I.; Egea J.J.; Amoedo M.L.; Gil M.T.; Sirvent A.E.	2004	/	Nefrologia	24	5	470-479	39614194			#1965	Arenas 2004
870	Response times in the ambulance service [5] (multiple letters)	Brattebo G.; Myrmel L.; Folkestad E.H.; Gilbert M.; Steen-Hansen J.E.	2004	/	Tidsskrift for den Norske Laegeforening	124	8	1143-1144	40310549			#1966	Brattebo 2004
871	Urgent calls: Response patterns and pre-hospital time consumption in two emergency medical dispatch districts in Norway	Folkestad E.H.; Gilbert M.; Steen-Hansen J.E.	2004	/	Tidsskrift for den Norske Laegeforening	124	3	324-328	40310495			#1967	Folkestad 2004
872	Comparison of the Emergency Medical Services Systems of Birmingham and Bonn: Process Efficacy and Cost Effectiveness	Fischer M.; Krep H.; Wierich D.; Heister U.; Hoeft A.; Edwards S.; Castrillo-Riesgo L.G.; Krafft T.	2004	/	Notarzt	20	2	51-63	38533830	https://dx.doi.org/10.1055/s-2003-814903		#1974	Fischer 2004
873	Comparison of the emergency medical services systems of Birmingham and Bonn: Process efficacy and cost effectiveness	Fischer M.; Krep H.; Wierich D.; Heister U.; Hoeft A.; Edwards S.; Castrillo-Riesgo L.G.; Krafft T.	2004	/	Gesundheitsokonomie und Qualitatsmanagement	9	6	369-381	40137144	https://dx.doi.org/10.1055/s-2004-813243		#1975	Fischer 2004
874	Safety and delay time in prehospital thrombolysis of acute myocardial infarction in urban and rural areas in Sweden	Svensson L.; Karlsson T.; Nordlander R.; Wahlin M.; Zedigh C.; Herlitz J.	2003	/	American Journal of Emergency Medicine	21	4	263-270	36959125	https://dx.doi.org/10.1016/S0735-6757%2803%2900040-8		#1978	Svensson 2003
875	Cardiac arrests treated by ambulance paramedics and fire fighters: The Emergency Medical Response program	Smith K.L.; McNeil J.J.	2002	/	Medical Journal of Australia	177	6	305-309	36104242	https://dx.doi.org/10.5694/j.1326-5377.2002.tb04788.x		#1989	Smith 2002
876	Effect of ambulance 12-lead ECG recording on times to hospital reperfusion in acute myocardial infarction	Brown S.G.A.; Galloway D.M.	2000	/	Medical Journal of Australia	172	2	81-84	30048547	https://dx.doi.org/10.5694/j.1326-5377.2000.tb139207.x		#1992	Brown 2000
877	Dispatch dispute	Novarro L.	2000	/	Hospitals and Health Networks	74	1	26	30058594			#2003	Novarro 2000
878	Emergency medical services in mountain and remote recreational areas	Hu S.-C.; Kao W.-F.	2002	/	Tzu Chi Medical Journal	14	5	301-309	35334104			#2008	Hu 2002
879	Application of new technology in improving pre-hospital treatment of trauma patient	Dimopoulou E.; Vagianos C.; Polydorides N.	2002	/	Archives of Hellenic Medicine	19	4	345-358	36210923			#2010	Dimopoulou 2002
880	Benchmarking ambulance call-to-needle times for thrombolysis after acute myocardial infarction in australia: A pilot study	Kelly A.-M.; Kerr D.; Patrick I.; Walker T.	2002	/	Internal Medicine Journal	32	4	138-142	36124668	https://dx.doi.org/10.1046/j.1444-0903.2001.00197.x		#2012	Kelly 2002
881	Time saved with the use of emergency warning lights and siren while responding to requests for emergency medical aid in a rural environment	Ho J.; Lindquist M.	2001	/	Prehospital Emergency Care	5	2	159-162	32322116			#2023	Ho 2001
882	Cooperatives and their primary care emergency centres: Organisation and impact: Combined report on seven case studies	Hallam L.; Henthorne K.	1999	/	Health Technology Assessment	3	7	iii-85	29202283	https://dx.doi.org/10.3310/hta3070		#2032	Hallam 1999
883	Response interval comparison between urban fire departments and ambulance services	Jermyn B.D.	1999	/	Prehospital Emergency Care	3	1	15-18	29207513	http://dx.doi.org/10.1080/10903129908958899		#2036	Jermyn 1999
884	Ambulance utilization in Tainan: Analysis of emergency ambulance missions in urban and rural areas	Chi C.-H.; Tsai M.-C.; Yen Y.-L.; Ye Y.-J.; Lin S.-M.; Wu M.-H.	1997	/	Chinese Journal of Public Health	16	2	177-184	28162583			#2048	Chi 1997
885	Emergency medical service accessibility and outcome from road traffic accidents	Jones A.P.; Bentham G.	1995	/	Public Health	109	3	169-177	25172143	https://dx.doi.org/10.1016/S0033-3506%2805%2980049-6		#2055	Jones 1995
886	Efficacy of urgent thoracotomy for trauma in patients attended by a helicopter emergency medical service	Purkiss S.F.; Williams M.; Cross F.W.; Graham T.R.; Wood A.	1994	/	Journal of the Royal College of Surgeons of Edinburgh	39	5	289-291	25009558			#2060	Purkiss 1994
887	A comparison of the costs and performance of an emergency helicopter and land ambulances in a rural area	Nicholl J.P.	1994	/	Injury	25	3	145-153	24093851	https://dx.doi.org/10.1016/0020-1383%2894%2990151-1		#2063	Nicholl 1994
888	Influence on outcome after cardiac arrest of time elapsed between call for help and start of bystander basic CPR	Martens P.R.; Mullie A.; Calle P.; Van Hoeyweghen R.; Buylaert W.; Houbrechts H.; Corne L.; Lauwaert D.; Delooz H.; Verbuggen H.; De Cock R.; Weeghmans M.; Mennes J.; Bossaert L.; Lewi P.; Quets A.	1993	/	Resuscitation	25	3	227-234	23203843	https://dx.doi.org/10.1016/0300-9572%2893%2990119-B		#2067	Martens 1993
889	More on the role of weapons in homicidal violence	Barlow H.D.; Barlow L.S.	1988	/	Medicine and Law	7	4	347-358	18266104			#2075	Barlow 1988
890	Outcome of out-of-hospital cardiopulmonary resuscitation in the first three years after installation of a mobile intensive care unit	Schinnerl A.; Kroesen G.; Baubin M.; Benzer H.	1990	/	Anaesthesist	39	10	469-474	20380900			#2076	Schinnerl 1990
891	Are inter-center differences in EMS-management and sodium-bicarbonate administration important of the outcome of CPR?	Delooz H.H.; Lewi P.J.	1989	/	Resuscitation	17	SUPPL.	S161-S172	19198680	https://dx.doi.org/10.1016/0300-9572%2889%2990101-9		#2095	Delooz 1989
892	Evaluation of prehospital emergency medical service (EMS). Defining areas for improvement	Luterman A.; Ramenofsky M.; Berryman C.; Talley M.A.; Curreri P.W.	1983	/	Journal of Trauma	23	8	702-711	13008487			#2108	Luterman 1983
893	EMS for pediatrics: Optimum treatment or unnecessary delay?	Ramenofsky M.L.; Luterman A.; Curreri P.W.; Talley M.A.	1983	/	Journal of Pediatric Surgery	18	4	498-504	13028892			#2109	Ramenofsky 1983
894	Impact of prehospital cardiac algorithms on ventricular fibrillation survival rates	Cayten C.G.; Staroscik R.; Walker K.	1981	/	Annals of Emergency Medicine	10	8	432-436	12103083	https://dx.doi.org/10.1016/S0196-0644%2881%2980312-5		#2110	Cayten 1981
895	Prognostic indicators of ultimate long-term survival following advanced life support	Szczygiel M.; Wright R.; Wagner E.; Holcomb M.S.	1981	/	Annals of Emergency Medicine	10	11	566-570	12103143	https://dx.doi.org/10.1016/S0196-0644%2881%2980193-X		#2111	Szczygiel 1981
896	A simulation model for planning emergency response systems	Monroe C.B.	1980	/	Social Science and Medicine	14 D	1	71-77	10115764			#2112	Monroe 1980
897	Planning emergency ambulance services	Groom K.N.	1977	/	Operational Research Quarterly	28	3 II	641-651	8175880	https://dx.doi.org/10.1057/jors.1977.140		#2113	Groom 1977
898	Costs and financing of volunteer emergency ambulance services in rural Ohio	Manz W.L.; Hitzhusen F.J.	1979	/					11060887			#2114	Manz 1979
899	Sudden cardiac death. A retrospective and prospective study	Amey B.D.; Harrison E.E.; Straub E.J.	1976	/	Journal of the American College of Emergency Physicians and the Univ. Ass. for Emergency Med. Services	5	6	429-433	7093275			#2122	Amey 1976
900	Assets and liabilities of helicopter evacuation in support of emergency medical services	Proctor H.J.; Acai Jr. S.A.	1975	/	Journal of the American College of Emergency Physicians and the Univ. Ass. for Emergency Med. Services	4	6	543-547	6169914			#2123	Proctor 1975
901	Operational aspects of Emergency Ambulance Services Operations Research Center, technical report LXI	Stevenson K.A.	1975	/	Abstracts of Hospital Management Studies	11	3	13031OU-162p	6048505			#2124	Stevenson 1975
902	Evaluative criteria for emergency ambulance systems	Gibson G.	1973	/	Social Science and Medicine	7	6	425-454	4038418			#2125	Gibson 1973
903	Helicopter utilization index for the transport of medical emergencies of highway accidents	Josey J.L.	1972	/	Abstracts of Hospital Management Studies	9	2 07749		4053832			#2126	Josey 1972
904	The emergency care of traffic injury care before hospital	Ryan G.A.; Clark P.D.	1972	/	Medical Journal of Australia	1	23	1173-1182	292139071			#2127	Ryan 1972
905	A rapid clinical CO2 analyser for emergencies	Serra R.; De Jager M.J.; Van Der Bult J.A.	1968	/		24	6	299-302	289044585			#2128	Serra 1968
906	Temporal transcriptomic profiling elucidates sorghum defense mechanisms against sugarcane aphids	Puri, H.; Grover, S.; Pingault, L.; Sattler, S.E.; Louis, J.	2023		BMC Genomics	24	1			10.1186/s12864-023-09529-5		#2129	Puri 2023
907	Nicotine Pouch Awareness and Use Among Youth, National Youth Tobacco Survey, 2021	Kramer, R.D.; Park-Lee, E.; Marynak, K.L.; Jones, J.T.; Sawdey, M.D.; Cullen, K.A.	2023		Nicotine and Tobacco Research	25	9	1610-1613		10.1093/ntr/ntad080		#2130	Kramer 2023
908	Study protocol for a randomized controlled trial of Proportional Assist Ventilation for Minimizing the Duration of Mechanical Ventilation: the PROMIZING study	Bosma, K.J.; Martin, C.M.; Burns, K.E.A.; Mancebo Cortes, J.; Suárez Montero, J.C.; Skrobik, Y.; Thorpe, K.E.; Amaral, A.C.K.-B.; Arabi, Y.; Basmaji, J.; Beduneau, G.; Beloncle, F.; Carteaux, G.; Charbonney, E.; Demoule, A.; Dres, M.; Fanelli, V.; Geagea, A.; Goligher, E.; Lellouche, F.; Maraffi, T.; Mercat, A.; Rodriguez, P.O.; Shahin, J.; Sibley, S.; Spadaro, S.; Vaporidi, K.; Wilcox, M.E.; Bro…	2023		Trials	24	1			10.1186/s13063-023-07163-w		#2131	Bosma 2023
909	Effects of rapid response team on patient outcomes: A systematic review	Zhang, Q.; Lee, K.; Mansor, Z.; Ismail, I.; Guo, Y.; Xiao, Q.; Lim, P.Y.	2024		Heart and Lung	63		51-64		10.1016/j.hrtlng.2023.09.007		#2132	Zhang 2024
910	Is macroporosity controlled by complexed clay and soil organic carbon?	Koop, A.N.; Hirmas, D.R.; Billings, S.A.; Li, L.; Cueva, A.; Zhang, X.; Wen, H.; Nemes, A.; Souza, L.F.T.; Ajami, H.; Flores, A.N.; Rudick, A.K.; Guthrie, A.; Klamm, L.M.; Unruh, M.; Sullivan, P.L.	2023		Geoderma	437				10.1016/j.geoderma.2023.116565		#2133	Koop 2023
911	A 3D-printed millifluidic device for triboelectricity-driven pH sensing based on ZnO nanosheets with super-Nernstian response	Ghafouri, T.; Manavizadeh, N.	2023		Analytica Chimica Acta	1267				10.1016/j.aca.2023.341342		#2134	Ghafouri 2023
912	Avoiding Liability and Other Legal Land Mines in the Evolving Genomics Landscape	Clayton, E.W.; Tritell, A.M.; Thorogood, A.M.	2023		Annual Review of Genomics and Human Genetics	24		333-346		10.1146/annurev-genom-100722-021725		#2135	Clayton 2023
913	Reinfection incidence and risk among people treated for recent hepatitis C virus infection	Martinello, M.; Carson, J.M.; Van Der Valk, M.; Rockstroh, J.K.; Ingiliz, P.; Hellard, M.; Nelson, M.; Lutz, T.; Bhagani, S.; Kim, A.Y.; Hull, M.; Cordes, C.; Moon, J.; Feld, J.J.; Gane, E.; Rauch, A.; Bruneau, J.; Tu, E.; Applegate, T.; Grebely, J.; Dore, G.J.; Matthews, G.V.	2023		AIDS	37	12	1883-1890		10.1097/QAD.0000000000003651		#2136	Martinello 2023
914	SYSTEMS-BASED PHYSICAL ASSESSMENTS: EARLIER DETECTION OF CLINICAL DETERIORATION AND REDUCED MORTALITY	Hamlin, S.K.; Fontenot, N.M.; Hooker, S.J.; Chen, H.-M.	2023		American Journal of Critical Care	32	5	329-337		10.4037/ajcc2023113		#2137	Hamlin 2023
915	An ensemble model using temporal convolution and dual attention gated recurrent unit to analyze risk of civil aircraft	Zhou, D.; Zhuang, X.; Cai, J.; Zuo, H.; Zhao, X.; Xiang, J.	2024		Expert Systems with Applications	236				10.1016/j.eswa.2023.121423		#2138	Zhou 2024
916	From bureaucratic administration to effective intervention: Comparing early governmental responses to the COVID-19 virus across East Asian and western health systems	Liu, Y.; Saltman, R.B.; Yeh, M.-J.	2023		Health Services Management Research	36	3	193-204		10.1177/09514848221139680		#2139	Liu 2023
917	RapidPlan models for prostate radiotherapy treatment planning with 10-MV photon beams	Pupillo, F.; Piliero, M.A.; Casiraghi, M.; Bellesi, L.; Presilla, S.	2023		Journal of Radiotherapy in Practice	22	187			10.1017/S1460396922000267		#2140	Pupillo 2023
918	Study on nonlinear vibration and primary resonance characteristics of helicopter face gear-planetary gear coupling transmission system	Mo, S.; Huang, X.; Liu, W.; Zhang, W.	2023		Proceedings of the Institution of Mechanical Engineers, Part K: Journal of Multi-body Dynamics	237	3	534-554		10.1177/14644193231188776		#2141	Mo 2023
919	Effectiveness of rapid sampling assessments for wetland-breeding amphibians	Crawford, J.A.; Peterman, W.E.; Kuhns, A.R.; Phillips, C.A.	2023		Ecological Indicators	154				10.1016/j.ecolind.2023.110736		#2142	Crawford 2023
920	Research on dynamic characteristics and radiation noise of a helicopter main reducer based on finite element and boundary element method	Zhang, J.; Zhou, J.; Wang, S.; Wang, H.; Lu, F.	2023		Journal of Mechanical Science and Technology	37	9	4489-4505		10.1007/s12206-023-0807-9		#2143	Zhang 2023
921	Characterization of two keystone taxa, sulfur-oxidizing, and nitrate-reducing bacteria, by tracking their role transitions in the benzo[a]pyrene degradative microbiome	Lin, X.; Qiao, B.; Chang, R.; Li, Y.; Zheng, W.; He, Z.; Tian, Y.	2023		Microbiome	11	1			10.1186/s40168-023-01583-1		#2144	Lin 2023
922	Identification and cross-country comparison of students’ test-taking behaviors in selected eTIMSS 2019 countries	Zheng, X.; Sahin, F.; Erberber, E.; Fonseca, F.	2023		Large-Scale Assessments in Education	11	1			10.1186/s40536-023-00179-3		#2145	Zheng 2023
923	Study on mechanical characteristics of anchor drilling rig group for rapid excavating	Xie, M.; Zhang, H.-Y.; Li, Y.-Q.; Ren, Z.; Nie, R.-D.	2023		Scientific Reports	13	1			10.1038/s41598-023-31809-z		#2146	Xie 2023
924	Model and experimental analysis of a rotor rig dynamics with time-varying characteristics	Wu, J.; Rezgui, D.; Titurus, B.	2023		Journal of Sound and Vibration	557				10.1016/j.jsv.2023.117683		#2148	Wu 2023
925	When should central banks engage in private sector securities purchases?	Michael, B.; Dalko, V.	2023		Journal of Economic Studies	50	5	1027-1047		10.1108/JES-04-2022-0197		#2149	Michael 2023
926	Accelerating low-frequency ground motion simulation for finite fault sources using neural networks	Lehmann, L.; Ohrnberger, M.; Metz, M.; Heimann, S.	2023		Geophysical Journal International	234	3	2329-2343		10.1093/gji/ggad239		#2151	Lehmann 2023
927	AIMS for wildlife: Developing an automated interactive monitoring system to integrate real-time movement and environmental data for true adaptive management	Casazza, M.L.; Lorenz, A.A.; Overton, C.T.; Matchett, E.L.; Mott, A.L.; Mackell, D.A.; McDuie, F.	2023		Journal of Environmental Management	345				10.1016/j.jenvman.2023.118636		#2152	Casazza 2023
928	Rapid changes in functional trait expression and decomposition following high severity fire and experimental warming	Taber, E.M.; Mitchell, R.M.	2023		Forest Ecology and Management	541				10.1016/j.foreco.2023.121019		#2153	Taber 2023
929	High-frequency sensor data capture short-term variability in Fe and Mn concentrations due to hypolimnetic oxygenation and seasonal dynamics in a drinking water reservoir	Hammond, N.W.; Birgand, F.; Carey, C.C.; Bookout, B.; Breef-Pilz, A.; Schreiber, M.E.	2023		Water Research	240				10.1016/j.watres.2023.120084		#2154	Hammond 2023
930	Quail on fire: changing fire regimes may benefit mountain quail in fire-adapted forests	Brunk, K.M.; Gutiérrez, R.J.; Peery, M.Z.; Cansler, C.A.; Kahl, S.; Wood, C.M.	2023		Fire Ecology	19	1			10.1186/s42408-023-00180-9		#2155	Brunk 2023
931	Challenges of being a maternity service leader during the COVID-19 pandemic: a descriptive analysis of the journey	Tan, A.; Wilson, A.N.; Bucknall, T.; Digby, R.; Vogel, J.P.; Homer, C.S.	2023		BMC Pregnancy and Childbirth	23	1			10.1186/s12884-023-05614-5		#2157	Tan 2023
932	Driving behavior analysis and classification by vehicle OBD data using machine learning	kumar, R.; Jain, A.	2023		Journal of Supercomputing	79	16	18800-18819		10.1007/s11227-023-05364-3		#2158	kumar 2023
933	Au-X (X=Pt/Ru)-decorated magnetic nanocubes as bifunctional nanozyme labels in colorimetric, magnetically-enhanced, one-step sandwich CRP immunoassay	Ivanova, P.; Drozd, M.; Michrowski, K.; Karoń, S.; Mazurkiewicz-Pawlicka, M.; Pietrzak, M.	2023		Biosensors and Bioelectronics	237				10.1016/j.bios.2023.115511		#2159	Ivanova 2023
934	Thermoluminescence properties of TiO2/Cu/TiO2 multilayer thin films fabricated by (RF/DC) sputtering for radiation dosimetry	Alkadem Idriss, A.S.; Nik Ab Razak, N.N.A.; Ahmed, N.M.; Abdulla, Y.A.	2023		Journal of Luminescence	260				10.1016/j.jlumin.2023.119886		#2160	AlkademIdriss 2023
935	Rational design of a ratiometric fluorescent probe for imaging lysosomal nitroreductase activity	Bai, W.; Li, Y.; Zhao, L.; Li, R.; Geng, J.; Lu, Y.; Zhao, Y.; Wang, J.	2023		Spectrochimica Acta - Part A: Molecular and Biomolecular Spectroscopy	302				10.1016/j.saa.2023.123032		#2161	Bai 2023
936	Detecting Patient Deterioration Early Using Continuous Heart rate and Respiratory rate Measurements in Hospitalized COVID-19 Patients	Peters, G.M.; Peelen, R.V.; Gilissen, V.J.; Koning, M.V.; van Harten, W.H.; Doggen, C.J.M.	2023		Journal of Medical Systems	47	1			10.1007/s10916-022-01898-w		#2162	Peters 2023
937	Quantification of sesquiterpene pyridine alkaloids from genus Tripterygium by band-selective HSQC NMR	Chen, Y.; Wang, Y.; Yan, J.; Xu, Y.; Liu, Y.; Ma, S.; Wu, X.	2023		Analytica Chimica Acta	1274				10.1016/j.aca.2023.341568		#2163	Chen 2023
938	Reversible modulation of protocell volume via collective response of functional protein in its membrane	Chen, C.; Wu, S.; Wang, Y.; Cao, J.; Tian, L.	2023		Journal of Colloid and Interface Science	651		182-190		10.1016/j.jcis.2023.07.184		#2165	Chen 2023
939	Ambulance location routing problem considering all sources of uncertainty: Progressive estimating algorithm	Khoshgehbari, F.; Mirzapour Al-e-Hashem, S.M.J.	2023		Computers and Operations Research	160				10.1016/j.cor.2023.106400		#2166	Khoshgehbari 2023
940	Erosion-damage-induced vibration response of aero-gas generator rotor system	Bin, G.; Li, C.; Li, J.; Chen, A.	2023		Mechanical Systems and Signal Processing	195				10.1016/j.ymssp.2023.110298		#2167	Bin 2023
941	Improved coordinated control strategy of coal-fired power units with coupled heat storage based on supercritical carbon dioxide cycle	Wang, D.; Xie, X.; Zhou, Y.; Han, X.; Si, L.	2023		Applied Thermal Engineering	230				10.1016/j.applthermaleng.2023.120850		#2168	Wang 2023
942	Alliance for Innovation on Maternal Health: Consensus Bundle on Sepsis in Obstetric Care	Bauer, M.E.; Albright, C.; Prabhu, M.; Heine, R.P.; Lennox, C.; Allen, C.; Burke, C.; Chavez, A.; Hughes, B.L.; Kendig, S.; Le Boeuf, M.; Main, E.; Messerall, T.; Pacheco, L.D.; Riley, L.; Solnick, R.; Youmans, A.; Gibbs, R.	2023		Obstetrics and Gynecology	142	3	481-492		10.1097/AOG.0000000000005304		#2169	Bauer 2023
943	De novo full-length transcriptome analysis of two ecotypes of Phragmites australis (swamp reed and dune reed) provides new insights into the transcriptomic complexity of dune reed and its long-term adaptation to desert environments	Cui, J.; Qiu, T.; Li, L.; Cui, S.	2023		BMC Genomics	24	1			10.1186/s12864-023-09271-y		#2170	Cui 2023
944	Immune Reconstitution Profiling Suggests Antiviral Protection after Transplantation with Omidubicel: A Phase 3 Substudy	Szabolcs, P.; Mazor, R.D.; Yackoubov, D.; Levy, S.; Stiff, P.; Rezvani, A.; Hanna, R.; Wagner, J.; Keating, A.; Lindemans, C.A.; Karras, N.; McGuirk, J.; Hamerschlak, N.; López-Torija, I.; Sanz, G.; Valcarcel, D.; Horwitz, M.E.	2023		Transplantation and Cellular Therapy	29	8	517.e1-517.e12		10.1016/j.jtct.2023.04.018		#2171	Szabolcs 2023
945	Turning the tanker? Exploring the preconditions for change in the global petrochemical industry	Rootzén, J.; Nyberg, T.; Karltorp, K.; Åhman, M.	2023		Energy Research and Social Science	104				10.1016/j.erss.2023.103256		#2172	Rootzén 2023
946	Native amphibian toxin reduces invasive crayfish feeding with potential benefits to stream biodiversity	Bucciarelli, G.M.; Smith, S.J.; Choe, J.J.; Shin, P.D.; Fisher, R.N.; Kats, L.B.	2023		BMC Ecology and Evolution	23	1			10.1186/s12862-023-02162-6		#2173	Bucciarelli 2023
947	The seroprevalence of SARS-CoV-2 infection in Malaysia: 7 August to 11 October 2020	Chong, Z.-L.; Rodzlan Hasani, W.S.; Noor Asari, F.; Muhammad, E.N.; Mutalip, M.H.A.; Robert Lourdes, T.G.; Rifin, H.M.; Singh, S.; Thayan, R.	2023		Influenza and other respiratory viruses	17	10	e13193		10.1111/irv.13193		#2174	Chong 2023
948	Integrating Neuromonitoring in Pediatric Emergency Medicine: Exploring Two Options for Point-of-Care Electroencephalogram (pocEEG) via Patient Monitors—A Technical Note	Simma, L.; Romano, F.; Schmidt, S.; Ramantani, G.; Bölsterli, B.K.	2023		Journal of Personalized Medicine	13	9			10.3390/jpm13091411		#2176	Simma 2023
949	Automated rapid response system activation—Impact on nurses' attitudes and perceptions towards recognising and responding to clinical deterioration: Mixed-methods study	Chua, W.L.; Wee, L.-P.C.; Lim, J.Y.G.; Yeo, M.L.K.; Jones, D.; Tan, C.K.; Khan, F.A.; Liaw, S.Y.	2023		Journal of Clinical Nursing	32	17-18	6322-6338		10.1111/jocn.16734		#2177	Chua 2023
950	Analysis of the impacts of COVID-19 on the performance of Texas transit agencies	Mahmoudzadeh, A.; Elgart, Z.; Walk, M.; Rodman, W.; Arezoumand, S.	2023		Case Studies on Transport Policy	14				10.1016/j.cstp.2023.101069		#2178	Mahmoudzadeh 2023
951	Probabilistic framework for evaluating the seismic resilience of transportation systems during emergency medical response	Taghizadeh, M.; Mahsuli, M.; Poorzahedy, H.	2023		Reliability Engineering and System Safety	236				10.1016/j.ress.2023.109255		#2179	Taghizadeh 2023
952	Rapid In Vitro Screening of Prunus Genotypes for Resistance to Armillaria Root Rot Using Roots of Young Rootstocks	Devkota, P.; Iezzoni, A.; Gasic, K.; Reighard, G.; Hammerschmidt, R.	2023		HortScience	58	10	1163-1169		10.21273/HORTSCI17196-23		#2180	Devkota 2023
953	Impact of the first response unit on prehospital on-scene time among paramedic-suspected stroke patients: a retrospective before–after cohort study in Finland	Vaajanen, V.K.E.; Vuorinen, P.E.T.; Setälä, P.A.; Autio, R.; Hoppu, S.E.	2023		Scandinavian Journal of Trauma, Resuscitation and Emergency Medicine	31	1			10.1186/s13049-023-01089-7		#2181	Vaajanen 2023
954	Design and experimental investigation of interdigitated electrode architecture for tunable liquid crystal-based metasurfaces with rapid responses	Deng, G.; Mo, H.; Kou, Z.; Yang, J.; Li, Y.; Yin, Z.; Lu, H.	2023		Infrared Physics and Technology	133				10.1016/j.infrared.2023.104768		#2182	Deng 2023
955	Visual and ratiometric fluorescent probe via an intramolecular charge transfer for detection of a nerve agent simulant in solutions and in the gas phase	Karak, A.; Banerjee, S.; Halder, S.; Mandal, M.; Banik, D.; Maiti, A.; Jana, K.; Mahapatra, A.K.	2023		New Journal of Chemistry	47	35	16756-16763		10.1039/d3nj02545d		#2183	Karak 2023
956	Assessing the response of vegetation photosynthesis to flash drought events based on a new identification framework	Yang, L.; Wang, W.; Wei, J.	2023		Agricultural and Forest Meteorology	339				10.1016/j.agrformet.2023.109545		#2184	Yang 2023
957	Automated Seizure Detection in Patients with Cardiac Arrest: A Retrospective Review of Ceribell™ Rapid-EEG Recordings	Villamar, M.F.; Ayub, N.; Koenig, S.J.	2023		Neurocritical Care	39	2	505-513		10.1007/s12028-023-01681-w		#2185	Villamar 2023
958	The Effect of Continuous Versus Periodic Vital Sign Monitoring on Disease Severity of Patients with an Unplanned ICU Transfer	Eddahchouri, Y.; Peelen, R.V.; Koeneman, M.; van Veenendaal, A.; van Goor, H.; Bredie, S.J.H.; Touw, H.	2023		Journal of Medical Systems	47	1			10.1007/s10916-023-01934-3		#2186	Eddahchouri 2023
959	Design, construction, and validation of an in-situ groundwater trace element analyzer with applications in carbon storage	Hartzler, D.A.; Bhatt, C.R.; McIntyre, D.L.	2023		Scientific Reports	13	1			10.1038/s41598-023-32788-x		#2187	Hartzler 2023
960	Urban lake water quality responses to elevated road salt concentrations	Foley, E.; Steinman, A.D.	2023		Science of the Total Environment	905				10.1016/j.scitotenv.2023.167139		#2188	Foley 2023
961	Development and application of a qPCR-based genotyping assay for Ophidiomyces ophidiicola to investigate the epidemiology of ophidiomycosis	Haynes, E.; Lorch, J.; Allender, M.C.	2023		PLoS ONE	18	8 August			10.1371/journal.pone.0289159		#2190	Haynes 2023
962	Global mpox lineage discovery and rapid outbreak tracking with nanopore sequencing	Bosmeny, M.S.; White, A.A.; Pater, A.A.; Crew, J.; Geltz, J.; Gagnon, K.T.	2023		Virology Journal	20	1			10.1186/s12985-023-02059-2		#2191	Bosmeny 2023
963	Reshaping healthcare with wearable biosensors	Smith, A.A.; Li, R.; Tse, Z.T.H.	2023		Scientific Reports	13	1			10.1038/s41598-022-26951-z		#2192	Smith 2023
964	Impact of variants of concern on SARS-CoV-2 viral dynamics in non-human primates	Marc, A.; Marlin, R.; Donati, F.; Prague, M.; Kerioui, M.; Hérate, C.; Alexandre, M.; Dereuddre-Bosquet, N.; Bertrand, J.; Contreras, V.; Behillil, S.; Maisonnasse, P.; Der Werf, S.V.; Le Grand, R.; Guedj, J.	2023		PLoS Computational Biology	19	8			10.1371/journal.pcbi.1010721		#2193	Marc 2023
965	Small RNA sequencing of field Culex mosquitoes identifies patterns of viral infection and the mosquito immune response	Abel, S.M.; Hong, Z.; Williams, D.; Ireri, S.; Brown, M.Q.; Su, T.; Hung, K.Y.; Henke, J.A.; Barton, J.P.; Le Roch, K.G.	2023		Scientific Reports	13	1			10.1038/s41598-023-37571-6		#2194	Abel 2023
966	Design and Performance Test of Low Light Level Illumination Source with Wide Dynamic Range	Li, Y.; Yuan, Y.; Ye, Y.; Kong, D.; Xiao, L.; Zhai, W.; Zheng, X.	2023		Guangzi Xuebao/Acta Photonica Sinica	52	8			10.3788/gzxb20235208.0812004		#2195	Li 2023
967	Association between time of day for rapid response team activation and mortality	Boniatti, M.M.; de Loreto, M.S.; Mazzutti, G.; Benedetto, I.G.; John, J.F.; Zorzi, L.A.; Prestes, M.C.; Viana, M.V.; dos Santos, M.C.; Buttelli, T.C.D.; Nedel, W.; Nunes, D.S.L.; Barcellos, G.B.; Neyeloff, J.L.; Dora, J.M.; Lisboa, T.C.	2023		Journal of Critical Care	77				10.1016/j.jcrc.2023.154353		#2197	Boniatti 2023
968	Real-Time Nonlinear Control Allocation Framework for Vehicles with Highly Nonlinear Effectors Subject to Saturation	Mancinelli, A.; Remes, B.D.W.; De Croon, G.C.H.E.; Smeur, E.J.J.	2023		Journal of Intelligent and Robotic Systems: Theory and Applications	108	4			10.1007/s10846-023-01865-8		#2199	Mancinelli 2023
969	Provision and availability of genomic medicine services in Level IV neonatal intensive care units	Wojcik, M.H.; Callahan, K.P.; Antoniou, A.; del Rosario, M.C.; Brunelli, L.; ElHassan, N.O.; Gogcu, S.; Murthy, K.; Rumpel, J.A.; Wambach, J.A.; Suhrie, K.; Fishler, K.; Chaudhari, B.P.	2023		Genetics in Medicine	25	10			10.1016/j.gim.2023.100926		#2200	Wojcik 2023
970	Rapid Establishment of a Biospecimen Resource To Study the Global Impact of COVID-19 Vaccines	Berliner, K.E.; Ezzelle, T.; Klenk, T.; Dunn, G.; Sischo, J.; Campbell, D.; McKee, K.T.	2023		Microbiology Spectrum	11	4			10.1128/spectrum.02117-23		#2201	Berliner 2023
971	Rapid-Response Electroencephalography in Seizure Diagnosis and Patient Care: Lessons From a Community Hospital	Eberhard, E.; Beckerman, S.R.	2023		Journal of Neuroscience Nursing	55	5	157-163		10.1097/JNN.0000000000000715		#2202	Eberhard 2023
972	Voluntary risk mitigation behaviour can reduce impact of SARS-CoV-2: a real-time modelling study of the January 2022 Omicron wave in England	Brooks-Pollock, E.; Northstone, K.; Pellis, L.; Scarabel, F.; Thomas, A.; Nixon, E.; Matthews, D.A.; Bowyer, V.; Garcia, M.P.; Steves, C.J.; Timpson, N.J.; Danon, L.	2023		BMC Medicine	21	1			10.1186/s12916-022-02714-5		#2203	Brooks-Pollock 2023
973	Findings from a decade of experience following implementation of a Rapid Response System into an Asian hospital	Tee, A.; Choo, B.P.; Gokhale, R.S.; Wang, X.; Mansor, M.; Oh, H.C.; Jones, D.	2023		Resuscitation Plus	16				10.1016/j.resplu.2023.100461		#2204	Tee 2023
974	Implementing innovative teaching strategies to promote student academic engagement in a critical care elective	Shoulders, B.R.; Alexander, K.M.; Allen, J.M.; Voils, S.A.; Feild, C.J.	2023		JACCP Journal of the American College of Clinical Pharmacy	6	9	1022-1029		10.1002/jac5.1839		#2205	Shoulders 2023
975	A 12-month retrospective descriptive analysis of a single helicopter emergency medical service operator in four South African provinces	Vlok, N.; Wylie, C.; Stassen, W.	2023		African Journal of Emergency Medicine	13	3	127-134		10.1016/j.afjem.2023.05.007		#2206	Vlok 2023
976	Monitoring time of conservation-driven and mitigation-driven plant translocations in Europe	Julien, M.; Schatz, B.; Robert, A.; Colas, B.	2023		Plant Ecology	224	9	791-802		10.1007/s11258-023-01311-7		#2207	Julien 2023
977	Vape-associated lung injury in immediate postoperative period: An upcoming perioperative respiratory risk factor	Gaba, M.; Kumar, N.; Arumugam, P.; Dewan, A.	2023		BMJ Case Reports	16	7			10.1136/bcr-2023-255250		#2208	Gaba 2023
978	Early antibiotics in septic shock - a desirable goal but “curb your enthusiasm”	Hegde, A.	2023		Indian Journal of Critical Care Medicine	27	7	459-460		10.5005/jp-journals-10071-24494		#2209	Hegde 2023
979	Method and application of information sharing throughout the emergency rescue process based on 5G and AR wearable devices	Wang, M.; Ji, H.; Jia, M.; Sun, Z.; Gu, J.; Ren, H.	2023		Scientific Reports	13	1			10.1038/s41598-023-33610-4		#2210	Wang 2023
980	Transmission dynamics informed neural network with application to COVID-19 infections	He, M.; Tang, B.; Xiao, Y.; Tang, S.	2023		Computers in Biology and Medicine	165				10.1016/j.compbiomed.2023.107431		#2212	He 2023
981	A Deep Q-Network based hand gesture recognition system for control of robotic platforms	Cruz, P.J.; Vásconez, J.P.; Romero, R.; Chico, A.; Benalcázar, M.E.; Álvarez, R.; Barona López, L.I.; Valdivieso Caraguay, Á.L.	2023		Scientific Reports	13	1			10.1038/s41598-023-34540-x		#2214	Cruz 2023
982	The impact of a three-tiered model of nursing redeployment during the COVID-19 pandemic: A cross-sectional study	Kissel, K.A.; Filipek, C.; Folz, E.; Jenkins, J.	2023		Intensive and Critical Care Nursing	77				10.1016/j.iccn.2023.103431		#2216	Kissel 2023
983	Patients Undergoing Elective Inpatient Major Therapeutic Procedures in Florida Had No Significant Change in Hospital Mortality or Mortality-Related Comorbidities Between 2007 and 2019	Epstein, R.H.; Dexter, F.; Fahy, B.G.	2023		Anesthesia and Analgesia	137	2	306-312		10.1213/ANE.0000000000006494		#2217	Epstein 2023
984	Reduction in omission events after implementing a Rapid Response System: a mortality review in a department of gastrointestinal surgery	Olsen, S.L.; Nedrebø, B.S.; Strand, K.; Søreide, E.; Kvaløy, J.T.; Hansen, B.S.	2023		BMC Health Services Research	23	1			10.1186/s12913-023-09159-3		#2218	Olsen 2023
985	“It's like a swan, all nice and serene on top, and paddling like hell underneath”: community first responders’ practices in attending patients and contributions to rapid emergency response in rural England, United Kingdom—a qualitative interview study	Patel, G.; Phung, V.-H.; Trueman, I.; Pattinson, J.; Botan, V.; Parvin Hosseini, S.M.; Ørner, R.; Asghar, Z.; Smith, M.D.; Rowan, E.; Spaight, R.; Evans, J.; Brewster, A.; Mountain, P.; Siriwardena, A.N.	2023		Scandinavian Journal of Trauma, Resuscitation and Emergency Medicine	31	1			10.1186/s13049-023-01071-3		#2219	Patel 2023
986	Bioinspired rotary flight of light-driven composite films	Wang, D.; Chen, Z.; Li, M.; Hou, Z.; Zhan, C.; Zheng, Q.; Wang, X.; Cheng, M.; Hu, W.; Dong, B.; Shi, F.; Sitti, M.	2023		Nature Communications	14	1			10.1038/s41467-023-40827-4		#2220	Wang 2023
987	Development and Applications of Spatial Optical Analog Computing	Liu, Y.; Liu, W.; Cheng, H.; Chen, S.	2023		Guangxue Xuebao/Acta Optica Sinica	43	16			10.3788/AOS231152		#2221	Liu 2023
988	ScEnSor Kit for Saccharomyces cerevisiae Engineering and Biosensor-Driven Investigation of the Intracellular Environment	Torello Pianale, L.; Olsson, L.	2023		ACS Synthetic Biology	12	8	2493-2497		10.1021/acssynbio.3c00124		#2222	TorelloPianale 2023
989	Factors associated with prehospital delay in acute myocardial infarction in Maldives	Hussain, M.M.; Baharuddin, K.A.; Fauzi, M.H.; Abu Bakar, M.A.; Ziyan, A.; Ahmed, A.Z.; Sunil, M.	2023		International Journal of Emergency Medicine	16	1			10.1186/s12245-023-00503-2		#2223	Hussain 2023
990	Influence of shaft angle deviation on bending vibration characteristics of inclined shaft of folding tail	Zhou, Z.; Bin, G.; Li, C.; Li, J.	2023		Yingyong Lixue Xuebao/Chinese Journal of Applied Mechanics	40	4	901-908		10.11776/j.issn.1000-4939.2023.04.020		#2224	Zhou 2023
991	First-ever Marburg virus disease outbreak in Equatorial Guinea and Tanzania: An imminent crisis in West and East Africa	Sibomana, O.; Kubwimana, E.	2023		Immunity, Inflammation and Disease	11	8			10.1002/iid3.980		#2225	Sibomana 2023
992	Ionic covalent organic framework for selective detection and adsorption of TcO4−/ReO4−	Chen, X.-R.; Zhang, C.-R.; Liu, X.; Liang, R.-P.; Qiu, J.-D.	2023		Chemical Communications	59	62	9521-9524		10.1039/d3cc02429f		#2226	Chen 2023
993	Sliding-mode control for boost converters under voltage and load variations	Shehata, M.K.; Attia, H.E.M.; Ibrahim, N.F.; Elnaghi, B.E.	2023		International Journal of Power Electronics and Drive Systems	14	3	1615-1623		10.11591/ijpeds.v14.i3.pp1615-1623		#2227	Shehata 2023
994	Analysis of Non-Minimum Phase Characteristics and Control Strategies for Single-Inductor Dual-Output Buck-Boost Converters	Li, H.; Huang, J.	2023		Diangong Jishu Xuebao/Transactions of China Electrotechnical Society	38	14	3875-3887		10.19595/j.cnki.1000-6753.tces.221298		#2228	Li 2023
995	Safeguarding plant genetic resources in the United States during global climate change	Volk, G.M.; Carver, D.; Irish, B.M.; Marek, L.; Frances, A.; Greene, S.; Khoury, C.K.; Bamberg, J.; del Rio, A.; Warburton, M.L.; Bretting, P.K.	2023		Crop Science	63	4	2274-2296		10.1002/csc2.21003		#2229	Volk 2023
996	Loss of anti-spike antibodies following mRNA vaccination for COVID-19 among patients with multiple myeloma	Stampfer, S.D.; Bujarski, S.; Goldwater, M.-S.; Jew, S.; Regidor, B.; Chen, H.; Xu, N.; Li, M.; Fung, E.; Swift, R.; Beatty, B.; Eshaghian, S.; Berenson, J.R.	2023		Cancer Reports	6	5			10.1002/cnr2.1803		#2230	Stampfer 2023
997	Past and recent farming degrades aquatic insect genetic diversity	Crossley, M.S.; Latimer, C.E.; Kennedy, C.M.; Snyder, W.E.	2023		Molecular Ecology	32	13	3356-3367		10.1111/mec.16590		#2231	Crossley 2023
998	Genetic improvement of speed across distance categories in thoroughbred racehorses in Great Britain	Sharman, P.; Wilson, A.J.	2023		Heredity	131	1	79-85		10.1038/s41437-023-00623-8		#2232	Sharman 2023
999	Field fluorometers for assessing oil dispersion at sea	Abou-Khalil, C.; Ji, W.; Prince, R.C.; Coelho, G.M.; Nedwed, T.J.; Lee, K.; Boufadel, M.C.	2023		Marine Pollution Bulletin	192				10.1016/j.marpolbul.2023.115143		#2233	Abou-Khalil 2023
1000	Temperature-Optimized Synthesis of SiO2-Reinforced N-(Alkyl)Acrylamide-Based Semi-IPN Hybrid Gels Functionalized with Methacrylic Acid Units	Kalkan, B.; Mocan, M.; Orakdogen, N.	2023		Macromolecular Reaction Engineering	17	3			10.1002/mren.202300006		#2234	Kalkan 2023
1001	Coronavirus Disease 2019 and the Yale Response: A Semistructured Interview Study on Plastic Surgery Resident Education and Departmental Adaptation to the Lockdown	Sasson, D.C.; Hsia, H.C.	2023		Journal of Craniofacial Surgery	34	4	1238-1241		10.1097/SCS.0000000000009295		#2235	Sasson 2023
1002	Bang-Bang Funnel Control of Three-Phase Full-Bridge Inverter under Dual-Buck Scheme	Chen, X.; Wang, L.; Liu, Y.; Wu, Q.	2023		IEEE Transactions on Industrial Electronics	70	6	5399-5409		10.1109/TIE.2022.3198247		#2236	Chen 2023
1003	Implementing a Rapid Response Team: A Quality Improvement Project in a Low- to Middle-Income Country	Jamous, S.E.; Kouatly, I.; Irani, J.; Badr, L.K.	2023		Dimensions of Critical Care Nursing	42	3	171-178		10.1097/DCC.0000000000000584		#2237	Jamous 2023
1004	Capturing delays in response of emergency services in Delhi	Wajid, S.; Nezamuddin, N.	2023		Socio-Economic Planning Sciences	87				10.1016/j.seps.2023.101543		#2238	Wajid 2023
1005	Implementation of a non–intensive-care unit medical emergency team improves failure to rescue rates in cardiac surgery patients	Young, A.M.; Strobel, R.J.; Rotar, E.; Norman, A.; Henrich, M.; Mehaffey, J.H.; Brady, W.; Teman, N.R.	2023		Journal of Thoracic and Cardiovascular Surgery	165	5	1861-1872.e5		10.1016/j.jtcvs.2022.07.015		#2239	Young 2023
1006	Understanding the dynamic response of Durafet-based sensors: A case study from the Murderkill Estuary-Delaware Bay system (Delaware, USA)	Gonski, S.F.; Ullman, W.J.; Pettay, D.T.; Booksh, K.S.; Martz, T.R.; Luther, G.W.; Cai, W.-J.	2023		Estuarine, Coastal and Shelf Science	283				10.1016/j.ecss.2023.108247		#2240	Gonski 2023
1007	Mixed-Dimensional MXene Nanocomposites/Aramid Nanofibers-Based Flexible Pressure and Strain Sensor for Electronic Skin	Jiang, H.; Qin, M.; Zhang, C.; Weng, Z.; Zhang, J.; Weng, X.	2023		ACS Applied Electronic Materials	5	4	2276-2287		10.1021/acsaelm.3c00113		#2241	Jiang 2023
1008	Dead Shells Bring to Life Baselines for Conservation: Case Studies from The Bahamas, Southern California, and Wisconsin, USA	Michelson, A.V.; Spergel, J.J.; Kimball, K.C.; Park Boush, L.; Leonard-Pingel, J.S.	2023		Diversity	15	6			10.3390/d15060788		#2242	Michelson 2023
1009	The relations between resilience and self-efficacy among healthcare practitioners in context of the COVID-19 pandemic – a rapid review	Baluszek, J.B.; Brønnick, K.K.; Wiig, S.	2023		International Journal of Health Governance	28	2	152-164		10.1108/IJHG-11-2022-0098		#2243	Baluszek 2023
1010	Coordinating science during an eruption: lessons from the 2020–2021 Kīlauea volcanic eruption	Cooper, K.M.; Anderson, K.; Cashman, K.; Coombs, M.; Dietterich, H.; Fischer, T.; Houghton, B.; Johanson, I.; Lynn, K.J.; Manga, M.; Wauthier, C.	2023		Bulletin of Volcanology	85	5			10.1007/s00445-023-01644-1		#2244	Cooper 2023
1011	The single flapping rotor: detailed physical explanations	Geißler, W.	2023		CEAS Aeronautical Journal	14	3	787-797		10.1007/s13272-023-00669-8		#2245	Geißler 2023
1012	Developing Vaccines to Improve Preparedness for Filovirus Outbreaks: The Perspective of the USA Biomedical Advanced Research and Development Authority (BARDA)	Parish, L.A.; Stavale, E.J.; Houchens, C.R.; Wolfe, D.N.	2023		Vaccines	11	6			10.3390/vaccines11061120		#2246	Parish 2023
1013	Characterization of maternal immunity following vaccination of broodstock against IHNV or Flavobacterium psychrophilum in rainbow trout (Oncorhynchus mykiss)	Ma, J.; Trushenski, J.T.; Jones, E.M.; Bruce, T.J.; McKenney, D.G.; Kurath, G.; Cain, K.D.	2023		Fish and Shellfish Immunology	137				10.1016/j.fsi.2023.108749		#2247	Ma 2023
1014	Blockchain for Healthcare Games Management	Chen, S.; Cao, Q.; Cai, Y.	2023		Electronics (Switzerland)	12	14			10.3390/electronics12143195		#2248	Chen 2023
1015	Factors Affecting the Rapid Recovery of CAPE on 31 March 2016 during VORTEX-Southeast	Lafleur, A.T.; Tanamachi, R.L.; Dawson, D.T.; Turner, D.D.	2023		Monthly Weather Review	151	6	1459-1477		10.1175/MWR-D-22-0051.1		#2250	Lafleur 2023
1016	Biocircularities: New Formations of Embodied Time	Poleykett, B.; Jent, K.	2023		Body and Society	29	2	3-19		10.1177/1357034X231181100		#2251	Poleykett 2023
1017	Intensive Care Clinicians’ Perspectives on Ethical Challenges Raised by Rapid Genomic Testing in Critically Ill Infants	Poogoda, S.; Lynch, F.; Stark, Z.; Wilkinson, D.; Savulescu, J.; Vears, D.; Gyngell, C.	2023		Children	10	6			10.3390/children10060970		#2252	Poogoda 2023
1018	Feasibility of accelerated code team activation with code button triggered smartphone notification	Morris, N.A.; Couperus, C.; Dezman, Z.; Rubinson, L.; Friedrich, R.; Gurmu, S.; Lemkin, D.	2023		Resuscitation	187				10.1016/j.resuscitation.2023.109752		#2253	Morris 2023
1019	Dosage and clinical outcomes of medical emergency team and conventional referral mediated unplanned intensive care admissions	Satyavolu, R.; Ruknuddeen, M.I.; Soar, N.; Edwards, S.M.	2023		Journal of the Intensive Care Society	24	2	178-185		10.1177/17511437211060157		#2254	Satyavolu 2023
1020	Changes in Soil Properties over Time after a Wildfire and Implications to Slope Stability	Akin, I.D.; Akinleye, T.O.; Robichaud, P.R.	2023		Journal of Geotechnical and Geoenvironmental Engineering	149	7			10.1061/JGGEFK.GTENG-11348		#2255	Akin 2023
1021	San Diego Mountain: A “Rosetta Stone” for Interpreting the Cenozoic Tectonic Evolution of South-Central New Mexico	Seager, W.R.; Kelley, S.A.; Thacker, J.O.; Kelley, R.E.	2023		New Mexico Geology	44	2	24-62		10.58799/NMG-v44n2.24		#2256	Seager 2023
1022	Activatable Near-Infrared Fluorescent and Photoacoustic Dual-Modal Probe for Highly Sensitive Imaging of Sulfatase in Vivo	Xiang, M.-H.; Jiang, Z.-Y.; Zhao, W.-L.; Zhang, E.; Xia, L.; Kong, R.-M.; Zhao, Y.; Kong, W.; Liu, X.; Qu, F.; Tan, W.	2023		ACS Sensors	8	5	2021-2029		10.1021/acssensors.3c00201		#2257	Xiang 2023
1023	A case of acute liver failure due to aggressive natural killer-cell leukemia with a rapid course	Toyodome, A.; Mawatari, S.; Taniyama, O.; Ijuin, S.; Sakae, H.; Tabu, K.; Oda, K.; Kumagai, K.; Tasaki, T.; Ido, A.	2023		Clinical Journal of Gastroenterology	16	3	416-421		10.1007/s12328-023-01771-4		#2258	Toyodome 2023
1024	Research on Active Precontrol Strategy for Shape and Performance of Helicopter Spiral Bevel Gears	Mu, Y.; Hou, X.; He, X.	2023		Applied Sciences (Switzerland)	13	14			10.3390/app13148527		#2259	Mu 2023
1025	Immune response to ART initiation in advanced HIV infection	Mounzer, K.; Brunet, L.; Fusco, J.S.; McNicholl, I.R.; Dunbar, M.; Sension, M.; McCurdy, L.H.; Fusco, G.P.	2023		HIV Medicine	24	6	716-726		10.1111/hiv.13467		#2260	Mounzer 2023
1026	Do incentives make a difference? Understanding smart charging program adoption for electric vehicles	Wong, S.D.; Shaheen, S.A.; Martin, E.; Uyeki, R.	2023		Transportation Research Part C: Emerging Technologies	151				10.1016/j.trc.2023.104123		#2261	Wong 2023
1027	Rapid Decline in b-Cell Function and Increasing Adiposity Are Associated With Conversion to Type 2 Diabetes in At-Risk Latino Youth	Vidmar, A.P.; Durazo-Arvizu, R.; Weigensberg, M.J.; Alderete, T.L.; Goran, M.I.	2023		Diabetes	72	6	735-745		10.2337/db22-1034		#2262	Vidmar 2023
1028	Beyond COVID-19: Designing Inclusive Public Health Surveillance by Including Wastewater Monitoring	Holm, R.H.; Jelks, N.O.; Schneider, R.; Smith, T.	2023		Health Equity	7	1	377-379		10.1089/heq.2022.0055		#2263	Holm 2023
1029	Diagnosis of Multisystem Inflammatory Syndrome in Children by a Whole-Blood Transcriptional Signature	Jackson, H.R.; Miglietta, L.; Habgood-Coote, D.; D'souza, G.; Shah, P.; Nichols, S.; Vito, O.; Powell, O.; Davidson, M.S.; Shimizu, C.; Agyeman, P.K.A.; Beudeker, C.R.; Brengel-Pesce, K.; Carrol, E.D.; Carter, M.J.; De, T.; Eleftheriou, I.; Emonts, M.; Epalza, C.; Georgiou, P.; De Groot, R.; Fidler, K.; Fink, C.; Van Keulen, D.; Kuijpers, T.; Moll, H.; Papatheodorou, I.; Paulus, S.; Pokorn, M.; P…	2023		Journal of the Pediatric Infectious Diseases Society	12	6	322-331		10.1093/jpids/piad035		#2264	Jackson 2023
1030	Design and Experimental Validation of a Rapidly Deployable Folding Floating Bridge Based on Rigid-Flexible Combination	Wang, C.; Hu, H.; Gan, J.	2023		Machines	11	4			10.3390/machines11040415		#2265	Wang 2023
1031	Development of europium(III) complex functionalized silica nanoprobe for luminescence detection of tetracycline	Zhang, Z.; Wu, M.; Phan, A.; Alanazi, M.; Yong, J.; Ping Xu, Z.; Sultanbawa, Y.; Zhang, R.	2023		Methods	214		1-7		10.1016/j.ymeth.2023.04.003		#2266	Zhang 2023
1032	Using quantile regression and relative entropy to assess the period of anomalous behavior of marine mammals following tagging	Nielsen, L.R.; Tervo, O.M.; Blackwell, S.B.; Heide-Jørgensen, M.P.; Ditlevsen, S.	2023		Ecology and Evolution	13	4			10.1002/ece3.9967		#2267	Nielsen 2023
1033	Automating Fire Detection and Suppression with Computer Vision: A Multi-Layered Filtering Approach to Enhanced Fire Safety and Rapid Response	Mondal, M.S.; Prasad, V.; Kumar, R.; Saha, N.; Guha, S.; Ghosh, R.; Mukhopadhyay, A.; Sarkar, S.	2023		Fire Technology	59	4	1555-1583		10.1007/s10694-023-01392-w		#2268	Mondal 2023
1034	Lucky in his misfortune: An arrow through the heart	Daniel, M.; Erhart, N.; Pilon, C.; Anselmi, A.	2023		Journal of Cardiology Cases	27	6	248-250		10.1016/j.jccase.2023.02.008		#2269	Daniel 2023
1035	Explainable deep learning powered building risk assessment model for proactive hurricane response	Gao, S.; Wang, Y.	2023		Risk Analysis	43	6	1222-1234		10.1111/risa.13990		#2270	Gao 2023
1036	Voluntary licensing of long-acting HIV prevention and treatment regimens: using a proven collaboration- and competition-based mechanism to rapidly expand at-scale, sustainable, quality-assured and affordable supplies in LMICs	Gaayeb, L.; Das, A.; James, I.; Murthy, R.; Nobre, S.; Burrone, E.; Morin, S.	2023		Journal of the International AIDS Society	26	S2			10.1002/jia2.26092		#2271	Gaayeb 2023
1037	COBRA: COde Blue Retrospective Audit in a metropolitan hospital	Paul, R.A.; Beaman, C.; West, D.A.; Duke, G.J.	2023		Internal Medicine Journal	53	5	745-752		10.1111/imj.15637		#2272	Paul 2023
1038	A SARS-CoV-2 Vaccine Designed for Manufacturability Results in Unexpected Potency and Non-Waning Humoral Response	Campbell, E.; Dobkin, J.; Osorio, L.J.; Kolloli, A.; Ramasamy, S.; Kumar, R.; Sant’Angelo, D.B.; Subbian, S.; Denzin, L.K.; Anderson, S.	2023		Vaccines	11	4			10.3390/vaccines11040832		#2273	Campbell 2023
1039	Factors Impacting Treatment of Out-of-Hospital Cardiac Arrest: A Qualitative Study of Emergency Responders	Missel, A.L.; Dowker, S.R.; Dzierwa, D.; Krein, S.L.; Coulter-Thompson, E.I.; Williams, M.; Trumpower, B.; Swor, R.; Hunt, N.; Friedman, C.P.	2023		Journal of the American Heart Association	12	10			10.1161/JAHA.122.027756		#2274	Missel 2023
1040	Respiratory rate estimation from multi-channel signals using auto-regulated adaptive extended Kalman filter	Gupta, N.; Simmen, P.; Trachsel, D.; Haeberlin, A.; Jost, K.; Niederhauser, T.	2023		Biomedical Signal Processing and Control	84				10.1016/j.bspc.2023.104977		#2275	Gupta 2023
1041	Evaluation of levosimendan as treatment option in a large case-series of preterm infants with cardiac dysfunction and pulmonary hypertension	Schroeder, L.; Holcher, S.; Leyens, J.; Geipel, A.; Strizek, B.; Dresbach, T.; Mueller, A.; Kipfmueller, F.	2023		European Journal of Pediatrics	182	7	3165-3174		10.1007/s00431-023-04971-9		#2276	Schroeder 2023
1042	The Role of Visual and Auditory Communication in the Performance of a Joint Team Task	Werner, A.F.; Gorman, J.C.	2023		Human Factors	65	4	663-694		10.1177/00187208211031048		#2277	Werner 2023
1043	Human monkeypox infection threat: A comprehensive overview	Kang, Y.; Yu, Y.; Xu, S.	2023		PLoS Neglected Tropical Diseases	17	4			10.1371/journal.pntd.0011246		#2278	Kang 2023
1044	Design and Development of Absorbance Sensor for Ocean Towing System	Xue, Q.; Hao, X.; Wang, F.	2023		Guangzi Xuebao/Acta Photonica Sinica	52	4			10.3788/gzxb20235204.0401001		#2279	Xue 2023
1045	Multi-objective optimization design of adjustable rotary fluid damper parameter	Cao, X.-Y.; Yu, M.; Zhou, J.; Wang, Y.-Z.	2023		Zhejiang Daxue Xuebao (Gongxue Ban)/Journal of Zhejiang University (Engineering Science)	57	7	1439-1449		10.3785/j.issn.1008-973X.2023.07.019		#2280	Cao 2023
1046	High temperature increases 2,4-D metabolism in resistant Amaranthus palmeri	Rudell1, E.C.; Aarthy, T.; Shyam, C.; Borgato, E.A.; Kaur, S.; Jugulam, M.	2023		Weed Science	71	3	217-223		10.1017/wsc.2023.26		#2281	Rudell1 2023
1047	Multicenter Diagnostic Evaluation of OnSite COVID-19 Rapid Test (CTK Biotech) among Symptomatic Individuals in Brazil and the United Kingdom	Thompson, C.R.; Torres, P.M.; Kontogianni, K.; Byrne, R.L.; Noguera, S.V.; Luna-Muschi, A.; Marchi, A.P.; Andrade, P.S.; dos Santos Barboza, A.; Nishikawara, M.; Body, R.; de Vos, M.; Escadafal, C.; Adams, E.; Costa, S.F.; Cubas-Atienzar, A.I.	2023		Microbiology Spectrum	11	3			10.1128/spectrum.05044-22		#2282	Thompson 2023
1048	Multi-Objective Optimization of Economy, Safety and Emissions for the Startup Scheduling of a Steam Turbine	Chen, J.; Hu, Z.; Li, W.; Mao, Z.; Wu, W.; Gu, Z.	2023		Journal of Engineering for Gas Turbines and Power	145	6			10.1115/1.4056427		#2283	Chen 2023
1049	Thermal and behavioural responses of moose to chemical immobilisation from a helicopter	Græsli, A.R.; Thiel, A.; Beumer, L.T.; Fuchs, B.; Stenbacka, F.; Neumann, W.; Singh, N.J.; Ericsson, G.; Arnemo, J.M.; Evans, A.L.	2023		European Journal of Wildlife Research	69	3			10.1007/s10344-023-01673-3		#2284	Græsli 2023
1050	The Rate of Canopy Development Modulates the Link Between the Timing of Spring Leaf Emergence and Summer Moisture	Denham, S.O.; Barnes, M.L.; Chang, Q.; Korolev, M.; Wood, J.D.; Oishi, A.C.; Shay, K.O.; Stoy, P.C.; Chen, J.; Novick, K.A.	2023		Journal of Geophysical Research: Biogeosciences	128	4			10.1029/2022JG007217		#2285	Denham 2023
1051	Protection Scheme for Subsea Observatory Power Supply System Based on Control and Protection Coordination	Xu, C.; Qi, L.; Haoze, L.; Yabing, Y.; Liqiang, X.	2023		Diangong Jishu Xuebao/Transactions of China Electrotechnical Society	38	7	1780-1792		10.19595/j.cnki.1000-6753.tces.210965		#2286	Xu 2023
1052	Telemedicine among Adults Living in America during the COVID-19 Pandemic	Hung, M.; Ocampo, M.; Raymond, B.; Mohajeri, A.; Lipsky, M.S.	2023		International Journal of Environmental Research and Public Health	20	9			10.3390/ijerph20095680		#2287	Hung 2023
1053	A Focused Review of the Initial Management of Patients with Acute Respiratory Distress Syndrome	Motes, A.; Singh, T.; Vinan Vega, N.; Nugent, K.	2023		Journal of Clinical Medicine	12	14			10.3390/jcm12144650		#2288	Motes 2023
1054	Ozone Efficacy for the Disinfection of Ambulances Used to Transport Patients during the COVID-19 Pandemic in Peru	Gómez-Castillo, M.A.; Rivera Romero, C.; Reátegui-Ochoa, K.; Mamani Zapana, E.; Silva-Jaimes, M.	2023		International Journal of Environmental Research and Public Health	20	10			10.3390/ijerph20105776		#2289	Gómez-Castillo 2023
1055	Prognostic Performance of Bedside Lung Ultrasound Score (LUSS) and ROX Index in Hypoxemic Respiratory Failure Due to COVID-19	Nova, A.; Rezoagli, E.; Eronia, N.; Benini, A.; Scognamiglio, A.; Foti, G.; Bellani, G.	2023		Diagnostics	13	7			10.3390/diagnostics13071361		#2290	Nova 2023
1056	Toward the Real-Time and Rapid Quantification of Bacterial Cells Utilizing a Quartz Tuning Fork Sensor	Alshammari, A.; Abdulmawla, S.T.; Alsaigh, R.; Alarjani, K.M.; Aldosari, N.S.; Muthuramamoorthy, M.; Assaifan, A.K.; Albrithen, H.; Alzahrani, K.E.; Alodhayb, A.N.	2023		Micromachines	14	6			10.3390/mi14061114		#2291	Alshammari 2023
1057	A novel framework to assess synthetic inertia & primary frequency response support from energy storage systems	Kushwaha, P.; Prakash, V.; Bhakar, R.	2023		Sustainable Energy, Grids and Networks	34				10.1016/j.segan.2023.101052		#2292	Kushwaha 2023
1058	Improving Efficacy of Tsunami Warnings Along the West Coast of the United States	Williamson, A.; Allen, R.M.	2023		Pure and Applied Geophysics	180	5	1661-1678		10.1007/s00024-023-03277-z		#2293	Williamson 2023
1059	Constraints on long-term cliff retreat and intertidal weathering at weak rock coasts using cosmogenic 10Be, nearshore topography and numerical modelling	Shadrick, J.R.; Rood, D.H.; Hurst, M.D.; Piggott, M.D.; Wilcken, K.M.; Seal, A.J.	2023		Earth Surface Dynamics	11	3	429-450		10.5194/esurf-11-429-2023		#2294	Shadrick 2023
1060	Island refuge: Britain and refugees from the Third Reich 1933 - 1939	Sherman, A.J.	2023		Island Refuge: Britain and Refugees from the Third Reich 1933 - 1939			1-291				#2295	Sherman 2023
1061	Recent Progress in Fluorescent Probes for the Detection and Research of Hydrogen Sulfide in Cells	Liang, W.; Zhang, Y.; Xiong, S.; Su, D.	2023		Chemosensors	11	6			10.3390/chemosensors11060333		#2296	Liang 2023
1062	A study on the route planning of aviation emergency rescue considering disaster victims splitting according to backpacks	Li, Y.; Zha, G.; Pan, X.; Xiao, Y.	2023		Computers and Industrial Engineering	181				10.1016/j.cie.2023.109339		#2297	Li 2023
1063	Using computer techniques for vibration damage estimation under stochastic loading using the Monte Carlo Method for aerospace applications	Ptak, M.; Czmochowski, J.	2023		Probabilistic Engineering Mechanics	72				10.1016/j.probengmech.2023.103452		#2298	Ptak 2023
1064	Performance and Next-Generation Development of the Finite-Fault Rupture Detector (FinDer) within the United States West Coast ShakeAlert Warning System	Böse, M.; Andrews, J.; Hartog, R.; Felizardo, C.	2023		Bulletin of the Seismological Society of America	113	2	648-663		10.1785/0120220183		#2299	Böse 2023
1065	Experimental validation of a state-of-the-art model predictive control approach for demand side management with a hot water heat pump	Baumann, C.; Huber, G.; Alavanja, J.; Preißinger, M.; Kepplinger, P.	2023		Energy and Buildings	285				10.1016/j.enbuild.2023.112923		#2300	Baumann 2023
1066	Design and Implementation of an Integrated Control Scheme for GaN-Based Multiple Power Converters	Ma, C.-T.; Yao, B.-H.	2023		Micromachines	14	4			10.3390/mi14040833		#2301	Ma 2023
1067	Pharmacokinetics and Pharmacodynamics of a Novel U500 Insulin Aspart Formulation: A Randomized, Double-Blind, Crossover Study in People With Type 1 Diabetes	Svehlikova, E.; Ashcroft, N.L.; Gatschelhofer, C.; Gerring, D.; H€oller, V.; Jezek, J.; Lackner, B.; Lawrence, F.; Pillai, V.; Ratzer, M.; Urschitz, M.; Wolf, M.; Pieber, T.R.	2023		Diabetes Care	46	4	757-764		10.2337/dc22-1054		#2302	Svehlikova 2023
1068	Spatio-temporal patterns of eukaryotic biodiversity in shallow hard-bottom communities from the West Antarctic Peninsula revealed by DNA metabarcoding	Angulo-Preckler, C.; Turon, M.; Præbel, K.; Avila, C.; Wangensteen, O.S.	2023		Diversity and Distributions	29	7	892-911		10.1111/ddi.13703		#2303	Angulo-Preckler 2023
1069	Rapid inversion of fault rupture characteristics for the Luding M6.8 earthquake in Sichuan with high-rate GNSS and strong-motion data	Zheng, J.; Li, M.; Fang, R.; Lü, H.; Liu, J.	2023		Acta Geophysica Sinica	66	4	1419-1427		10.6038/cjg2022Q0786		#2305	Zheng 2023
1070	lnc001776 Affects CPB2 Toxin-Induced Excessive Injury of Porcine Intestinal Epithelial Cells via Activating JNK/NF-kB Pathway through ssc-let-7i-5p/IL-6 Axis	Xie, K.; Yan, Z.; Yang, Q.; Huang, X.; Wang, P.; Gao, X.; Li, J.; Gun, S.	2023		Cells	12	7			10.3390/cells12071036		#2306	Xie 2023
1071	Pharmacokinetics of intranasal amiloride in healthy volunteers	Yellepeddi, V.K.; Battaglia, M.; Davies, S.J.C.; Alt, J.; Ashby, S.; Shipman, P.; Anderson, D.J.; Rower, J.; Reilly, C.; Voight, M.; Mim, S.R.	2023		Clinical and Translational Science	16	6	1075-1084		10.1111/cts.13514		#2307	Yellepeddi 2023
1072	Tree and shrub expansion at treeline drive contrasting responses in a subarctic passerine community	Mizel, J.D.; Schmidt, J.H.; Roland, C.A.; Mcintyre, C.L.	2023		Journal of Animal Ecology	92	6	1256-1266		10.1111/1365-2656.13936		#2308	Mizel 2023
1073	Evaluating public transit agency responses to the Covid-19 pandemic in seven U.S. regions	Karner, A.; LaRue, S.; Klumpenhouwer, W.; Rowangould, D.	2023		Case Studies on Transport Policy	12				10.1016/j.cstp.2023.100989		#2309	Karner 2023
1074	Epidemiological Determinants of Patient Non-Conveyance to the Hospital in an Emergency Medical Service Environment	Farhat, H.; Abid, C.; El Aifa, K.; Gangaram, P.; Jones, A.; Khenissi, M.C.; Khadhraoui, M.; Gargouri, I.; Al-Shaikh, L.; Laughton, J.; Alinier, G.	2023		International Journal of Environmental Research and Public Health	20	14			10.3390/ijerph20146404		#2310	Farhat 2023
1075	The cost of not acting: Delaying invasive grass management increases costs and threatens assets in a national park, northern Australia	Rossiter-Rachor, N.A.; Adams, V.M.; Canham, C.A.; Dixon, D.J.; Cameron, T.N.; Setterfield, S.A.	2023		Journal of Environmental Management	333				10.1016/j.jenvman.2022.116785		#2311	Rossiter-Rachor 2023
1076	Efficacy and safety of Ciprofol for procedural sedation and anesthesia in non-operating room settings	Zhong, J.; Zhang, J.; Fan, Y.; Zhu, M.; Zhao, X.; Zuo, Z.; Zhou, X.; Miao, C.	2023		Journal of Clinical Anesthesia	85				10.1016/j.jclinane.2022.111047		#2313	Zhong 2023
1077	User experience of a hepatitis c population management dashboard in the Department of Veterans Affairs	Yakovchenko, V.; Jacob, D.A.; Rogal, S.S.; Morgan, T.R.; Rozenberg-Ben-Dror, K.	2023		PLoS ONE	18	5 May			10.1371/journal.pone.0285044		#2314	Yakovchenko 2023
1078	Fast In-Field Determination of Trace Fe Ion in Steam-Water for Safety Management of Thermal Electric Power Plants	Zhao, D.; Wang, D.; Liu, H.; Zhang, Y.; Wang, J.; Chen, X.; Lu, M.	2023		IEEE Sensors Journal	23	12	12519-12525		10.1109/JSEN.2023.3269809		#2315	Zhao 2023
1079	Horizon scanning, rapid reviews and living evidence to support decision-making: Lessons from the work of the Critical Intelligence Unit in New South Wales, Australia during the COVID-19 pandemic	Williamson, L.; McArthur, E.; Dolan, H.; Levesque, J.-F.; Sutherland, K.	2023		BMJ Open	13	5			10.1136/bmjopen-2022-071003		#2316	Williamson 2023
1080	Noise in cesarean deliveries: a comprehensive analysis of noise environments in the Labor and Delivery operating room and evaluation of a visual alarm noise abatement program	Whitham, M.D.; Casali, J.G.; Smith, G.K.; Allihien, A.L.; Wright, B.W.; Barter, S.M.; Urban, A.R.; Dudley, D.J.; Fuller, R.R.	2023		American Journal of Obstetrics and Gynecology MFM	5	5			10.1016/j.ajogmf.2023.100887		#2317	Whitham 2023
1081	Postoperative complications and disposition for vascular surgery	Jeon, A.; Nagappan, L.	2023		Anaesthesia and Intensive Care	51	3	193-198		10.1177/0310057X221138114		#2318	Jeon 2023
1082	mRNA: Vaccine or Gene Therapy? The Safety Regulatory Issues	Banoun, H.	2023		International Journal of Molecular Sciences	24	13			10.3390/ijms241310514		#2319	Banoun 2023
1083	Impact of a hospital policy to redistribute admission flow across clinical services for capacity relief during COVID-19 surges	Safavi, K.C.; Copenhaver, M.S.; Moore, A.; Bravard, M.A.; Britton, O.; Dunn, P.	2023		Journal of Hospital Medicine	18	7	568-575		10.1002/jhm.13058		#2320	Safavi 2023
1084	A novel regional-scale human health risk assessment model for soil heavy metal(loid) pollution based on empirical Bayesian kriging	Wang, L.; Liu, R.; Liu, J.; Qi, Y.; Zeng, W.; Cui, B.	2023		Ecotoxicology and Environmental Safety	258				10.1016/j.ecoenv.2023.114953		#2322	Wang 2023
1085	A CMOS-integrated spintronic compute-in-memory macro for secure AI edge devices	Chiu, Y.-C.; Khwa, W.-S.; Yang, C.-S.; Teng, S.-H.; Huang, H.-Y.; Chang, F.-C.; Wu, Y.; Chien, Y.-A.; Hsieh, F.-L.; Li, C.-Y.; Lin, G.-Y.; Chen, P.-J.; Pan, T.-H.; Lo, C.-C.; Liu, R.-S.; Hsieh, C.-C.; Tang, K.-T.; Ho, M.-S.; Lo, C.-P.; Chih, Y.-D.; Chang, T.-Y.J.; Chang, M.-F.	2023		Nature Electronics	6	7	534-543		10.1038/s41928-023-00994-0		#2323	Chiu 2023
1086	Modeling vaccination coverage during the 2022 central Ohio measles outbreak: a cross-sectional study	Martoma, R.A.; Washam, M.; Martoma, J.C.; Cori, A.; Majumder, M.S.	2023		Lancet Regional Health - Americas	23				10.1016/j.lana.2023.100533		#2324	Martoma 2023
1087	Association of Implementation of Postoverdose Outreach Programs with Subsequent Opioid Overdose Deaths among Massachusetts Municipalities	Xuan, Z.; Yan, S.; Formica, S.W.; Green, T.C.; Beletsky, L.; Rosenbloom, D.; Bagley, S.M.; Kimmel, S.D.; Carroll, J.J.; Lambert, A.M.; Walley, A.Y.	2023		JAMA Psychiatry	80	5	468-477		10.1001/jamapsychiatry.2023.0109		#2325	Xuan 2023
1088	Quantitative interpretation of sweet spots in low-permeability limestone reservoirs in thin reef beach with few offshore wells： A case study of A oilfield in Pearl River Mouth Basin	Guo, F.; Li, L.; Dong, Z.; Jiang, Y.; Shen, S.; Zhang, Y.	2023		Shiyou Diqiu Wuli Kantan/Oil Geophysical Prospecting	58	2	381-391		10.13810/j.cnki.issn.1000-7210.2023.02.015		#2326	Guo 2023
1089	Rapid response to Turkey-Syria earthquake using night-time light remote sensing	Li, X.; Gong, Y.; Cao, H.	2023		Cehui Xuebao/Acta Geodaetica et Cartographica Sinica	52	5	697-705		10.11947/j.AGCS.2023.20230503		#2327	Li 2023
1090	Building US food-energy-water security requires avoiding unintended consequences for ecosystems	Kucharik, C.J.; Booth, E.G.; Loheide, S.P.; Power, R.; Rissman, A.R.; Seifert, J.; Turner, M.G.	2023		Frontiers in Ecology and the Environment	21	5	234-243		10.1002/fee.2634		#2328	Kucharik 2023
1091	Susceptibility and Permissivity of Zebrafish (Danio rerio) Larvae to Cypriniviruses	Streiff, C.; He, B.; Morvan, L.; Zhang, H.; Delrez, N.; Fourrier, M.; Manfroid, I.; Suárez, N.M.; Betoulle, S.; Davison, A.J.; Donohoe, O.; Vanderplasschen, A.	2023		Viruses	15	3			10.3390/v15030768		#2329	Streiff 2023
1092	Challenges and perspectives of multi-virus biosensing techniques: A review	Zheng, Y.; Song, X.; Fredj, Z.; Bian, S.; Sawan, M.	2023		Analytica Chimica Acta	1244				10.1016/j.aca.2023.340860		#2330	Zheng 2023
1093	Emergency Vehicle Driving Assistance System Using Recurrent Neural Network with Navigational Data Processing Method	Anjum, M.; Shahab, S.	2023		Sustainability (Switzerland)	15	4			10.3390/su15043069		#2331	Anjum 2023
1094	CFD Simulation Study on the Air Side of a CO2 Evaporator in a Motor Train Unit Air Conditioning System	Cui, H.; Su, X.; Guan, Y.; Fei, J.	2023		Energies	16	3			10.3390/en16031037		#2332	Cui 2023
1095	A Control Framework for Turboshaft Engine Based on Thermo-gasdynamic Model	He, D.; Zhang, R.; Wen, C.; Chen, L.	2023		Proceedings of SPIE - The International Society for Optical Engineering	12790				10.1117/12.2689636		#2333	He 2023
1096	Frontline Nurses' clinical judgment in recognizing, understanding, and responding to patient deterioration: A qualitative study	Dresser, S.; Teel, C.; Peltzer, J.	2023		International Journal of Nursing Studies	139				10.1016/j.ijnurstu.2023.104436		#2334	Dresser 2023
1097	Rapid and Accurate Measurement of the Na+/K+ Balance in Urine for Remote Patient Monitoring Using a Symmetric Electrode Architecture	Bouilly, G.	2023		Analytical Chemistry	95	10	4627-4633		10.1021/acs.analchem.2c04735		#2335	Bouilly 2023
1098	Development of a simple, rapid, and sensitive molecular diagnostic assay for cholera	Chakraborty, S.; Velagic, M.; Connor, S.	2023		PLoS Neglected Tropical Diseases	17	2			10.1371/journal.pntd.0011113		#2336	Chakraborty 2023
1099	Prospective population-level validation of the Abbott ID NOW severe acute respiratory syndrome coronavirus 2 device implemented in multiple settings for testing asymptomatic and symptomatic individuals	Stokes, W.; Venner, A.A.; Buss, E.; Tipples, G.; Berenger, B.M.	2023		Clinical Microbiology and Infection	29	2	247-252		10.1016/j.cmi.2022.08.025		#2337	Stokes 2023
1100	COVID-19 Policies, Pandemic Disruptions, and Changes in Child Mental Health and Sleep in the United States	Xiao, Y.; Brown, T.T.; Snowden, L.R.; Chow, J.C.-C.; Mann, J.J.	2023		JAMA Network Open	6	3			10.1001/jamanetworkopen.2023.2716		#2339	Xiao 2023
1101	Conditioning and monitoring the patient for the helicopter flight	Peschanski, N.; Zellner, P.; Chapuis, C.; Roy, H.; Pitteloup, J.-C.; Coadou, H.; Foucher, S.	2023		Bulletin de l'Academie Nationale de Medecine					10.1016/j.banm.2023.09.002		#2340	Peschanski 2023
1102	The Effect of Protozoa Indigenous to Lakewater and Wastewater on Decay of Fecal Indicator Bacteria and Coliphage	Korajkic, A.; McMinn, B.R.; Harwood, V.J.	2023		Pathogens	12	3			10.3390/pathogens12030378		#2341	Korajkic 2023
1103	Addressing COVID-19 vaccine hesitancy in rural communities: A case study in engaging trusted messengers to pivot and plan	Reichelt, M.; Cullen, J.P.; Mayer-Fried, S.; Russell, H.A.; Bennett, N.M.; Yousefi-Nooraie, R.	2023		Frontiers in Public Health	11				10.3389/fpubh.2023.1059067		#2342	Reichelt 2023
1104	IoT cloud system for traffic monitoring and vehicular accidents prevention	Hari Prasad, S.A.; Kumar, R.	2023		AIP Conference Proceedings	2427				10.1063/5.0123787		#2343	HariPrasad 2023
1105	Application of Digital Holographic Microscopy to Analyze Changes in T-Cell Morphology in Response to Bacterial Challenge	vom Werth, K.L.; Kemper, B.; Kampmeier, S.; Mellmann, A.	2023		Cells	12	5			10.3390/cells12050762		#2344	vomWerth 2023
1106	Contributory conditions for unexpected COVID-19 cases and nosocomial COVID-19 infection cases identified from systematic investigation in a French University Hospital	Carré, Y.; Coppry, M.; Bataille, C.; Vivier, L.; Lasheras-Bauduin, A.; Rogues, A.-M.	2023		Infectious Diseases Now	53	3			10.1016/j.idnow.2023.104648		#2345	Carré 2023
1107	Proposition of a bearing diagnosis method applied to IAS and vibration signals: The BEAring Frequency Estimation Method	Bertoni, R.; André, H.	2023		Mechanical Systems and Signal Processing	187				10.1016/j.ymssp.2022.109891		#2346	Bertoni 2023
1108	Experimental Yellow Fever in the Squirrel Monkey (Saimiri spp.): Hematological, Biochemical, and Immunological Findings	Ferreira, M.S.; Martins, L.C.; de Melo, K.F.L.; da Silva, W.B.; Imbeloni, A.A.; Muniz, J.A.P.C.; de Oliveira, C.F.; Freitas, M.N.O.; dos Santos, É.B.; Chagas, L.L.; Luz, M.B.M.; de Queiroz, L.A.D.; Tesh, R.B.; Vasconcelos, P.F.C.	2023		Viruses	15	3			10.3390/v15030613		#2347	Ferreira 2023
1109	A single thiolated-phage displayed nanobody-based biosensor for label-free detection of foodborne pathogen	Wang, P.; Yu, G.; Wei, J.; Liao, X.; Zhang, Y.; Ren, Y.; Zhang, C.; Wang, Y.; Zhang, D.; Wang, J.	2023		Journal of Hazardous Materials	443				10.1016/j.jhazmat.2022.130157		#2348	Wang 2023
1110	Oil spill assessment maps of the central Salish Sea – Marine seafloor & coastal habitats of concern – A tool for oil spill mitigation within the San Juan Archipelago, Washington State, USA	Greene, H.G.; Aschoff, J.	2023		Continental Shelf Research	253				10.1016/j.csr.2022.104880		#2349	Greene 2023
1111	Rapid Activation of Neuroinflammation in Stroke: Plasma and Extracellular Vesicles Obtained on a Mobile Stroke Unit	Kowalski, R.G.; Ledreux, A.; Violette, J.E.; Neumann, R.T.; Ornelas, D.; Yu, X.; Griffiths, S.G.; Lewis, S.; Nash, P.; Monte, A.A.; Coughlan, C.M.; Deighan, C.; Grotta, J.C.; Jones, W.J.; Graner, M.W.	2023		Stroke	54	3	E52-E57		10.1161/STROKEAHA.122.041422		#2350	Kowalski 2023
1112	An investigational oral plasma kallikrein inhibitor for on-demand treatment of hereditary angioedema: a two-part, randomised, double-blind, placebo-controlled, crossover phase 2 trial	Aygören-Pürsün, E.; Zanichelli, A.; Cohn, D.M.; Cancian, M.; Hakl, R.; Kinaciyan, T.; Magerl, M.; Martinez-Saguer, I.; Stobiecki, M.; Farkas, H.; Kiani-Alikhan, S.; Grivcheva-Panovska, V.; Bernstein, J.A.; Li, H.H.; Longhurst, H.J.; Audhya, P.K.; Smith, M.D.; Yea, C.M.; Maetzel, A.; Lee, D.K.; Feener, E.P.; Gower, R.; Lumry, W.R.; Banerji, A.; Riedl, M.A.; Maurer, M.	2023		The Lancet	401	10375	458-469		10.1016/S0140-6736(22)02406-0		#2351	Aygören-Pürsün 2023
1113	Fasting and refeeding triggers specific changes in bile acid profiles and gut microbiota	Zhang, Y.; Qi, H.; Wang, L.; Hu, C.; Gao, A.; Wu, Q.; Wang, Q.; Lin, H.; Chen, B.; Wang, X.; Wang, S.; Wang, W.; Bi, Y.; Wang, J.; Lu, J.; Liu, R.	2023		Journal of Diabetes	15	2	165-180		10.1111/1753-0407.13356		#2352	Zhang 2023
1114	Research on large-scale wind power consumption in the electricity market considering demand response and energy storage systems	He, R.; Dong, P.; Liu, M.; Huang, S.; Li, J.	2023		Frontiers in Energy Research	10				10.3389/fenrg.2022.1025152		#2353	He 2023
1115	Field Performance of a Rapid Test to Detect Progressive, Regressive, and Abortive Feline Leukemia Virus Infections in Domestic Cats in Australia and Germany	Westman, M.E.; Giselbrecht, J.; Norris, J.M.; Malik, R.; Green, J.; Burton-Bradley, E.; Cheang, A.; Meili, T.; Meli, M.L.; Hartmann, K.; Hofmann-Lehmann, R.	2023		Viruses	15	2			10.3390/v15020491		#2354	Westman 2023
1116	Ending the HIV Epidemic: Identifying Barriers and Facilitators to Implement Molecular HIV Surveillance to Develop Real-Time Cluster Detection and Response Interventions for Local Communities	Garcia, M.; Devlin, S.; Kerman, J.; Fujimoto, K.; Hirschhorn, L.R.; Phillips II, G.; Schneider, J.; McNulty, M.C.	2023		International Journal of Environmental Research and Public Health	20	4			10.3390/ijerph20043269		#2356	Garcia 2023
1117	Tiered escalation response systems in practice: A post hoc analysis examining the workload implications	O'Connell, A.; Flabouris, A.; Edwards, S.; Thompson, C.H.	2023		Critical Care and Resuscitation	25	1	47-52		10.1016/j.ccrj.2023.04.010		#2357	O'Connell 2023
1118	Active Adjustment Technology of Helicopter Rotor Track and Dynamic Balance	Wang, C.; Peng, H.; Huang, G.; Yu, G.; Qiu, Z.; Yi, H.	2023		Journal of Dynamics and Control	21	2	12-23		10.6052/1672-6553-2021-063		#2358	Wang 2023
1119	Herbivory mediates direct and indirect interactions in long-unburned chaparral	Fox, L.R.; Potts, S.E.	2023		Ecological Monographs	93	1			10.1002/ecm.1546		#2359	Fox 2023
1120	Power Inspection Design by Internet of Things and RFID Technology in Smart City	Yang, B.; Tang, J.; Dong, X.; Li, S.; Gu, R.; Hao, J.	2023		Microprocessors and Microsystems	96				10.1016/j.micpro.2022.104510		#2360	Yang 2023
1121	Improved drift-free P&O MPPT method to enhance energy harvesting capability for dynamic operating conditions of fuel cells	Büyük, M.; İnci, M.	2023		Energy	267				10.1016/j.energy.2022.126543		#2361	Büyük 2023
1122	Comparison of code blue application and results in a training and research hospital before and during the COVID-19 pandemic	Çelik, H.K.; Kusderci, H.S.	2023		Anaesthesia, Pain and Intensive Care	27	1	123-130		10.35975/apic.v27i1.2121		#2363	Çelik 2023
1123	Genetic diversity, population structure, linkage disequilibrium and GWAS for resistance to WSSV in Pacific white shrimp (Litopenaeus vannamei) using a 50K SNP chip	Medrano-Mendoza, T.; García, B.F.; Caballero-Zamora, A.; Yáñez, J.M.; Montoya-Rodríguez, L.; Quintana-Casares, J.C.; Durán-Aguilar, M.; Campos-Montes, G.R.	2023		Aquaculture	562				10.1016/j.aquaculture.2022.738835		#2364	Medrano-Mendoza 2023
1124	Germs, Guns, and Fear in Disaster Response: A Rapid Qualitative Assessment to Understand Fear-Based Responses in the Population at Large: Lessons From Sierra Leone 2014-2015	Nally, C.P.; Van De Voorde, P.; Temmerman, M.; Adam, M.	2023		Disaster Medicine and Public Health Preparedness	17	3			10.1017/dmp.2021.358		#2365	Nally 2023
1125	3-D-Curved Iontronic Tactile Sensor and Denoising Method for Physical Human-Robot Interactions	Hou, F.; Liu, J.; Liu, K.; Wang, P.; Li, G.; Guo, S.	2023		IEEE Sensors Journal	23	7	7667-7682		10.1109/JSEN.2023.3247834		#2366	Hou 2023
1126	A cluster of two psittacosis cases among women farmers exposed to Chlamydia psittaci-infected domestic poultry in Zhejiang Province, China	Liu, S.; Yang, Y.; Pang, Z.; Liu, Y.; Li, H.; Cai, J.; Wu, Z.; Luo, Y.; Tang, Y.; Ying, L.; Qin, S.; Miao, Z.; Zhao, N.; Chen, Y.; Pan, J.; Li, S.; Yu, Z.; Ling, F.; Chen, E.; Chen, Z.	2023		Zoonoses and Public Health	70	1	93-102		10.1111/zph.13004		#2367	Liu 2023
1127	Report of the first seven agents in the I-SPY COVID trial: a phase 2, open label, adaptive platform randomised controlled trial	Files, D.C.; Aggarwal, N.; Albertson, T.; Auld, S.; Beitler, J.R.; Berger, P.; Burnham, E.L.; Calfee, C.S.; Cobb, N.; Crippa, A.; Discacciati, A.; Eklund, M.; Esserman, L.; Friedman, E.; Gandotra, S.; Khan, K.; Koff, J.; Kumar, S.; Liu, K.D.; Martin, T.R.; Matthay, M.A.; Meyer, N.J.; Obermiller, T.; Robinson, P.; Russell, D.; Thomas, K.; Wong, S.F.; Wunderink, R.G.; Wurfel, M.M.; Yen, A.; Youssef…	2023		eClinicalMedicine	58				10.1016/j.eclinm.2023.101889		#2368	Files 2023
1128	Diet-induced obesity worsens allergen-induced type 2/type 17 inflammation in airways by enhancing DUOX1 activation	Habibovic, A.; Hristova, M.; Morris, C.R.; Lin, M.-C.J.; Cruz, L.C.; Ather, J.L.; Geiszt, M.; Anathy, V.; Janssen-Heininger, Y.M.W.; Poynter, M.E.; Dixon, A.E.; van der Vliet, A.	2023		American Journal of Physiology - Lung Cellular and Molecular Physiology	324	2	L228-L242		10.1152/ajplung.00331.2022		#2369	Habibovic 2023
1129	Humidity sensing performance of the magnesium oxide nanoparticles	Shanawad, S.S.; Chethan, B.; Prasad, V.; Sunilkumar, A.; Veena, V.S.	2023		Journal of Materials Science: Materials in Electronics	34	4			10.1007/s10854-022-09714-4		#2370	Shanawad 2023
1130	Rapid protection of nonhuman primates against Marburg virus disease using a single low-dose VSV-based vaccine	O'Donnell, K.L.; Feldmann, F.; Kaza, B.; Clancy, C.S.; Hanley, P.W.; Fletcher, P.; Marzi, A.	2023		eBioMedicine	89				10.1016/j.ebiom.2023.104463		#2371	O'Donnell 2023
1131	Quantum computing for future real-time building HVAC controls	Deng, Z.; Wang, X.; Dong, B.	2023		Applied Energy	334				10.1016/j.apenergy.2022.120621		#2372	Deng 2023
1132	Helicopter Parenting and Emotional Problems in Chinese Emerging Adults: Are there Cross-lagged Effects and the Mediations of Autonomy?	Gao, W.; Hou, Y.; Hao, S.; Yu, A.	2023		Journal of Youth and Adolescence	52	2	393-405		10.1007/s10964-022-01702-5		#2373	Gao 2023
1133	Weavable, large-scaled, rapid response, long-term stable electrochemical fabric sensor integrated into clothing for monitoring potassium ions in sweat	Mo, L.; Ma, X.; Fan, L.; Xin, J.H.; Yu, H.	2023		Chemical Engineering Journal	454				10.1016/j.cej.2022.140473		#2374	Mo 2023
1134	Simple methods for early warnings of COVID-19 surges: Lessons learned from 21 months of wastewater and clinical data collection in Detroit, Michigan, United States	Zhao, L.; Zou, Y.; David, R.E.; Withington, S.; McFarlane, S.; Faust, R.A.; Norton, J.; Xagoraraki, I.	2023		Science of the Total Environment	864				10.1016/j.scitotenv.2022.161152		#2375	Zhao 2023
1135	Bidirectional photoresponse of graphdiyne/graphene heterojunction detector for optical logic gates	Chen, Y.; Huang, Z.; Huang, J.; Shao, L.; Gao, F.; Chen, X.; Khisro, S.N.; Zhang, Y.	2023		Applied Physics Letters	122	3			10.1063/5.0132451		#2376	Chen 2023
1136	Proactive control model for safety prediction in tailing dam management: Applying graph depth learning optimization	Ruan, S.; Han, S.; Lu, C.; Gu, Q.	2023		Process Safety and Environmental Protection	172		329-340		10.1016/j.psep.2023.02.019		#2378	Ruan 2023
1137	Patterns and rates of soil movement and shallow failures across several small watersheds on the Seward Peninsula, Alaska	Del Vecchio, J.; Lathrop, E.R.; Dann, J.B.; Andresen, C.G.; Collins, A.D.; Fratkin, M.M.; Zwieback, S.; Glade, R.C.; Rowland, J.C.	2023		Earth Surface Dynamics	11	2	227-245		10.5194/esurf-11-227-2023		#2379	DelVecchio 2023
1138	Occupational health and safety in voluntary disaster control—Using the German Red Cross in the Rhein-Erft district as an example	Wiese, C.; Wiesmüller, G.A.	2023		Zentralblatt fur Arbeitsmedizin, Arbeitsschutz und Ergonomie	73	2	75-80		10.1007/s40664-022-00485-7		#2380	Wiese 2023
1139	Dual-Phase Resource Allocation Algorithm in Software Defined Network SDN-Enabled Cloud	Alomari, A.H.; Subramaniam, S.K.; Samian, N.; Latip, R.; Zukarnain, Z.	2023		IEEE Access			1-1		10.1109/ACCESS.2023.3315856		#2381	Alomari 2023
1140	Sudden Decompensation of Patients Admitted to Non-ICU Settings Within 24 h of Emergency Department Admission	Taveras, A.N.; Clayton, L.M.; Solano, J.J.; Hughes, P.G.; Shih, R.D.; Alter, S.M.	2023		Journal of Intensive Care Medicine	38	4	399-403		10.1177/08850666221129843		#2382	Taveras 2023
1141	Double-layer AGC frequency regulation control method considering operating economic cost and energy storage SOC consistency	Guo, M.; Zheng, J.; Mei, F.; Sha, H.; Gao, A.; Xie, Y.	2023		International Journal of Electrical Power and Energy Systems	145				10.1016/j.ijepes.2022.108704		#2383	Guo 2023
1142	Dynamics and control of large-scale fluidized bed plants for renewable heat and power generation	Martinez Castilla, G.; Montañés, R.M.; Pallarès, D.; Johnsson, F.	2023		Applied Thermal Engineering	219				10.1016/j.applthermaleng.2022.119591		#2384	MartinezCastilla 2023
1143	A new assessment mechanism of primary frequency regulation capability for a supercritical thermal power plant in deep peaking	Hong, F.; Ji, W.; Liang, L.; Song, J.; Hao, J.; Du, M.; Ren, G.; Du, Y.; Niu, Y.; Fang, F.	2023		Energy Science and Engineering	11	2	547-564		10.1002/ese3.1345		#2385	Hong 2023
1144	PerceptGuide: A Perception Driven Assistive Mobility Aid based on Self-Attention and Multi-scale Feature Fusion	Madake, J.; Bhatlawande, S.; Solanke, A.; Shilaskar, S.	2023		IEEE Access			1-1		10.1109/ACCESS.2023.3314702		#2386	Madake 2023
1145	Validation of a rapid potency assay for cord blood stem cells using phospho flow cytometry: The IL-3-pSTAT5 assay	Simard, C.; Fournier, D.; Trépanier, P.	2023		International Journal of Laboratory Hematology	45	1	46-52		10.1111/ijlh.13975		#2387	Simard 2023
1146	Frequency Domain Electromagnetic System Based on Unmanned Aerial Vehicles Platform for Detecting Shallow Subsurface Targets	Li, S.; Xing, K.; Zhang, X.	2023		Remote Sensing	15	3			10.3390/rs15030754		#2388	Li 2023
1147	The United Kingdom’s National Early Warning Score: should everyone use it? A narrative review	Holland, M.; Kellett, J.	2023		Internal and Emergency Medicine	18	2	573-583		10.1007/s11739-022-03189-1		#2389	Holland 2023
1148	Implementation of nursing-led follow-up service for patients newly discharged from paediatric intensive care units: Quality improvement initiative	Alzaher, R.A.; Murabi, I.; Enazi, J.; Antar, M.; Kolobe, E.; Delafuente, S.; Awani, M.	2023		BMJ Open Quality	12	1			10.1136/bmjoq-2022-002148		#2390	Alzaher 2023
1149	Clinical practice of whole-genome sequencing in the rapid diagnosis of critically ill neonates	Xiao, F.-F.; Lu, Y.-L.; Wu, B.-B.; Dong, X.-R.; Cheng, G.-Q.; Hu, L.-Y.; Zhou, W.-H.; Peng, X.-M.; Yang, L.; Wang, H.-J.	2023		Chinese Journal of Contemporary Pediatrics	25	2	135-139		10.7499/j.issn.1008-8830.2210096		#2391	Xiao 2023
1150	Safety and immunogenicity of an Ad26.ZEBOV booster dose in children previously vaccinated with the two-dose heterologous Ad26.ZEBOV and MVA-BN-Filo Ebola vaccine regimen: an open-label, non-randomised, phase 2 trial	Manno, D.; Bangura, A.; Baiden, F.; Kamara, A.B.; Ayieko, P.; Kallon, J.; Foster, J.; Conteh, M.; Connor, N.E.; Koroma, B.; Njie, Y.; Borboh, P.; Keshinro, B.; Lawal, B.J.; Kroma, M.T.; Otieno, G.T.; Deen, A.T.; Choi, E.M.-L.; Balami, A.D.; Gaddah, A.; McLean, C.; Luhn, K.; Adetola, H.H.; Deen, G.F.; Samai, M.; Lowe, B.; Robinson, C.; Leigh, B.; Greenwood, B.; Watson-Jones, D.	2023		The Lancet Infectious Diseases	23	3	352-360		10.1016/S1473-3099(22)00594-1		#2392	Manno 2023
1151	Predicting WEEE Generation Rates in Jordan Using Population Balance Model	Fraige, F.Y.; Al-Khatib, L.A.; Al-Shaweesh, M.A.	2023		Sustainability (Switzerland)	15	3			10.3390/su15032845		#2393	Fraige 2023
1152	Replacing conventional telecommunication with a freeform HIPAA compliant healthcare texting app: a survey of patient preference	Benavente, K.; Banaschak, C.; Szotek, P.	2023		Surgical Endoscopy	37	3	2182-2188		10.1007/s00464-023-09869-z		#2394	Benavente 2023
1153	Self-amplifying RNA vaccine protects mice against lethal Ebola virus infection	Krähling, V.; Erbar, S.; Kupke, A.; Nogueira, S.S.; Walzer, K.C.; Berger, H.; Dietzel, E.; Halwe, S.; Rohde, C.; Sauerhering, L.; Aragão-Santiago, L.; Moreno Herrero, J.; Witzel, S.; Haas, H.; Becker, S.; Sahin, U.	2023		Molecular Therapy	31	2	374-386		10.1016/j.ymthe.2022.10.011		#2395	Krähling 2023
1154	A Phenalenone-based Fluorescent Probe for the Detection of Fe3+ ions	Üçüncü, M.	2023		Journal of Fluorescence	33	2	707-712		10.1007/s10895-022-03117-8		#2396	Üçüncü 2023
1155	The “ON-OFF” Switching Response of Reactive Oxygen Species in Acute Normobaric Hypoxia: Preliminary Outcome	Mrakic-Sposta, S.; Gussoni, M.; Marzorati, M.; Porcelli, S.; Bosco, G.; Balestra, C.; Montorsi, M.; Lafortuna, C.; Vezzoli, A.	2023		International Journal of Molecular Sciences	24	4			10.3390/ijms24044012		#2397	Mrakic-Sposta 2023
1156	COVID-19 vaccination refusal trends in Kenya over 2021	Rego, R.T.; Kenney, B.; Ngugi, A.K.; Espira, L.; Orwa, J.; Siwo, G.H.; Sefa, C.; Shah, J.; Weinheimer-Haus, E.; Sophie Delius, A.J.; Pape, U.J.; Irfan, F.B.; Abubakar, A.; Shah, R.; Wagner, A.; Kolars, J.; Boulton, M.L.; Hofer, T.; Waljee, A.K.	2023		Vaccine	41	5	1161-1168		10.1016/j.vaccine.2022.12.066		#2398	Rego 2023
1157	Grid connected electric vehicle charging and discharging rate management with balance grid load	Nayak, S.; Mohanty, S.	2023		Electrical Engineering	105	2	575-592		10.1007/s00202-022-01671-9		#2399	Nayak 2023
1158	Soil health responses of circular grass buffer strips in center-pivot irrigated agriculture	Sapkota, S.; Ghimire, R.; Angadi, S.V.; Singh, P.; VanLeeuwen, D.; Idowu, O.J.	2023		Soil Science Society of America Journal	87	2	337-349		10.1002/saj2.20495		#2400	Sapkota 2023
1159	Stratification of COVID-19 Severity Using SeptiCyte RAPID, a Novel Host Immune Response Test	Gravrand, V.; Mellot, F.; Ackermann, F.; Ballester, M.-C.; Zuber, B.; Kirk, J.T.; Navalkar, K.; Yager, T.D.; Petit, F.; Pascreau, T.; Farfour, E.; Vasse, M.	2023		Viruses	15	2			10.3390/v15020419		#2401	Gravrand 2023
1160	Stretchable Iontronic Pressure Sensor Array With Low Crosstalk and High Sensitivity for Epidermal Monitoring	Zheng, W.; Zhao, Y.; Xu, H.; Yuan, Y.; Wang, W.; Gao, L.	2023		IEEE Electron Device Letters	44	3	516-519		10.1109/LED.2023.3240764		#2402	Zheng 2023
1161	Perioperative outcomes in intermediate and high-risk patients after major surgery following introduction of a dedicated perioperative medicine team: A single centre cohort study	Nicholson, J.J.; Reilly, J.; Shulman, M.A.; Ferguson, M.; Burke, J.A.; Lehane, D.N.; Liaw, C.-M.; Mahoney, A.; Stark, P.; Myles, P.S.	2023		Anaesthesia and Intensive Care	51	2	120-129		10.1177/0310057X221119814		#2403	Nicholson 2023
1162	Research Hotspots and Frontiers of Mountain Flood Disaster: Bibliometric and Visual Analysis	Liu, Z.; Yang, Z.; Chen, M.; Xu, H.; Yang, Y.; Zhang, J.; Wu, Q.; Wang, M.; Song, Z.; Ding, F.	2023		Water (Switzerland)	15	4			10.3390/w15040673		#2404	Liu 2023
1163	Autogeddon or autoheaven: Environmental and social effects of the automotive industry from launch to present	Williams, I.D.; Blyth, M.	2023		Science of the Total Environment	858				10.1016/j.scitotenv.2022.159987		#2405	Williams 2023
1164	Enhancing the predictability of ecology in a changing world: A call for an organism-based approach	Musters, C.J.M.; DeAngelis, D.L.; Harvey, J.A.; Mooij, W.M.; van Bodegom, P.M.; de Snoo, G.R.	2023		Frontiers in Applied Mathematics and Statistics	9				10.3389/fams.2023.1046185		#2406	Musters 2023
1165	Autonomous Satellite Wildfire Detection Using Hyperspectral Imagery and Neural Networks: A Case Study on Australian Wildfire	Thangavel, K.; Spiller, D.; Sabatini, R.; Amici, S.; Sasidharan, S.T.; Fayek, H.; Marzocca, P.	2023		Remote Sensing	15	3			10.3390/rs15030720		#2407	Thangavel 2023
1166	Sugammadex Efficacy and Dosing for Rocuronium Reversal Outside of Perioperative Settings	Harlan, S.S.; Philpott, C.D.; Foertsch, M.J.; Takieddine, S.C.; Harger Dykes, N.J.	2023		Hospital Pharmacy	58	2	194-199		10.1177/00185787221126682		#2408	Harlan 2023
1167	The challenges of open data for future epidemic preparedness: The experience of the 2022 Ebolavirus outbreak in Uganda	Branda, F.; Mahal, A.; Maruotti, A.; Pierini, M.; Mazzoli, S.	2023		Frontiers in Pharmacology	14				10.3389/fphar.2023.1101894		#2409	Branda 2023
1168	Relationship between coliphage and Enterococcus at southern California beaches and implications for beach water quality management	Zimmer-Faust, A.G.; Griffith, J.F.; Steele, J.A.; Santos, B.; Cao, Y.; Asato, L.; Chiem, T.; Choi, S.; Diaz, A.; Guzman, J.; Laak, D.; Padilla, M.; Quach-Cu, J.; Ruiz, V.; Woo, M.; Weisberg, S.B.	2023		Water Research	230				10.1016/j.watres.2022.119383		#2410	Zimmer-Faust 2023
1169	Interactive effects of precipitation and above canopy nitrogen deposition on understorey vascular plants in a jack pine (Pinus banksiana) forest in northern Alberta, Canada	McDonough, A.M.; Watmough, S.A.	2023		Science of the Total Environment	855				10.1016/j.scitotenv.2022.158708		#2411	McDonough 2023
1170	GIS-Based Determination of the Optimal Heliport and Water Source Locations for Forest Fire Suppression Using Multi-Objective Programming	Maraş, E.E.; Dönmez, K.; Emecen, Y.	2023		Aerospace	10	3			10.3390/aerospace10030305		#2412	Maraş 2023
1171	Taking the microfluidic approach to nucleic acid analysis in forensics: Review and perspectives	Turiello, R.; Nouwairi, R.L.; Landers, J.P.	2023		Forensic Science International: Genetics	63				10.1016/j.fsigen.2022.102824		#2413	Turiello 2023
1172	Improving access to emergency medical services using advanced air mobility vehicles	Espejo-Díaz, J.A.; Alfonso-Lizarazo, E.; Montoya-Torres, J.R.	2023		Flexible Services and Manufacturing Journal					10.1007/s10696-023-09507-9		#2414	Espejo-Díaz 2023
1173	RESEARCH ON FREQUENCY MODULATION CONTROL STRATEGY OF AUXILIARY POWER GRID IN BATTERY ENERGY STORAGE SYSTEM	Li, J.; Qu, S.; Ma, S.; Zeng, W.; Xiong, J.	2023		Taiyangneng Xuebao/Acta Energiae Solaris Sinica	44	3	326-335		10.19912/j.0254-0096.tynxb.2021-1297		#2415	Li 2023
1174	Rapid Detection of Staphylococcus aureus in Milk and Pork via Immunomagnetic Separation and Recombinase Polymerase Amplification	Cheng, R.; Li, L.; Zhen, S.; Liu, H.; Wu, Z.; Wang, Y.; Wang, Z.	2023		Microbiology Spectrum	11	2			10.1128/spectrum.02249-22		#2417	Cheng 2023
1175	Experimental Analysis and Evaluation of Automatic Control System for Evenly Scattering Crushed Straw	Wang, B.; Wu, F.; Gu, F.; Yang, H.; Wu, H.; Hu, Z.	2023		Agriculture (Switzerland)	13	3			10.3390/agriculture13030679		#2418	Wang 2023
1176	Solar light and ultrasound-assisted rapid Fenton’s oxidation of 2,4,6-trichlorophenol: comparison, optimisation, and mineralisation	Yadav, S.; Kumar, S.; Haritash, A.K.	2023		Rendiconti Lincei					10.1007/s12210-023-01192-y		#2419	Yadav 2023
1177	Recruitment, Readiness, and Retention of Providers at a Field Hospital During the Pandemic	Gupta, I.; Siddiqui, Z.K.; Phillips, M.D.; Singh, A.; Eid, S.M.; Wortman, L.; Kisuule, F.; Ficke, J.R.; Kantsiper, M.E.	2023		Disaster Medicine and Public Health Preparedness	17	8			10.1017/dmp.2022.2		#2420	Gupta 2023
1178	Incorporating variant frequencies data into short-term forecasting for COVID-19 cases and deaths in the USA: a deep learning approach	Du, H.; Dong, E.; Badr, H.S.; Petrone, M.E.; Grubaugh, N.D.; Gardner, L.M.	2023		eBioMedicine	89				10.1016/j.ebiom.2023.104482		#2421	Du 2023
1179	Layered Double Hydroxide-Derived Two-Dimensional Bimetallic Metal-Organic Framework Nanozymes for Microorganism Identification	Hao, M.; Huang, W.; Feng, B.; Teng, M.; Ding, C.; Shen, H.; Yu, S.; Wang, L.	2023		ACS Applied Nano Materials	6	6	4610-4618		10.1021/acsanm.3c00077		#2422	Hao 2023
1180	Addressing immediate public health needs as part of Afghan evacuees’ resettlement to the United States during the COVID-19 pandemic	Bednar, H.; Powell, R.; Sidibe, T.	2023		Public Health	217		95-97		10.1016/j.puhe.2023.01.038		#2423	Bednar 2023
1181	A design strategy for performance improvement of capacitive sensors for in-flight oil-level monitoring aboard helicopters	de Gioia, S.; Adamo, F.; Attivissimo, F.; Lotano, D.; Di Nisio, A.	2023		Measurement: Journal of the International Measurement Confederation	208				10.1016/j.measurement.2023.112476		#2424	deGioia 2023
1182	Optimizing Operation Time and Travel Distance for Motorcycle Ambulances in Emergency Medical Services	Apiratwarakul, K.; Phungoen, P.; Cheung, L.W.; Tiamkao, S.; Suzuki, T.; Pearkao, C.; Ienghong, K.	2023		Prehospital and Disaster Medicine	38	1	88-94		10.1017/S1049023X2200228X		#2425	Apiratwarakul 2023
1183	Progression from suspected to definite systemic sclerosis and the role of anti-topoisomerase i antibodies	Liem, S.I.E.; Neppelenbroek, S.; Fehres, C.M.; Wevers, B.A.; Toes, R.E.M.; Allaart, C.F.; Huizinga, T.W.J.; Scherer, H.U.; De Vries-Bouwstra, J.K.	2023		RMD Open	9	1			10.1136/rmdopen-2022-002827		#2426	Liem 2023
1184	Relative Virulence of Severe Acute Respiratory Syndrome Coronavirus 2 (SARS-CoV-2) Among Vaccinated and Unvaccinated Individuals Hospitalized With SARS-CoV-2	Grima, A.A.; Murison, K.R.; Simmons, A.E.; Tuite, A.R.; Fisman, D.N.	2023		Clinical Infectious Diseases	76	3	E409-E415		10.1093/cid/ciac412		#2427	Grima 2023
1185	Demonstrating the Use of Non-targeted Analysis for Identification of Unknown Chemicals in Rapid Response Scenarios	Sloop, J.T.; Chao, A.; Gundersen, J.; Phillips, A.L.; Sobus, J.R.; Ulrich, E.M.; Williams, A.J.; Newton, S.R.	2023		Environmental Science and Technology	57	8	3075-3084		10.1021/acs.est.2c06804		#2428	Sloop 2023
1186	Unpacking Cyber Neutrality	Sullivan, S.	2023		International Conference on Cyber Conflict, CYCON	2023-May		9-23		10.23919/CyCon58705.2023.10181864		#2429	Sullivan 2023
1187	Numerical solving for dynamic response of fractional order damped structure based on linear time-invariant system equivalence	Guo, Q.; Chen, T.	2023		Zhendong yu Chongji/Journal of Vibration and Shock	42	15	138-209		10.13465/j.cnki.jvs.2023.15.017		#2430	Guo 2023
1188	Documenting Arctic Sea Ice Dynamics with Global Fiducials Program Imagery	Molnia, B.F.; Wilson, E.M.	2023		US Geological Survey Open-File Report	2023				10.3133/ofr20231008		#2431	Molnia 2023
1189	Mobile-assisted diagnostic biosensor for point-of-care glucose detection in real human samples with rapid response and long-live stability	Jędrzak, A.; Kuznowicz, M.; Jesionowski, T.	2023		Journal of Applied Electrochemistry					10.1007/s10800-023-01937-5		#2432	Jędrzak 2023
1190	How active coping influences school-aged children's rapid automatized naming: A chain mediation model involving subjective vitality and aerobic fitness	Tong, J.; Chen, Y.; Zhang, Z.; Yang, X.; He, Z.	2023		PsyCh Journal					10.1002/pchj.665		#2433	Tong 2023
1191	Adaptive Switching Control of Power Electronic Converters	Liu, Y.; Wu, Q.-H.	2023		Power Systems			167-190		10.1007/978-981-99-1039-7_6		#2434	Liu 2023
1192	Effect of brexanolone on depressive symptoms, anxiety, and insomnia in women with postpartum depression: Pooled analyses from 3 double-blind, randomized, placebo-controlled clinical trials in the HUMMINGBIRD clinical program	Epperson, C.N.; Rubinow, D.R.; Meltzer-Brody, S.; Deligiannidis, K.M.; Riesenberg, R.; Krystal, A.D.; Bankole, K.; Huang, M.-Y.; Li, H.; Brown, C.; Kanes, S.J.; Lasser, R.	2023		Journal of Affective Disorders	320		353-359		10.1016/j.jad.2022.09.143		#2435	Epperson 2023
1193	Pressure On-Demand - Hybrid Electric BOP Control Systems	Givens, M.; Olson, M.; Hope, J.; Beim, S.	2023		SPE - International Association of Drilling Contractors Drilling Conference Proceedings					10.2118/212555-MS		#2436	Givens 2023
1194	Discharge From the Postanesthesia Care Unit With Motor Blockade After Spinal Anesthesia Safely Optimizes Fast Track Recovery in Primary Total Hip and Knee Arthroplasty	Marino, J.; Sikachi, R.R.; Ramkumar, P.N.; Baichoo, N.; Germano, J.A.; Sison, C.; Lesser, M.L.; Gould, J.S.; Mont, M.A.; Scuderi, G.R.	2023		Journal of Arthroplasty					10.1016/j.arth.2023.06.038		#2437	Marino 2023
1195	An Underestimated Cybersecurity Problem: Quick-Impact Time Synchronization Attacks and A Fast-Triggered Detection Method	Gao, W.; Li, H.; Zhong, M.; Lu, M.	2023		IEEE Transactions on Smart Grid			1-1		10.1109/TSG.2023.3258963		#2438	Gao 2023
1196	Development of the Method for Calculating the Arrival Path of the Special Services Unit to the Sites of Emergency Occurrence	Khudov, H.; Khizhnyak, I.; Makoveichuk, O.; Khudov, V.; Khudov, R.	2023		Studies in Systems, Decision and Control	481		627-640		10.1007/978-3-031-35088-7_35		#2439	Khudov 2023
1197	Combining the Wiener Filter With Calibration Device to Improve the Accuracy of the Helicopter Transient Electromagnetic System	Xu, Q.; Wang, Y.; Zhang, Y.; Wang, S.; Li, H.	2023		IEEE Transactions on Geoscience and Remote Sensing	61				10.1109/TGRS.2023.3274539		#2440	Xu 2023
1198	SCALABLE COMPUTING INFRASTRUCTURE FOR ONLINE AND BLENDED LEARNING ENVIRONMENTS	Xin, L.I.A.O.	2023		Scalable Computing	24	3	597-607		10.12694/scpe.v24i3.2293		#2441	Xin 2023
1199	Denmark, the United States and Canada: Before, during and post vaccination rollout	Falkenbach, M.; Willison, C.E.; Singer, P.M.	2023		Health Policy and Technology					10.1016/j.hlpt.2023.100791		#2442	Falkenbach 2023
1200	Calcium-dependent subquantal peptide release from single docked lawn-resident vesicles of pituitary lactotrophs	Gonçalves, P.P.; Stenovec, M.; Grácio, L.; Kreft, M.; Zorec, R.	2023		Cell Calcium	109				10.1016/j.ceca.2022.102687		#2443	Gonçalves 2023
1201	Renewed incision and complex response of the North Fork Toutle River following the eruption of Mount St. Helens in 1980	Zheng, S.; Wang, H.; An, C.	2023		Catena	220				10.1016/j.catena.2022.106657		#2444	Zheng 2023
1202	Results and patient satisfaction from an early access infant hearing detection clinic	Huang, E.Y.; DeSell, M.; White, A.D.; Walsh, J.; Jenks, C.M.	2023		International Journal of Pediatric Otorhinolaryngology	164				10.1016/j.ijporl.2022.111396		#2445	Huang 2023
1203	Physics-based model identification of a lead-lag damper with wearing	Zilletti, M.; Pellegrino, F.; Fosco, E.	2023		FORUM 2023 - Vertical Flight Society 79th Annual Forum and Technology Display							#2446	Zilletti 2023
1204	Flowfield Effects on the Flight Dynamics and Control Response of Rotorcraft Operating in Close Proximity	Juhasz, O.	2023		FORUM 2023 - Vertical Flight Society 79th Annual Forum and Technology Display							#2447	Juhasz 2023
1205	Rapid Response System Based on Graph Attention Network for Predicting In-Hospital Clinical Deterioration	Do, T.-C.; Yang, H.-J.; Lee, G.-S.; Kim, S.-H.; Kho, B.-G.	2023		IEEE Access	11		29091-29100		10.1109/ACCESS.2023.3257406		#2448	Do 2023
1206	Oral fluid-based lateral flow point-of-care assays for pertussis serology	Knuutila, A.; Duncan, J.; Li, F.; Eletu, S.; Litt, D.; Fry, N.; He, Q.	2023		Journal of Medical Microbiology	72	2			10.1099/jmm.0.001668		#2449	Knuutila 2023
1207	Load Reduction During Resonance Crossing of a Variable-Speed Rotor	Chandrasekaran, R.; Hodges, D.H.	2023		Journal of Aircraft	60	1	97-119		10.2514/1.C036873		#2450	Chandrasekaran 2023
1208	EBUS-TBNA-INDUCED PURULENT PERICARDITIS: A RARE COMPLICATION OF A COMMON PROCEDURE	Alfaiate, J.; Brito, A.; Matos, A.L.	2023		European Journal of Case Reports in Internal Medicine	10	3			10.12890/2023_003738		#2451	Alfaiate 2023
1209	Baseline Sequencing Surveillance of Public Clinical Testing, Hospitals, and Community Wastewater Reveals Rapid Emergence of SARS-CoV-2 Omicron Variant of Concern in Arizona, USA	Smith, M.F.; Holland, S.C.; Lee, M.B.; Hu, J.C.; Pham, N.C.; Sullins, R.A.; Holland, L.A.; Mu, T.; Thomas, A.W.; Fitch, R.; Driver, E.M.; Halden, R.U.; Villegas-Gold, M.; Sanders, S.; Krauss, J.L.; Nordstrom, L.; Mulrow, M.; White, M.; Murugan, V.; Lim, E.S.	2023		mBio	14	1			10.1128/mbio.03101-22		#2452	Smith 2023
1210	Research on Spectrum Prediction Technology Based on B-LTF	Wang, X.; Chen, Q.; Yu, X.	2023		Electronics (Switzerland)	12	1			10.3390/electronics12010247		#2453	Wang 2023
1211	Estimation of the number of heat illness patients in eight metropolitan prefectures of Japan: Correlation with ambient temperature and computed thermophysiological responses	Takada, A.; Kodera, S.; Suzuki, K.; Nemoto, M.; Egawa, R.; Takizawa, H.; Hirata, A.	2023		Frontiers in Public Health	11				10.3389/fpubh.2023.1061135		#2455	Takada 2023
1212	Indications and measures of medical emergency teams: a retrospective evaluation of in-hospital emergency operations of the German Resuscitation Register	Jansen, G.; Scholz, S.S.; Rehberg, S.W.; Wnent, J.; Gräsner, J.-T.; Seewald, S.	2023		Minerva Anestesiologica	89	1-2	56-65		10.23736/S0375-9393.22.16665-4		#2456	Jansen 2023
1213	Bursaries Reimagined: Addressing Digital Inequity through a Library-Led, University-Wide Laptop Bursary Program	King, M.; Whitson, L.	2023		International Information and Library Review	55	2	169-175		10.1080/10572317.2023.2198877		#2457	King 2023
1214	Prioritizing Mobility of Ambulances Based on a Bi-criterion and Multistage Approach in Overload Situations	Vasalakis, S.; Spyridakos, A.	2023		Springer Proceedings in Business and Economics			39-47		10.1007/978-3-031-24294-6_5		#2458	Vasalakis 2023
1215	Efficacy and safety of metabolic interventions for the treatment of severe COVID-19: in vitro, Observational, and Non-Randomized Open Label Interventional Study	Ehrlich, A.; Ioannidis, K.; Nasar, M.; Alkian, I.A.; Daskal, Y.; Atari, N.; Kliker, L.; Rainy, N.; Hofree, M.; Tikva, S.S.; Houri, I.; Cicero, A.; Pavanello, C.; Sirtori, C.R.; Cohen, J.B.; Chirinos, J.A.; Deutsch, L.; Cohen, M.; Gottlieb, A.; Bar-Chaim, A.; Shibolet, O.; Mandelboim, M.; Maayan, S.L.; Nahmias, Y.	2023		eLife	12				10.7554/eLife.79946		#2459	Ehrlich 2023
1216	Ethical Challenges of the COVID-19 Pandemic: A Japanese Perspective	Kodama, S.	2023		Journal of Medical Internet Research	25				10.2196/44820		#2460	Kodama 2023
1217	Rapid Assessment of SARS-CoV-2 Variant-Associated Mutations in Wastewater Using Real-Time RT-PCR	Farkas, K.; Pellett, C.; Williams, R.; Alex-Sanders, N.; Bassano, I.; Brown, M.R.; Denise, H.; Grimsley, J.M.S.; Kevill, J.L.; Khalifa, M.S.; Pântea, I.; Story, R.; Wade, M.J.; Woodhall, N.; Jones, D.L.	2023		Microbiology Spectrum	11	1			10.1128/spectrum.03177-22		#2461	Farkas 2023
1218	Survival Benefit of Helicopter Scene Response for Patients with an Injury Severity Score of at Least Nine: A Systematic Review and Meta-Analysis	Fritz, C.L.; Thomas, S.A.; Galvagno, S.M.; Thomas, S.H.	2023		Prehospital Emergency Care					10.1080/10903127.2023.2232453		#2462	Fritz 2023
1219	DO THE GUIDELINES GUIDE THE BELGRADE EMERGENCY MEDICAL SERVICE PHYSICIANS THROUGH THE MANAGEMENT OF ACUTE ST-ELEVATION MYOCARDIAL INFARCTION?	Čolaković, G.; Anđelić, S.; Bogunović, S.; Čolaković, N.	2023		Acta Clinica Croatica	62	1	123-130		10.20471/acc.2023.62.01.15		#2463	Čolaković 2023
1220	Early evaluation of the Children and Young People’s Mental Health Trailblazer programme: a rapid mixed-methods study	Ellins, J.; Hocking, L.; Al-Haboubi, M.; Newbould, J.; Fenton, S.-J.; Daniel, K.; Stockwell, S.; Leach, B.; Sidhu, M.; Bousfield, J.; McKenna, G.; Saunders, K.; O’neill, S.; Mays, N.	2023		Health and Social Care Delivery Research	11	8			10.3310/XQWU4117		#2464	Ellins 2023
1221	Intelligent Lateral Control of a Canard Rotor/Wing Aircraft Based on Reinforcement Learning	Hu, X.; Jia, H.; Huang, J.; Wang, B.; Gao, Z.	2023		Lecture Notes in Electrical Engineering	1010 LNEE		1954-1962		10.1007/978-981-99-0479-2_181		#2465	Hu 2023
1222	Adaptive control concepts using radial basis functions and a Kalman filter for embedded control applications	Srivastava, V.; Sharma, U.; Schaub, J.; Pischinger, S.	2023		International Journal of Engine Research					10.1177/14680874231192896		#2466	Srivastava 2023
1223	Major Update 2: Antibody Response and Risk for Reinfection after SARS-CoV-2 Infection—Final Update of a Living, Rapid Review	Holmer, H.K.; Mackey, K.; Fiordalisi, C.V.; Helfand, M.	2023		Annals of Internal Medicine	176	1	85-91		10.7326/M22-1745		#2467	Holmer 2023
1224	A Study of Machine Learning Techniques based on Human Daily Living Activities via Inertial Sensors	Mustafa, Z.	2023		2023 International Conference on IT Innovation and Knowledge Discovery, ITIKD 2023					10.1109/ITIKD56332.2023.10099820		#2468	Mustafa 2023
1225	Data-Driven Analysis for Causality of Parent–Child Interactions in the Bakken	Min, K.S.; Chakhmakhchev, A.V.; Yu, X.; Azzolina, N.A.; Schmidt, D.D.; Kurz, B.A.; Sorensen, J.A.	2023		Society of Petroleum Engineers - SPE/AAPG/SEG Unconventional Resources Technology Conference, URTC 2023					10.15530/urtec-2023-3862589		#2469	Min 2023
1226	Longitudinal study of humoral immunity against SARS-CoV-2 of health professionals in Brazil: the impact of booster dose and reinfection on antibody dynamics	Franco-Luiz, A.P.M.; Fernandes, N.M.G.S.; Silva, T.B.D.S.; Bernardes, W.P.D.O.S.; Westin, M.R.; Santos, T.G.; Fernandes, G.D.R.; Simões, T.C.; Silva, E.F.E.; Gava, S.G.; Alves, B.M.; de Carvalho Melo, M.; da Silva-Pereira, R.A.; Alves, P.A.; Fonseca, C.T.	2023		Frontiers in Immunology	14				10.3389/fimmu.2023.1220600		#2470	Franco-Luiz 2023
1227	Informal Modes of Social Support among Residents of the Rural American West during the COVID-19 Pandemic☆	McConnell, K.; Mueller, J.T.; Merdjanoff, A.A.; Burow, P.B.; Farrell, J.	2023		Rural Sociology					10.1111/ruso.12507		#2472	McConnell 2023
1228	Application analysis of edge computing in power infrastructure construction business	Jiang, L.; Ba, L.; Zhang, Q.; Liu, J.; Hou, Y.; Tong, J.	2023		Proceedings of SPIE - The International Society for Optical Engineering	12642				10.1117/12.2674732		#2473	Jiang 2023
1229	An In-Situ Low Temperature-Mechanical Coupling Test System for Battery Materials	Guo, Z.; Liu, J.; Yang, S.; Zhao, W.; Wang, S.; Ma, Z.; Zhao, H.; Ren, L.	2023		IEEE Transactions on Instrumentation and Measurement	72				10.1109/TIM.2023.3250307		#2474	Guo 2023
1230	Effectiveness and Medicoeconomic Evaluation of Home Monitoring of Patients With Mild COVID-19: Covidom Cohort Study	Jaulmes, L.; Yordanov, Y.; Descamps, A.; Durand-Zaleski, I.; Dinh, A.; Jourdain, P.; Dechartres, A.	2023		Journal of Medical Internet Research	25				10.2196/43980		#2475	Jaulmes 2023
1231	Design and Implementation of an Innovative, Rapid Data-Monitoring Strategy for Public Health Emergencies: Pilot of the United States School COVID-19 Mitigation Strategies Project	Hertz, M.F.; Dierst-Davies, R.; Freire, K.; Verlenden, J.M.V.; Whitton, L.; Zimmerman, J.; Honeycutt, S.; Puddy, R.; Baldwin, G.T.	2023		Public Health Reports					10.1177/00333549231190050		#2476	Hertz 2023
1232	Pb(II)-inducible proviolacein biosynthesis enables a dual-color biosensor toward environmental lead	Zhu, D.-L.; Guo, Y.; Ma, B.-C.; Lin, Y.-Q.; Wang, H.-J.; Gao, C.-X.; Liu, M.-Q.; Zhang, N.-X.; Luo, H.; Hui, C.-Y.	2023		Frontiers in Microbiology	14				10.3389/fmicb.2023.1218933		#2477	Zhu 2023
1233	Analysis of Aerial Firefighting with Rotorcraft Platforms	Gil, M.C.; Melhorn, S.P.; Gorelick, J.D.	2023		FORUM 2023 - Vertical Flight Society 79th Annual Forum and Technology Display							#2478	Gil 2023
1234	Fast fluorescence lifetime imaging microscopy using single- and multiphoton peak event detection for rapid quantification of NAD(P)H-related metabolic dynamics during apoptosis	Sorrells, J.E.; Marjanovic, M.; Iyer, R.R.; Yang, L.; Chaney, E.J.; Wang, G.; Tu, H.; Boppart, S.A.	2023		Progress in Biomedical Optics and Imaging - Proceedings of SPIE	12384				10.1117/12.2648963		#2479	Sorrells 2023
1235	Structural performance prediction based on the digital twin model: A battery bracket example	He, W.; Mao, J.; Song, K.; Li, Z.; Su, Y.; Wang, Y.; Pan, X.	2023		Reliability Engineering and System Safety	229				10.1016/j.ress.2022.108874		#2480	He 2023
1236	Design and test of the temperature control system for the feed pelleting and conditioning based on PID	Wang, H.; Fan, J.; Wang, L.; Wu, J.; Wang, W.; Yang, C.	2023		Nongye Gongcheng Xuebao/Transactions of the Chinese Society of Agricultural Engineering	39	1	1-8		10.11975/j.issn.1002-6819.202210132		#2481	Wang 2023
1237	Simultaneous tracking of multiple whales using two fiber-optic cables in the Arctic	Rørstadbotnen, R.A.; Eidsvik, J.; Bouffaut, L.; Landrø, M.; Potter, J.; Taweesintananon, K.; Johansen, S.; Storevik, F.; Jacobsen, J.; Schjelderup, O.; Wienecke, S.; Johansen, T.A.; Ruud, B.O.; Wuestefeld, A.; Oye, V.	2023		Frontiers in Marine Science	10				10.3389/fmars.2023.1130898		#2482	Rørstadbotnen 2023
1238	Emergency response of medical forces at cross-departmental exercises “Safe Arctic-2023”	Aleksanin, S.S.; Rybnikov, V.Ju.; Nesterenko, N.V.	2023		Medico-Biological and Socio-Psychological Issues of Safety in Emergency Situations		2	5-14		10.25016/2541-7487-2023-0-2-05-14		#2483	Aleksanin 2023
1239	Stratigraphic evolution and drowning steps of a submerged isolated carbonate platform in the northern South China Sea	Chen, W.; Wu, S.; Wang, D.; Betzler, C.; Ma, Y.	2023		Frontiers in Marine Science	10				10.3389/fmars.2023.1200788		#2484	Chen 2023
1240	Cold War and Decolonisation: The British Response to Soviet Union Anti-colonialism in Sub-Saharan Africa	Maekawa, I.	2023		Journal of Imperial and Commonwealth History	51	1	182-210		10.1080/03086534.2022.2116149		#2485	Maekawa 2023
1241	Assessing the Feasibility of a Text-Based Conversational Agent for Asthma Support: Protocol for a Mixed Methods Observational Study	Calvo, R.A.; Peters, D.; Moradbakhti, L.; Cook, D.; Rizos, G.; Schuller, B.; Kallis, C.; Wong, E.; Quint, J.	2023		JMIR Research Protocols	12				10.2196/42965		#2486	Calvo 2023
1242	Network reliability analysis on casualty rescue for natural disaster evaluation	Huang, C.-H.; Chang, K.-H.; Liu, C.-H.; Chang, T.-Y.; Lin, Y.-K.	2023		Annals of Operations Research					10.1007/s10479-023-05226-4		#2487	Huang 2023
1243	LFC of a Deregulated Power System Using Opposition Based Novel Arithmetic Optimization Algorithm Based Fraction Order Cascade Controller	Ranjan, M.; Shankar, R.	2023		Lecture Notes in Networks and Systems	443		93-105		10.1007/978-981-19-2764-5_8		#2488	Ranjan 2023
1244	Opportunities for the Implementation of a Digital Mental Health Assessment Tool in the United Kingdom: Exploratory Survey Study	Spadaro, B.; Martin-Key, N.A.; Funnell, E.; Benáček, J.; Bahn, S.	2023		JMIR Formative Research	7				10.2196/43271		#2489	Spadaro 2023
1245	Enhancing Node Fault Tolerance through High-Availability Clusters in Kubernetes	Jang, H.-C.; Luo, S.-Y.	2023		2023 IEEE 3rd International Conference on Electronic Communications, Internet of Things and Big Data, ICEIB 2023			30-35		10.1109/ICEIB57887.2023.10170110		#2490	Jang 2023
1246	Psychological Experience of Social Media Use among Young People: An Example from University Students	Cheng, H.-F.	2023		Bulletin of Educational Psychology	54	3	663-684		10.6251/BEP.202303_54(3).0007		#2491	Cheng 2023
1247	The Concept of Home as Manifested in the Baghdad Houses in Iraq	Salih, A.B.M.; Al-slik, G.	2023		ISVS e-journal	10	2	33-56				#2492	Salih 2023
1248	Optimization of Heterogeneous Task Scheduling in Cloud Computing	Gawali, S.S.; Gawali, M.B.	2023		Proceedings of the 2023 International Conference on Intelligent Systems for Communication, IoT and Security, ICISCoIS 2023			444-448		10.1109/ICISCoIS56541.2023.10100614		#2493	Gawali 2023
1249	A Retrospective Geospatial Simulation Study of Helicopter Emergency Medical Services’ Potential Time Benefit Over Ground Ambulance Transport in Northern South Africa	Stassen, W.; Tsegai, A.; Kurland, L.	2023		Air Medical Journal					10.1016/j.amj.2023.07.005		#2494	Stassen 2023
1250	TeleEMS: An EMS Telemedicine Pilot Program Barriers to Implementation: (Preliminary Investigation)	Jaeger, L.R.; McCartin, M.P.; Haamid, A.; Weber, J.M.; Tataris, K.L.	2023		Prehospital Emergency Care					10.1080/10903127.2023.2172495		#2495	Jaeger 2023
1251	Proceedings - 2023 IEEE 6th International Conference on Industrial Cyber-Physical Systems, ICPS 2023		2023		Proceedings - 2023 IEEE 6th International Conference on Industrial Cyber-Physical Systems, ICPS 2023							#2496
1252	Industrial Waste Management in Ghana: Environmental Challenges and Climate Change Impacts on Human Health	Debrah, J.K.; Teye, G.K.; Wahaj, Z.; Dinis, M.A.P.	2023		Climate Change Management			77-97		10.1007/978-3-031-26592-1_5		#2497	Debrah 2023
1253	Sliding Mode Control of a 3-DOF Helicopter with State Dependent Regional Pole Placement	Arican, A.C.; Hasan Copur, E.; Inalhan, G.; Salamci, M.U.	2023		Proceedings of the 2023 24th International Carpathian Control Conference, ICCC 2023			15-20		10.1109/ICCC57093.2023.10178905		#2498	Arican 2023
1254	Linear Time-Invariant Approximations of Nonlinear Time-Periodic Systems	Saetti, U.; Horn, J.F.	2023		Journal of the American Helicopter Society	68	1			10.4050/JAHS.68.012006		#2499	Saetti 2023
1255	Undergraduate Design Team University of Maryland, College Park 39th Annual Vertical Flight Society Student Design Competition		2023		FORUM 2023 - Vertical Flight Society 79th Annual Forum and Technology Display							#2500
1256	Contribution of Islamic banks and macroeconomic variables to economic growth in developing countries: vector error correction model approach (VECM)	Kismawadi, E.R.	2023		Journal of Islamic Accounting and Business Research					10.1108/JIABR-03-2022-0090		#2501	Kismawadi 2023
1257	Macrobehaviour: behavioural variation across space, time, and taxa	Keith, S.A.; Drury, J.P.; McGill, B.J.; Grether, G.F.	2023		Trends in Ecology and Evolution					10.1016/j.tree.2023.08.007		#2502	Keith 2023
1258	Composite biomaterial for mimetic electric skin generated by conductive polymer/anion synergistic effect	Li, X.; Zhu, Y.; Zhang, S.; Zhang, X.; Liu, Y.; Wu, X.; Xue, Y.; Qin, Y.-X.; Wang, Y.; Chen, W.	2023		Journal of Materials Chemistry C					10.1039/d3tc01352a		#2503	Li 2023
1259	Optimal Ambulance Positioning for Road Accidents With Deep Embedded Clustering	Desai, D.D.; Dey, J.; Satapathy, S.K.; Mishra, S.; Mohanty, S.N.; Mishra, P.; Panda, S.K.	2023		IEEE Access	11		59917-59934		10.1109/ACCESS.2023.3284993		#2505	Desai 2023
1260	Mesenchymal Stem Cells: Case Report of an Adjuvant Ambulatory Therapy for a COVID-19 High-Risk and Steroid-hypersensitive Patients	Cardoso-Hernández, G.A.; Camacho-Torres, A.L.; Camacho-Pérez, B.; González Sánchez, F.A.; Navarro-Partida, J.; García-Varela, R.; Aguilar-Aguilar, J.; Aleman, J.P.A.	2023		Current Stem Cell Research and Therapy	18	7	1016-1025		10.2174/1574888X17666220829123908		#2506	Cardoso-Hernández 2023
1261	Implementation and Linearization of a State-Space Free Wake Model with a Near-Wake Vortex Lattice Model	Saetti, U.; Cocco, A.; Manjhi, A.K.; Horn, J.F.	2023		FORUM 2023 - Vertical Flight Society 79th Annual Forum and Technology Display							#2507	Saetti 2023
1262	Dynamic Response Calibration of Hybrid Floating Bridge System Using Rayleigh Damping	Elareshy, A.S.; Abdel Wahab, M.M.; Mazek, S.A.; Osman, A.	2023		Lecture Notes in Civil Engineering	267		21-32		10.1007/978-3-031-09409-5_3		#2508	Elareshy 2023
1263	Determination of phosphatidylethanol in whole-blood by liquid chromatography-tandem mass spectrometry based on intelligent scheduled time-zone acquisition technology and the application to population level survey	Zhaoyang, L.; Jun, D.; Hongxia, L.; Ruiyue, Y.; Zhiyu, S.; Siming, W.	2023		Chinese Journal of Chromatography (Se Pu)	41	2	131-141		10.3724/SP.J.1123.2022.06025		#2509	Zhaoyang 2023
1264	Cost savings through continuous vital sign monitoring in the medical-surgical unit	Beard, J.W.; Sethi, A.; Jiao, W.; Hyatt, H.W.; Yapici, H.O.; Erslon, M.; Overdyk, F.J.	2023		Journal of Medical Economics	26	1	760-768		10.1080/13696998.2023.2219156		#2510	Beard 2023
1265	Rapid, Energy-saving Bioinspired Soft Switching Valve Embedded in Snapping Membrane Actuator	Zhao, F.; Wang, Y.; Liu, S.; Jin, M.; Ren, L.; Liu, C.	2023		Journal of Bionic Engineering	20	1	225-236		10.1007/s42235-022-00258-1		#2511	Zhao 2023
1266	Rapid home therapy infusion of velaglucerase alfa in naïve patients with Gaucher disease	Becker-Cohen, M.; Revel-Vilk, S.; Frydman, D.; Dinur, T.; Tiomkin, M.; Istaiti, M.; Arbel, N.; Bauer, P.; Cozma, C.; Rolfs, A.; Szer, J.; Zimran, A.	2023		Internal Medicine Journal					10.1111/imj.16179		#2512	Becker-Cohen 2023
1267	Officially social: Developing a social media crisis communication strategy for USGS Volcanoes during the 2018 Kīlauea eruption	Stovall, W.K.; Ball, J.L.; Westby, E.G.; Poland, M.P.; Wilkins, A.; Mulliken, K.M.	2023		Frontiers in Communication	8				10.3389/fcomm.2023.976041		#2513	Stovall 2023
1268	Efficient unmanned aerial vehicle paths design for post-disaster damage assessment of overhead transmission lines	Atat, R.; Shaaban, M.F.; Ismail, M.; Serpedin, E.	2023		IET Smart Grid					10.1049/stg2.12120		#2514	Atat 2023
1269	Infection prevention and early warning in neonatal intensive care unit based on physiological sensor monitoring	Tang, C.; Lei, F.; Liu, J.; Gong, F.	2023		Frontiers in Bioengineering and Biotechnology	11				10.3389/fbioe.2023.1241287		#2515	Tang 2023
1270	A Macro-Scale Generalized Search and Rescue (SAR) Model for the Coastal Regions of Eastern Canada and the Arctic	Mehr, M.Z.; Molyneux, D.; Smith, J.; Pelot, R.; Goerlandt, F.; Brown, R.	2023		Proceedings of the Annual Offshore Technology Conference	2023-May				10.4043/32486-MS		#2516	Mehr 2023
1271	Construction of a novel self-bleaching photochromic hydrogel embraced within the Zn-MOF@WO3 junction for assembling UV-irradiated smart rewritable device	Cui, B.; Guo, C.; Zhang, Z.; Fu, G.	2023		Chemical Engineering Journal	455				10.1016/j.cej.2022.140822		#2517	Cui 2023
1272	Upper-plate response to ridge subduction and oceanic plateau accretion, Washington Cascades and surrounding region: Implications for plate tectonic evolution of the Pacific Northwest (USA and southwestern Canada) in the Paleogene	Miller, R.B.; Umhoefer, P.J.; Eddy, M.P.; Tepper, J.H.	2023		Geosphere	19	4	1157-1179		10.1130/GES02629.1		#2518	Miller 2023
1273	Effect of an Internet-Delivered Cognitive Behavioral Therapy-Based Sleep Improvement App for Shift Workers at High Risk of Sleep Disorder: Single-Arm, Nonrandomized Trial	Ito-Masui, A.; Sakamoto, R.; Matsuo, E.; Kawamoto, E.; Motomura, E.; Tanii, H.; Yu, H.; Sano, A.; Imai, H.; Shimaoka, M.	2023		Journal of Medical Internet Research	25				10.2196/45834		#2519	Ito-Masui 2023
1274	An Improved Feedforward-Robust Algorithm for Active Vibration Control of Helicopter Maneuver Flight	Qin, Y.; Lu, Y.; Yue, H.	2023		International Journal of Aerospace Engineering	2023				10.1155/2023/3610865		#2520	Qin 2023
1275	Evaluation of Portable Programming Models to Accelerate LArTPC Detector Simulations	Dong, Z.; Knoepfel, K.; Lin, M.; Viren, B.; Yu, H.	2023		Journal of Physics: Conference Series	2438	1			10.1088/1742-6596/2438/1/012036		#2521	Dong 2023
1276	Aspects of eliminating medical and sanitary consequences of the flood disaster in the Republic of Crimea on June 17–18, 2021	Lyulko, O.M.; Zolotareva, V.I.	2023		Medico-Biological and Socio-Psychological Issues of Safety in Emergency Situations		2	56-62		10.25016/2541-7487-2023-0-2-56-62		#2522	Lyulko 2023
1277	Dynamic characteristics analysis and the identification signal of the horizontal tail drive shaft system with the ballistic impact damage of a helicopter	Zhang, C.; Zhu, R.; Wang, D.; Cao, P.; Li, J.; Li, P.	2023		Structural Health Monitoring					10.1177/14759217231178161		#2523	Zhang 2023
1278	Influence of laboratory conditions on two species Dictyotaceae family (Phaeophyceae): Diterpenoid profile and physiological response	Obando, J.M.C.; dos Santos, T.C.; Fortes, R.D.R.; Bernardes, M.; Nascimento, N.; Villaça, R.C.; Teixeira, V.L.; Barbarino, E.; Cavalcanti, D.N.	2023		Frontiers in Marine Science	10				10.3389/fmars.2023.1150719		#2524	Obando 2023
1279	Level of feeding and stage of maturity affects diet digestibility and protein and fat deposition in cross-bred lambs	Keogh, T.P.; Mcgrath, S.R.; Allworth, M.B.; Oddy, V.H.	2023		Journal of Animal Science	101				10.1093/jas/skad095		#2525	Keogh 2023
1280	Severe disseminated intravascular coagulation complicated by acute renal failure during pregnancy	Pu, Y.; Zhu, J.; Zhao, B.; Yang, M.; Luo, Q.	2023		World Journal of Emergency Medicine	14	5	144-146		10.5847/wjem.j.1920-8642.2023.072		#2526	Pu 2023
1281	Resource Management: A Bi-Objective Methodological Approach for Routing in Crisis Situations	Vasalakis, S.; Spyridakos, A.	2023		Multiple Criteria Decision Making	Part F1272		33-58		10.1007/978-3-031-34892-1_3		#2527	Vasalakis 2023
1282	Attitudes and Experiences of Clinicians After Mandated Implementation of Open Notes by the 21st Century Cures Act: Survey Study	Leonard, S.M.; Zackula, R.; Wilcher, J.	2023		Journal of Medical Internet Research	25				10.2196/42021		#2528	Leonard 2023
1283	Resolving the conflict between antibiotic production and rapid growth by recognition of peptidoglycan of susceptible competitors	Maan, H.; Itkin, M.; Malitsky, S.; Friedman, J.; Kolodkin-Gal, I.	2022		Nature Communications	13	1			10.1038/s41467-021-27904-2		#2529	Maan 2022
1284	The Next Next Wave: How Critical Care Might Learn From COVID in Responding to the Next Pandemic	Tung, A.; Dalton, A.; Hastie, J.; Jabaley, C.S.; Mittel, A.M.; Nunnally, M.E.; Siddiqui, S.	2022		Anesthesia and Analgesia	135	5	903-910		10.1213/ANE.0000000000006204		#2530	Tung 2022
1285	Optimal fractional-order PID controller based on fractional-order actor-critic algorithm	Shalaby, R.; El-Hossainy, M.; Abo-Zalam, B.; Mahmoud, T.A.	2023		Neural Computing and Applications	35	3	2347-2380		10.1007/s00521-022-07710-7		#2531	Shalaby 2023
1286	Towards a digital twin for supporting multi-agency incident management in a smart city	Wolf, K.; Dawson, R.J.; Mills, J.P.; Blythe, P.; Morley, J.	2022		Scientific Reports	12	1			10.1038/s41598-022-20178-8		#2532	Wolf 2022
1287	Smart bioadhesives for wound healing and closure	Zhu, J.; Zhou, H.; Gerhard, E.M.; Zhang, S.; Parra Rodríguez, F.I.; Pan, T.; Yang, H.; Lin, Y.; Yang, J.; Cheng, H.	2023		Bioactive Materials	19		360-375		10.1016/j.bioactmat.2022.04.020		#2533	Zhu 2023
1288	A simple ESIPT combines AIE character “turn on” fluorescent probe for Hcy/Cys/GSH detection and cell imaging based on coumarin unit	Ding, G.; Wang, X.; Luo, D.; Meng, S.; Zhou, L.; Fan, Y.; Ling-hu, C.; Meng, J.; Si, W.; Chen, Q.; Bi, R.	2022		Dyes and Pigments	208				10.1016/j.dyepig.2022.110762		#2534	Ding 2022
1289	Neonatal congenital mesoblastic nephroma that caused respiratory oncologic emergency early after birth: a case report	Kato, H.; Mitani, Y.; Goda, T.; Yamaue, H.	2022		BMC Pediatrics	22	1			10.1186/s12887-022-03210-8		#2535	Kato 2022
1290	Identifying transferable lessons from cholera epidemic responses by Médecins Sans Frontières in Mozambique, Malawi and the Democratic Republic of Congo, 2015–2018: a scoping review	D’Mello-Guyett, L.; Cumming, O.; Rogers, E.; D’hondt, R.; Mengitsu, E.; Mashako, M.; Van den Bergh, R.; Welo, P.O.; Maes, P.; Checchi, F.	2022		Conflict and Health	16	1			10.1186/s13031-022-00445-1		#2536	D’Mello-Guyett 2022
1291	Blockchained smart contract pyramid-driven multi-agent autonomous process control for resilient individualised manufacturing towards Industry 5.0	Leng, J.; Sha, W.; Lin, Z.; Jing, J.; Liu, Q.; Chen, X.	2023		International Journal of Production Research	61	13	4302-4321		10.1080/00207543.2022.2089929		#2537	Leng 2023
1292	An updated review on behavior of domestic quail with reference to the negative effect of heat stress	Batool, F.; Bilal, R.M.; Hassan, F.U.; Nasir, T.A.; Rafeeque, M.; Elnesr, S.S.; Farag, M.R.; Mahgoub, H.A.M.; Naiel, M.A.E.; Alagawany, M.	2023		Animal Biotechnology	34	2	424-437		10.1080/10495398.2021.1951281		#2538	Batool 2023
1293	Characteristics and outcomes of medical emergency team calls in a Swiss tertiary centre – a retrospective observational study	Messmer, A.S.; Elmer, A.; Ludwig, R.; Pfortmueller, C.A.; Cioccari, L.; Schefold, J.C.	2022		Swiss Medical Weekly	152	4546			10.57187/smw.2022.40006		#2539	Messmer 2022
1294	A Semantics-Based Common Operational Command System for Multiagency Disaster Response	Elmhadhbi, L.; Karray, M.-H.; Archimede, B.; Otte, J.N.; Smith, B.	2022		IEEE Transactions on Engineering Management	69	6	3887-3901		10.1109/TEM.2020.3013109		#2540	Elmhadhbi 2022
1295	Multi-Area Microgrid Load-Frequency Control Using Combined Fractional and Integer Order Master–Slave Controller Considering Electric Vehicle Aggregator Effects	Shayeghi, H.; Rahnama, A.; Mohajery, R.; Bizon, N.; Mazare, A.G.; Ionescu, L.M.	2022		Electronics (Switzerland)	11	21			10.3390/electronics11213440		#2541	Shayeghi 2022
1296	A single-shot ChAd3-MARV vaccine confers rapid and durable protection against Marburg virus in nonhuman primates	Hunegnaw, R.; Honko, A.N.; Wang, L.; Carr, D.; Murray, T.; Shi, W.; Nguyen, L.; Storm, N.; Dulan, C.N.M.; Foulds, K.E.; Agans, K.N.; Cross, R.W.; Geisbert, J.B.; Cheng, C.; Ploquin, A.; Stanley, D.A.; Geisbert, T.W.; Nabel, G.J.; Sullivan, N.J.	2022		Science Translational Medicine	14	675			10.1126/scitranslmed.abq6364		#2542	Hunegnaw 2022
1297	Sleep loss effects on physiological and cognitive responses to systemic environmental hypoxia	Fabries, P.; Gomez-Merino, D.; Sauvet, F.; Malgoyre, A.; Koulmann, N.; Chennaoui, M.	2022		Frontiers in Physiology	13				10.3389/fphys.2022.1046166		#2544	Fabries 2022
1298	Application of the Policy Regime Framework to understand COVID-19 policy response in the Southeast U.S.: How RAPID research can provide lessons learned after a public health crisis	Johnson, G.; Wally, K.; Willoughby, J.R.; Williamson, R.; Corvey, K.; Becker, M.; Moorman, T.; Dunning, K.	2022		Frontiers in Sociology	7				10.3389/fsoc.2022.959553		#2545	Johnson 2022
1299	Artificial chloroplast-like phosphotungstic acid — iron oxide microbox heterojunctions penetrated by carbon nanotubes for solar photocatalytic degradation of tetracycline antibiotics in wastewater	Sun, P.; Zhou, S.; Yang, Y.; Liu, S.; Cao, Q.; Wang, Y.; Wågberg, T.; Hu, G.	2022		Advanced Composites and Hybrid Materials	5	4	3158-3175		10.1007/s42114-022-00462-x		#2546	Sun 2022
1300	Assessment of Population-Level Disadvantage Indices to Inform Equitable Health Policy	Kaalund, K.; Thoumi, A.; Bhavsar, N.A.; Labrador, A.; Cholera, R.	2022		Milbank Quarterly	100	4	1028-1075		10.1111/1468-0009.12588		#2547	Kaalund 2022
1301	Buprenorphine Initiation in the Era of High-potency Synthetic Opioids: A Call for Community-based Participatory Research to Help Learning Health Systems Provide Precision Medicine for Opioid Use Disorder	Fiellin, D.A.	2022		Journal of Addiction Medicine	16	6	E348-E349		10.1097/ADM.0000000000001007		#2548	Fiellin 2022
1302	Patient handling and transportation from site of injury to tertiary trauma centres in Nepal following acute traumatic spinal cord injury: a descriptive study	Shrestha, S.; Shrestha, K.; Groves, C.C.	2022		Spinal Cord Series and Cases	8	1			10.1038/s41394-022-00545-3		#2549	Shrestha 2022
1303	Atorvastatin-loaded emulsomes foam as a topical antifungal formulation	Eita, A.S.; Makky, A.M.A.; Anter, A.; Khalil, I.A.	2022		International Journal of Pharmaceutics: X	4				10.1016/j.ijpx.2022.100140		#2550	Eita 2022
1304	UK Research Ethics Committee’s review of the global first SARS-CoV-2 human infection challenge studies	Davies, H.	2023		Journal of Medical Ethics	49	5	322-324		10.1136/medethics-2021-107709		#2551	Davies 2023
1305	Bimodal antibody-titer decline following BNT162b2 mRNA anti-SARS-CoV-2 vaccination in healthcare workers of the INT – IRCCS “Fondazione Pascale” Cancer Center (Naples, Italy)	Isgrò, M.A.; Trillò, G.; Russo, L.; Tornesello, A.L.; Buonaguro, L.; Tornesello, M.L.; Miscio, L.; Normanno, N.; Bianchi, A.A.M.; Buonaguro, F.M.; Cavalcanti, E.; Rea, D.; Di Capua, L.; Labonia, F.; Meola, S.; Piscopo, A.; Arpino, S.; Di Napoli, C.; Esposito, G.; Pane, V.; Donne, V.D.; Starita, N.; Cerasuolo, A.; Tagliamonte, M.; Celentano, E.; Crispo, A.; Montagnese, C.; Porciello, G.; Rotondo, …	2022		Infectious Agents and Cancer	17	1			10.1186/s13027-022-00451-1		#2552	Isgrò 2022
1306	Findings From Severe Maternal Morbidity Surveillance and Review in Maryland	Wolfson, C.; Qian, J.; Chin, P.; Downey, C.; Mattingly, K.J.; Jones-Beatty, K.; Olaku, J.; Qureshi, S.; Rhule, J.; Silldorff, D.; Atlas, R.; Banfield, A.; Johnson, C.T.; Neale, D.; Sheffield, J.S.; Silverman, D.; McLaughlin, K.; Koru, G.; Creanga, A.A.	2022		JAMA network open	5	11	e2244077		10.1001/jamanetworkopen.2022.44077		#2553	Wolfson 2022
1307	Concordance of the filmarray blood culture identification panel 2 and classical microbiological methods in a bacteriemia diagnostic unit	García-Rivera, C.; Parra-Grande, M.; Merino, E.; Boix, V.; Rodríguez, J.C.	2022		Diagnostic Microbiology and Infectious Disease	104	4			10.1016/j.diagmicrobio.2022.115787		#2554	García-Rivera 2022
1308	Facilitating Overdose Risk Mitigation Among Patients Following a Clinician Office Closure: A Connecticut Case Study of the Opioid Rapid Response Program	Rubel, S.K.; Neubert, P.; Navarretta, N.; Logan, S.	2022		Journal of Public Health Management and Practice	28		S381-S387		10.1097/PHH.0000000000001555		#2555	Rubel 2022
1309	How Can Phenotypic Evolution be Characterized Over Time and Through Environmental Changes?	Terray, L.; Stoetzel, E.; Nerini, D.; Cornette, R.	2022		Journal of Mammalian Evolution	29	4	693-711		10.1007/s10914-022-09620-w		#2556	Terray 2022
1310	Correction: Engagement with protective behaviours in the UK during the COVID-19 pandemic: a series of cross-sectional surveys (the COVID-19 rapid survey of adherence to interventions and responses [CORSAIR] study) (BMC Public Health, (2022), 22, 1, (475),	Smith, L.E.; Potts, H.W.W.; Amlȏt, R.; Fear, N.T.; Michie, S.; Rubin, G.J.	2022		BMC Public Health	22	1			10.1186/s12889-022-13472-7		#2557	Smith 2022
1311	Rendezvous between ambulances and prehospital physicians in the Capital Region of Denmark: a descriptive study	Oelrich, R.; Kjoelbye, J.S.; Rosenkrantz, O.; Barfod, C.	2022		Scandinavian Journal of Trauma, Resuscitation and Emergency Medicine	30	1			10.1186/s13049-022-01040-2		#2558	Oelrich 2022
1312	ANN-Based Estimation of the Defect Severity in the Drilling of GFRP/Ti Multilayered Composite Structure	Zhilyaev, I.; Chigrinets, E.; Shevtsov, S.; Chotchaeva, S.; Snezhina, N.	2022		Journal of Composites Science	6	12			10.3390/jcs6120370		#2559	Zhilyaev 2022
1313	Removal of Zearalenone from Degummed Corn Oil by Hydrolase on a Batch-Refining Unit	Zhao, C.; Xie, P.; Jin, J.; Jin, Q.; Wang, X.	2022		Foods	11	23			10.3390/foods11233795		#2560	Zhao 2022
1314	Adaptation to HLA-associated immune pressure over the course of HIV infection and in circulating HIV-1 strains	Alves, E.; Al-Kaabi, M.; Keane, N.M.; Leary, S.; Almeida, C.-A.M.; Deshpande, P.; Currenti, J.; Chopra, A.; Smith, R.; Castley, A.; Mallal, S.; Kalams, S.A.; Gaudieri, S.; John, M.	2022		PLoS Pathogens	18	12			10.1371/journal.ppat.1010965		#2562	Alves 2022
1315	Challenges and a potential solution to perform drug susceptibility testing of omadacycline against nontuberculous mycobacteria	Shankar, P.; Singh, S.; Boorgula, G.D.; Gumbo, T.; Heysell, S.K.; Srivastava, S.	2022		Tuberculosis	137				10.1016/j.tube.2022.102269		#2563	Shankar 2022
1316	Au Nanoparticle-Based Integrated Microfluidic Plasmonic Chips for the Detection of Carcinoembryonic Antigen in Human Serum	Ma, Z.; Lv, X.; Fang, W.; Chen, H.; Pei, W.; Geng, Z.	2022		ACS Applied Nano Materials	5	11	17281-17292		10.1021/acsanm.2c04495		#2564	Ma 2022
1317	Design and performance evaluation of a magnetorheological valve with mosquito-coil-plate fluid flow channels	Hu, G.; Qi, H.; Zheng, K.; Yu, L.	2022		Sensors and Actuators A: Physical	347				10.1016/j.sna.2022.113983		#2565	Hu 2022
1318	A Discrete Approach to Feedback Linearization, Yaw Control of An Unmanned Helicopter	Mohammadzahri, M.; Khaleghifar, A.; Ghodsi, M.; Soltani, P.; Alsulti, S.	2023		Unmanned Systems	11	1	57-66		10.1142/S2301385023500012		#2566	Mohammadzahri 2023
1319	Global carbon recoverability experiences from the cement industry	Amran, M.; Makul, N.; Fediuk, R.; Lee, Y.H.; Vatin, N.I.; Lee, Y.Y.; Mohammed, K.	2022		Case Studies in Construction Materials	17				10.1016/j.cscm.2022.e01439		#2567	Amran 2022
1320	Effects of repeated fire on Florida oak-saw palmetto scrub	Schmalzer, P.A.; Foster, T.E.	2022		Fire Ecology	18	1			10.1186/s42408-022-00140-9		#2569	Schmalzer 2022
1321	Occupational Health and Safety of Immigrant Hotel Housekeepers	Shapoval, V.; Sönmez, S.; Hsieh, Y.-C.; Apostolopoulos, Y.	2022		Workplace Health and Safety	70	12	566-573		10.1177/21650799221090712		#2570	Shapoval 2022
1322	Unexpected systolic anterior motion of the mitral valve-related hypoxemia during transurethral resection of the prostate under spinal anesthesia: a case report	Chou, C.-J.; Lai, Y.-C.; Ou, S.-Y.; Chen, C.-H.	2022		BMC Anesthesiology	22	1			10.1186/s12871-022-01754-x		#2571	Chou 2022
1323	Rapid Implementation of High-Frequency Wastewater Surveillance of SARS-CoV-2	Holst, M.M.; Person, J.; Jennings, W.; Welsh, R.M.; Focazio, M.J.; Bradley, P.M.; Schill, W.B.; Kirby, A.E.; Marsh, Z.A.	2022		ACS ES and T Water	2	11	2201-2210		10.1021/acsestwater.2c00094		#2572	Holst 2022
1324	Implementation of Critical Care Response Teams in Ontario: Impact on the Outcomes of Surgical Patients	Sapisochin, G.; Muaddi, H.; Baxter, N.N.; Stukel, T.A.; Lawless, B.; Urbach, D.R.	2022		Annals of Surgery	276	6	1011-1016		10.1097/SLA.0000000000004629		#2573	Sapisochin 2022
[truncated: 12,299 more rows]
