# Supplementary material for: Association of ambulance and helicopter response times with patient survival: A systematic literature review and meta-analysis
Source: PLoS One. 2025 Nov 17;20(11):e0335665. doi: 10.1371/journal.pone.0335665 (PMC12622838; doi:10.1371/journal.pone.0335665)
Supplement: S2 Table — (XLSX) [file pone.0335665.s003.xlsx]

## Sheet: review_364953_included_csv_2025
#	Title	Authors	Published Year	Published Month	Journal	Volume	Issue	Pages	Accession Number	DOI	Ref	Covidence #	Study	Notes	Tags
1	Ambulance response times and 30-day mortality: a Copenhagen (Denmark) registry study.	Mills, Alexander Andrew Matthew; Mills, Elisabeth Helen Anna; Blomberg, Stig Nikolaj Fasmer; Christensen, Helle Collatz; Moller, Amalie Lykkemark; Gislason, Gunnar; Kober, Lars; Kragholm, Kristian Hay; Lippert, Freddy; Folke, Frederik; Andersen, Mikkel Porsborg; Torp-Pedersen, Christian	2023	/	European journal of emergency medicine : official journal of the European Society for Emergency Medicine		cl2, 9442482			https://dx.doi.org/10.1097/MEJ.0000000000001094	37788140	#1	Mills 2023
2	Hospital-administered ECPR for out-of-hospital cardiac arrest: an observational cohort study.	Puolakka, Tuukka; Salo, Ari; Varpula, Marjut; Nurmi, Jouni; Skrifvars, Markus B; Wilkman, Erika; Lemstrom, Karl; Kuisma, Markku	2023	/	Emergency medicine journal : EMJ		b0u, 100963089			https://dx.doi.org/10.1136/emermed-2023-213292	37699713	#2	Puolakka 2023
3	Rural versus urban out-of-hospital cardiac arrest response, treatment and outcomes in the North East of England from 2018 to 2019.	Finney, Owen; Stagg, Hayley	2023	/	British paramedic journal	8	2	29-37		https://dx.doi.org/10.29045/14784726.2023.9.8.2.29	37674914	#13	Finney 2023
4	Impact of the coronavirus disease 2019 (COVID-19) pandemic on the operational efficiency of emergency medical services and its association with out-of-hospital cardiac arrest survival rates: A population-based cohort study in Kobe, Japan.	Sugiyama, Jun; Inoue, Shigeaki; Inada, Masami; Miyazaki, Yusuke; Nakanishi, Nobuto; Fujinami, Yoshihisa; Saito, Masafumi; Ono, Yuko; Toyama, Kazushige; Toda, Futoshi; Shirotsuki, Tohru; Shiotani, Soushi; Kotani, Joji	2023	/	Acute medicine & surgery	10	1	e00865		https://dx.doi.org/10.1002/ams2.865	37366417	#15	Sugiyama 2023
5	Out-of-Hospital Cardiac Arrest in London during the COVID-19 pandemic.	Fothergill, Rachael T; Smith, Adam L; Wrigley, Fenella; Perkins, Gavin D	2021	/	Resuscitation plus	5	101774410	100066		https://dx.doi.org/10.1016/j.resplu.2020.100066	33521706	#44	Fothergill 2021
6	The Effects of Ambulance Response Time on Survival Following Out-of-Hospital Cardiac Arrest.	Alumran, Arwa; Albinali, Hissah; Saadah, Amjad; Althumairi, Arwa	2020	/	Open access emergency medicine : OAEM	12	101570796	421-426		https://dx.doi.org/10.2147/OAEM.S270837	33293876	#47	Alumran 2020
7	Effect of time intervals in critical care provided by helicopter emergency medical services on 30-day survival after trauma.	Bjorkman, Johannes; Setala, Piritta; Pulkkinen, Ilkka; Raatiniemi, Lasse; Nurmi, Jouni	2022	/	Injury	53	5	1596-1602		https://dx.doi.org/10.1016/j.injury.2022.01.025	35078619	#77	Bjorkman 2022
8	Time to amiodarone administration and survival outcomes in refractory ventricular fibrillation.	Wissa, Jessica; Schultz, Brendan V; Wilson, Daniel; Rashford, Stephen; Bosley, Emma; Doan, Tan N	2021	/	Emergency medicine Australasia : EMA	33	6	1088-1094		https://dx.doi.org/10.1111/1742-6723.13841	34382325	#92	Wissa 2021
9	Glasgow Coma Scale score of more than four on admission predicts in-hospital survival in patients after out-of-hospital cardiac arrest.	Nadolny, Klaudiusz; Bujak, Kamil; Obremska, Marta; Zysko, Dorota; Sterlinski, Maciej; Szarpak, Lukasz; Kubica, Jacek; Ladny, Jerzy Robert; Gasior, Mariusz	2021	/	The American journal of emergency medicine	42	aa2, 8309942	90-94		https://dx.doi.org/10.1016/j.ajem.2021.01.018	33497899	#107	Nadolny 2021
10	Shortening Ambulance Response Time Increases Survival in Out-of-Hospital Cardiac Arrest.	Holmen, Johan; Herlitz, Johan; Ricksten, Sven-Erik; Stromsoe, Anneli; Hagberg, Eva; Axelsson, Christer; Rawshani, Araz	2020	/	Journal of the American Heart Association	9	21	e017048		https://dx.doi.org/10.1161/JAHA.120.017048	33107394	#117	Holmen 2020
11	COVID-19 pandemic and STEMI: pathway activation and outcomes from the pan-London heart attack group.	Little, Callum D; Kotecha, Tushar; Candilio, Luciano; Jabbour, Richard J; Collins, George B; Ahmed, Asrar; Connolly, Michelle; Kanyal, Ritesh; Demir, Ozan M; Lawson, Lucy O; Wang, Brian; Firoozi, Sam; Spratt, James C; Perera, Divaka; MacCarthy, Philip; Dalby, Miles; Jain, Ajay; Wilson, Simon J; Malik, Iqbal; Rakhit, Roby	2020	/	Open heart	7	2			https://dx.doi.org/10.1136/openhrt-2020-001432	33106441	#118	Little 2020
12	Incidence and Outcomes of Out-of-Hospital Cardiac Arrest in Singapore and Victoria: A Collaborative Study.	Lim, Shir Lynn; Smith, Karen; Dyson, Kylie; Chan, Siew Pang; Earnest, Arul; Nair, Resmi; Bernard, Stephen; Leong, Benjamin Sieu-Hon; Arulanandam, Shalini; Ng, Yih Yng; Ong, Marcus Eng Hock	2020	/	Journal of the American Heart Association	9	21	e015981		https://dx.doi.org/10.1161/JAHA.119.015981	33094661	#119	Lim 2020
13	Identifying the relative importance of predictors of survival in out of hospital cardiac arrest: a machine learning study.	Al-Dury, Nooraldeen; Ravn-Fischer, Annica; Hollenberg, Jacob; Israelsson, Johan; Nordberg, Per; Stromsoe, Anneli; Axelsson, Christer; Herlitz, Johan; Rawshani, Araz	2020	/	Scandinavian journal of trauma, resuscitation and emergency medicine	28	1	60		https://dx.doi.org/10.1186/s13049-020-00742-9	32586339	#123	Al-Dury 2020
14	A needs assessment of resuscitative endovascular balloon occlusion of the aorta (REBOA) in non-traumatic out-of-hospital cardiac arrest in Norway.	Brede, Jostein Rodseth; Kramer-Johansen, Jo; Rehn, Marius	2020	/	BMC emergency medicine	20	1	28		https://dx.doi.org/10.1186/s12873-020-00324-z	32316924	#125	Brede 2020
15	Association between ambulance response time and neurologic outcome in patients with cardiac arrest.	Lee, Dong Wook; Moon, Hyung Jun; Heo, Nam Hun	2019	/	The American journal of emergency medicine	37	11	1999-2003		https://dx.doi.org/10.1016/j.ajem.2019.02.021	30795948	#146	Lee 2019	Peter Martin Hansen (2023-11-20 06:49:12)(Select): Not for free;
16	Association Between Emergency Medical Service Response Time and Motor Vehicle Crash Mortality in the United States.	Byrne, James P; Mann, N Clay; Dai, Mengtao; Mason, Stephanie A; Karanicolas, Paul; Rizoli, Sandro; Nathens, Avery B	2019	/	JAMA surgery	154	4	286-293		https://dx.doi.org/10.1001/jamasurg.2018.5097	30725080	#147	Byrne 2019
17	Out-of-hospital cardiac arrest following trauma: What does a helicopter emergency medical service offer?.	Ter Avest, E; Griggs, J; Prentice, C; Jeyanathan, J; Lyon, R M	2019	/	Resuscitation	135	r8q, 0332173	73-79		https://dx.doi.org/10.1016/j.resuscitation.2018.12.019	30597132	#148	TerAvest 2019	Peter Martin Hansen (2023-11-20 06:44:49)(Select): Not for free;
18	Effects of modifiable prehospital factors on survival after out-of-hospital cardiac arrest in rural versus urban areas.	Mathiesen, Wenche Torunn; Bjorshol, Conrad Arnfinn; Kvaloy, Jan Terje; Soreide, Eldar	2018	/	Critical care (London, England)	22	1	99		https://dx.doi.org/10.1186/s13054-018-2017-x	29669574	#158	Mathiesen 2018
19	Incidence and outcomes of out-of-hospital cardiac arrest: A New Zealand perspective.	Dicker, Bridget; Davey, Paul; Smith, Tony; Beck, Ben	2018	/	Emergency medicine Australasia : EMA	30	5	662-671		https://dx.doi.org/10.1111/1742-6723.12966	29569842	#159	Dicker 2018
20	Features of hospital and emergency medical service in out-of-hospital cardiac arrest patients with shockable rhythm.	Tsai, Shang-Li; Chaou, Chung-Hsien; Huang, Chien-Hsiung; Tzeng, I-Shiang; Kuo, Chan-Wei; Weng, Yi-Ming; Chien, Cheng-Yu	2017	/	The American journal of emergency medicine	35	9	1222-1227		https://dx.doi.org/10.1016/j.ajem.2017.03.032	28341188	#169	Tsai 2017
21	Timely bystander CPR improves outcomes despite longer EMS times.	Park, Gwan Jin; Song, Kyoung Jun; Shin, Sang Do; Lee, Kyung Won; Ahn, Ki Ok; Lee, Eui Jung; Hong, Ki Jeong; Ro, Young Sun	2017	/	The American journal of emergency medicine	35	8	1049-1055		https://dx.doi.org/10.1016/j.ajem.2017.02.033	28237384	#170	Park 2017
22	Characteristics and prognoses of patients treated by an anaesthesiologist-manned prehospital emergency care unit. A retrospective cohort study.	Mikkelsen, Soren; Lossius, Hans Morten; Toft, Palle; Lassen, Annmarie Touborg	2017	/	BMJ open	7	2	e014383		https://dx.doi.org/10.1136/bmjopen-2016-014383	28232468	#171	Mikkelsen 2017
23	Emergency medical system response time does not affect incidence of return of spontaneous circulation after prehospital resuscitation in one million central European agglomeration residents.	Klosiewicz, Tomasz; Skitek-Adamczak, Ilona; Zielinski, Marcin	2017	/	Kardiologia polska	75	3	240-246		https://dx.doi.org/10.5603/KP.a2016.0181	27995600	#174	Klosiewicz 2017
24	Predictors of Out of Hospital Cardiac Arrest Outcomes in Pre-Hospital Settings; a Retrospective Cross-sectional Study.	Navab, Elham; Esmaeili, Maryam; Poorkhorshidi, Nastaran; Salimi, Rasoul; Khazaei, Afshin; Moghimbeigi, Abbas	2019	/	Archives of academic emergency medicine	7	1	36			31555766	#186	Navab 2019
25	Association of Bystander Cardiopulmonary Resuscitation and Survival According to Ambulance Response Times After Out-of-Hospital Cardiac Arrest.	Rajan, Shahzleen; Wissenberg, Mads; Folke, Fredrik; Hansen, Steen Moller; Gerds, Thomas A; Kragholm, Kristian; Hansen, Carolina Malta; Karlsson, Lena; Lippert, Freddy K; Kober, Lars; Gislason, Gunnar H; Torp-Pedersen, Christian	2016	/	Circulation	134	25	2095-2104			27881566	#194	Rajan 2016
26	The relationship between survival after out-of-hospital cardiac arrest and process measures for emergency medical service ambulance team performance.	Chen, Tsung-Tai; Ma, Matthew Huei-Ming; Chen, Fen-Ju; Hu, Fu-Chang; Lu, Yu-Cheng; Chiang, Wen-Chu; Ko, Patrick Chow-In	2015	/	Resuscitation	97	r8q, 0332173	55-60		https://dx.doi.org/10.1016/j.resuscitation.2015.04.035	26083826	#217	Chen 2015
27	[Results of pre-hospital cardiac resuscitation in the Reykjavik area 2004-2007].	Mogensen, Brynjolfur Arni; Bjornsson, Hjalti Mar; Thorgeirsson, Gestur; Haraldsson, Gisli Engibert; Mogensen, Brynjolfur	2015	/	Laeknabladid	101	3	137-41		https://dx.doi.org/10.17992/lbl.2015.03.18	25735673	#221	Mogensen 2015	Peter Martin Hansen (2023-12-14 19:42:59)(Select): Google translate added 14.12.23;
28	Improved outcome in Sweden after out-of-hospital cardiac arrest and possible association with improvements in every link in the chain of survival.	Stromsoe, Anneli; Svensson, Leif; Axelsson, Asa B; Claesson, Andreas; Goransson, Katarina E; Nordberg, Per; Herlitz, Johan	2015	/	European heart journal	36	14	863-71		https://dx.doi.org/10.1093/eurheartj/ehu240	25205528	#224	Stromsoe 2015
29	Helicopter emergency medical rescue for the traumatized: experience in the metropolitan region of Campinas, Brazil.	Cardoso, Ricardo Galesso; Francischini, Carina Fontana; Ribera, Jorge Michel; Vanzetto, Ricardo; Fraga, Gustavo Pereira	2014	/	Revista do Colegio Brasileiro de Cirurgioes	41	4	236-44			25295983	#231	Cardoso 2014
30	Probability of a shockable presenting rhythm as a function of EMS response time.	Renkiewicz, Ginny K; Hubble, Michael W; Wesley, Daniel R; Dorian, Patricia A; Losh, Matthew J; Swain, Robert; Taylor, Stephen E	2014	/	Prehospital emergency care	18	2	224-30		https://dx.doi.org/10.3109/10903127.2013.851308	24400944	#245	Renkiewicz 2014
31	Effect of location of out-of-hospital cardiac arrest on survival outcomes.	Goh, E Shaun; Liang, Benjamin; Fook-Chong, Stephanie; Shahidah, Nur; Soon, Swee Sung; Yap, Susan; Leong, Benjamin; Gan, Han Nee; Foo, David; Tham, Lai Peng; Charles, Rabind; Ong, Marcus E H	2013	/	Annals of the Academy of Medicine, Singapore	42	9	437-44			24162318	#256	Goh 2013
32	Survival from out-of-hospital cardiac arrest in Wellington in relation to socioeconomic status and arrest location.	Fake, Aimee L; Swain, Andrew H; Larsen, Peter D	2013	/	The New Zealand medical journal	126	1376	28-37			23822959	#262	Fake 2013
33	Improved survival outcome with continuous chest compressions with ventilation compared to 5:1 compressions-to-ventilations mechanical cardiopulmonary resuscitation in out-of-hospital cardiac arrest.	Lee, I-Hsin; How, Chorng-Kuang; Lu, Wen-Hua; Tzeng, Yuann-Meei; Chen, Ying-Ju; Chern, Chii-Hwa; Kao, Wei-Fong; Yen, David Hung-Tsang; Huang, Mu-Shun	2013	/	Journal of the Chinese Medical Association : JCMA	76	3	158-63		https://dx.doi.org/10.1016/j.jcma.2013.01.001	23497969	#266	Lee 2013
34	Drowning related out-of-hospital cardiac arrests: characteristics and outcomes.	Dyson, Kylie; Morgans, Amee; Bray, Janet; Matthews, Bernadette; Smith, Karen	2013	/	Resuscitation	84	8	1114-8		https://dx.doi.org/10.1016/j.resuscitation.2013.01.020	23370162	#272	Dyson 2013
35	Out-of-hospital cardiac arrest in Cork, Ireland.	Henry, Kieran; Murphy, Adrian; Willis, David; Cusack, Stephen; Bury, Gerard; O'Sullivan, Iomhar; Deasy, Conor	2013	/	Emergency medicine journal : EMJ	30	6	496-500		https://dx.doi.org/10.1136/emermed-2011-200888	22707474	#278	Henry 2013
36	Emergency medical services response time and mortality in an urban setting.	Blanchard, Ian E; Doig, Christopher J; Hagel, Brent E; Anton, Andrew R; Zygun, David A; Kortbeek, John B; Powell, D Gregory; Williamson, Tyler S; Fick, Gordon H; Innes, Grant D	2012	/	Prehospital emergency care	16	1	142-51		https://dx.doi.org/10.3109/10903127.2011.614046	22026820	#289	Blanchard 2012
37	Traumatic out-of-hospital cardiac arrests in Melbourne, Australia.	Deasy, Conor; Bray, Janet; Smith, Karen; Harriss, Linton; Morrison, Chris; Bernard, Stephen; Cameron, Peter	2012	/	Resuscitation	83	4	465-70		https://dx.doi.org/10.1016/j.resuscitation.2011.09.025	21996019	#291	Deasy 2012
38	Comparison of the characteristics and outcome among patients suffering from out-of-hospital primary cardiac arrest and drowning victims in cardiac arrest.	Grmec, Stefek; Strnad, Matej; Podgorsek, Dejan	2009	/	International journal of emergency medicine	2	1	7-12		https://dx.doi.org/10.1007/s12245-009-0084-0	19390911	#298	Grmec 2009
39	[Advanced cardiac life support in the prehospital setting in the Reykjavik area 1991-1996.].	Sigursson, G; Thornorgeirsson, G	2000	/	Laeknabladid	86	10	669-73			17018957	#305	Sigursson 2000	Peter Martin Hansen (2023-11-30 23:14:29)(Select): in Icelandic ;
40	Association between population density and reported incidence, characteristics and outcome after out-of-hospital cardiac arrest in Sweden.	Stromsoe, A; Svensson, L; Claesson, A; Lindkvist, J; Lundstrom, A; Herlitz, J	2011	/	Resuscitation	82	10	1307-13		https://dx.doi.org/10.1016/j.resuscitation.2011.04.025	21628082	#315	Stromsoe 2011
41	The Dublin cardiac arrest registry: temporal improvement in survival from out-of-hospital cardiac arrest reflects improved pre-hospital emergency care.	Margey, Ronan; Browne, Lisa; Murphy, Eamonn; O'Reilly, Martin; Mahon, Niall; Blake, Gavin; McCann, Hugh; Sugrue, Declan; Galvin, Joseph	2011	/	Europace : European pacing, arrhythmias, and cardiac electrophysiology : journal of the working groups on cardiac pacing, arrhythmias, and cardiac cellular electrophysiology of the European Society of Cardiology	13	8	1157-65		https://dx.doi.org/10.1093/europace/eur092	21474456	#318	Margey 2011
42	Initial evaluation of the Mobile Emergency Medical Services in the city of Porto Alegre, Brazil.	Semensato, Gladis; Zimerman, Leandro; Rohde, Luis Eduardo	2011	/	Arquivos brasileiros de cardiologia	96	3	196-204			21359486	#319	Semensato 2011
43	Role of ambulance response times in the survival of patients with out-of-hospital cardiac arrest.	O'Keeffe, Colin; Nicholl, Jon; Turner, Janette; Goodacre, Steve	2011	/	Emergency medicine journal : EMJ	28	8	703-6		https://dx.doi.org/10.1136/emj.2009.086363	20798090	#322	O'Keeffe 2011
44	Out-of-hospital cardiac arrest in South Asian and white populations in London: database evaluation of characteristics and outcome.	Shah, A S; Bhopal, R; Gadd, S; Donohoe, R	2010	/	Heart (British Cardiac Society)	96	1	27-9		https://dx.doi.org/10.1136/hrt.2009.170183	19744967	#335	Shah 2010
45	Out-of-hospital cardiac arrest: first documented experience in a Mexican urban setting.	Fraga-Sastrias, Juan Manuel; Asensio-Lafuente, Enrique; Martinez, Ricardo; Barcenas, Iris A; Prieto-Sagredo, Julio; Castillo, Lilia; Pinet-Peralta, Luis Mauricio	2009	/	Prehospital and disaster medicine	24	2	121-5			19591305	#342	Fraga-Sastrias 2009
46	Defibrillation or cardiopulmonary resuscitation first for patients with out-of-hospital cardiac arrests found by paramedics to be in ventricular fibrillation? A randomised control trial.	Baker, Paul W; Conway, Jane; Cotton, Chris; Ashby, Dale T; Smyth, James; Woodman, Richard J; Grantham, Hugh	2008	/	Resuscitation	79	3	424-31		https://dx.doi.org/10.1016/j.resuscitation.2008.07.017	18986748	#353	Baker 2008
47	Characteristics and outcome among patients suffering out-of-hospital cardiac arrest due to drowning.	Claesson, Andreas; Svensson, Leif; Silfverstolpe, Johan; Herlitz, Johan	2008	/	Resuscitation	76	3	381-7			17997210	#360	Claesson 2008
48	Characteristics and outcome in out-of-hospital cardiac arrest when patients are found in a non-shockable rhythm.	Herlitz, J; Svensson, L; Engdahl, J; Silfverstolpe, J	2008	/	Resuscitation	76	1	31-6			17709164	#363	Herlitz 2008
49	[Prehospital cardiac life support in the Reykjavik area 1999-2002].	Bjornsson, Hjalti Mar; Marelsson, Sigurdur; Magnusson, Vidar; Sigurdsson, Gardar; Thornorgeirsson, Gestur	2006	/	Laeknabladid	92	9	591-7			17018972	#375	Bjornsson 2006	Peter Martin Hansen (2023-11-30 22:21:02)(Select): Reference requested SDU;
50	Out-of-hospital cardiac arrest in Victoria: rural and urban outcomes.	Jennings, Paul A; Cameron, Peter; Walker, Tony; Bernard, Stephen; Smith, Karen	2006	/	The Medical journal of Australia	185	3	135-9			16893352	#377	Jennings 2006
51	Helicopter transport of sick neonates: a 14-year population-based study.	Berge, S D; Berg-Utby, C; Skogvoll, E	2005	/	Acta anaesthesiologica Scandinavica	49	7	999-1003			16045662	#390	Berge 2005
52	Paramedic response time: does it affect patient survival?.	Pons, Peter T; Haukoos, Jason S; Bludworth, Whitney; Cribley, Thomas; Pons, Kathryn A; Markovchick, Vincent J	2005	/	Academic emergency medicine : official journal of the Society for Academic Emergency Medicine	12	7	594-600			15995089	#393	Pons 2005	Peter Martin Hansen (2023-11-27 04:15:37)(Select): Reference requested SDU;
53	Cardiac arrest and resuscitation epidemiology in Singapore (CARE I study).	Eng Hock Ong, Marcus; Chan, Yiong Huak; Anantharaman, Venkataraman; Lau, Siew Tiang; Lim, Swee Han; Seldrup, Jorgen	2003	/	Prehospital emergency care	7	4	427-33			14582091	#412	EngHockOng 2003
54	Delaying defibrillation to give basic cardiopulmonary resuscitation to patients with out-of-hospital ventricular fibrillation: a randomized trial.	Wik, Lars; Hansen, Trond Boye; Fylling, Frode; Steen, Thorbjorn; Vaagenes, Per; Auestad, Bjorn H; Steen, Petter Andreas	2003	/	JAMA	289	11	1389-95			12636461	#420	Wik 2003
55	Eight minutes or less: does the ambulance response time guideline impact trauma patient outcome?.	Pons, Peter T; Markovchick, Vincent J	2002	/	The Journal of emergency medicine	23	1	43-8			12217471	#426	Pons 2002
56	Cardiac arrest patients in an alpine area during a six year period.	Eisenburger, P; Czappek, G; Sterz, F; Vergeiner, G; Losert, H; Holzer, M; Laggner, A N	2001	/	Resuscitation	51	1	39-46			11719172	#437	Eisenburger 2001
57	Asystolic cardiac arrest in Melbourne, Australia.	Meyer, A D; Bernard, S; Smith, K L; McNeil, J J; Cameron, P A	2001	/	Emergency medicine (Fremantle, W.A.)	13	2	186-9			11482856	#441	Meyer 2001
58	Out-of-hospital cardiac arrest in Hong Kong.	Leung, L P; Wong, T W; Tong, H K; Lo, C B; Kan, P G	2001	/	Prehospital emergency care	5	3	308-11			11446552	#443	Leung 2001
59	Effect of reducing ambulance response times on deaths from out of hospital cardiac arrest: cohort study.	Pell, J P; Sirel, J M; Marsden, A K; Ford, I; Cobbe, S M	2001	/	BMJ (Clinical research ed.)	322	7299	1385-8			11397740	#445	Pell 2001
60	Out-of-hospital cardiac arrest in north-east Germany: increased resuscitation efforts and improved survival.	Kentsch, M; Schlichting, H; Mathes, N; Rodemerk, U; Ittel, T H	2000	/	Resuscitation	43	3	177-83			10711486	#460	Kentsch 2000
61	Trauma patients: an analysis of rural ambulance trip reports.	Morrisey, M A; Ohsfeldt, R L; Johnson, V; Treat, R	1996	/	The Journal of trauma	41	4	741-6			8858039	#483	Morrisey 1996	Peter Martin Hansen (2023-12-19 21:40:54)(Select): Full text PDF uploaded 19.12.23; Peter Martin Hansen (2023-12-18 21:44:02)(Select): Full text link uploaded 18.12.23; Peter Martin Hansen (2023-11-20 23:40:45)(Select): Reference requested SDU;
62	[Advanced cardiac life support outside the hospital in Reykjavik and the surrounding area 1987-1990].	Blaengsdottir, G H; Thorgeirsson, G	1994	/	Laeknabladid	80	8	381-6			21593533	#487	Blaengsdottir 1994	Peter Martin Hansen (2023-11-30 23:12:21)(Select): In Icelandic ;
63	Prehospital cardiac arrest survival and neurologic recovery.	Hillis, M; Sinclair, D; Butler, G; Cain, E	1993	/	The Journal of emergency medicine	11	3	245-52			8340577	#502	Hillis 1993
64	Cardiac arrest in Ontario: circumstances, community response, role of prehospital defibrillation and predictors of survival.	Brison, R J; Davidson, J R; Dreyer, J F; Jones, G; Maloney, J; Munkley, D P; O'Connor, H M; Rowe, B H	1992	/	CMAJ : Canadian Medical Association journal = journal de l'Association medicale canadienne	147	2	191-9			1623465	#507	Brison 1992
65	[The results of prehospital cardiopulmonary resuscitation in the initial years of a mobile emergency care system].	Schinnerl, A; Kroesen, G; Baubin, M; Benzer, H	1990	/	Der Anaesthesist	39	10	469-74			2278364	#525	Schinnerl 1990	Peter Martin Hansen (2023-11-30 22:40:23)(Select): Reference requested SDU; Peter Martin Hansen (2023-11-18 04:14:42)(Select): In German w/ English summary;
66	Advanced cardiac life support in the prehospital setting: the Reykjavik experience.	Einarsson, O; Jakobsson, F; Sigurdsson, G	1989	/	Journal of internal medicine	225	2	129-35			2921594	#529	Einarsson 1989
67	The effect of the COVID-19 pandemic on the incidence and survival outcomes of EMS-witnessed out-of-hospital cardiac arrest	Kennedy C.; Alqudah Z.; Stub D.; Anderson D.; Nehme Z.	2023	/	Resuscitation	187	(Kennedy, Alqudah, Stub, Anderson, Nehme) Centre for Research & Evaluation, Ambulance Victoria, Victoria, Australia(Kennedy, Anderson, Nehme) Department of Paramedicine, Monash University, Victoria, Australia(Alqudah) Jordan University of Science and Tech	109770	2023514194	https://dx.doi.org/10.1016/j.resuscitation.2023.109770	36933880 [https://www.ncbi.nlm.nih.gov/pubmed/?term=36933880]	#1144	Kennedy 2023
68	Out-of-Hospital Cardiac Arrest Characteristics According to Arrest Location in Urban, Suburban, and Rural Areas of Denmark	Gregers M.C.T.; Andelius L.; Hansen C.M.; Moller S.G.; Torp-Pedersen C.; Kjoelbye J.; Folke F.	2021	/	Circulation	144	Supplement 2		641086421	https://dx.doi.org/10.1161/circ.144.suppl_2.11295		#1147	Gregers 2021	Peter Martin Hansen (2023-11-20 22:33:20)(Select): Conference abstract;
69	The Influence of the COVID-19 Pandemic on Emergency Medical Services to Out-of-Hospital Cardiac Arrests in a Low-Incidence Urban City: An Observational Epidemiological Analysis	Liu C.-H.; Tsai M.-J.; Hsu C.-F.; Tsai C.-H.; Su Y.-S.; Cai D.-C.	2023	/	International Journal of Environmental Research and Public Health	20	3	2713	2021562800	https://dx.doi.org/10.3390/ijerph20032713	36768079 [https://www.ncbi.nlm.nih.gov/pubmed/?term=36768079]	#1162	Liu 2023
70	Association Between the Arrival Time of Paramedics and the Neurological Outcome at Discharge of Cardiac Arrest Patients	Han K.; Park S.M.	2022	/	Circulation	146	Supplement 1		639787731	https://dx.doi.org/10.1161/circ.146.suppl_1.14500		#1218	Han 2022	Peter Martin Hansen (2023-11-18 01:19:38)(Select): Conference abstract;
71	Key survival factor for OHCA patients - Time of cardiac arrest to first CPR	Ahmoudi A.; Smith M.; Jones J.	2022	/	Resuscitation	175	Supplement 1	S64	2018693705	https://dx.doi.org/10.1016/S0300-9572%2822%2900488-9		#1219	Ahmoudi 2022	Peter Martin Hansen (2023-11-21 00:04:54)(Select): Conference abstract;
72	Epidemiology, management, and survival rate of out-of-hospital cardiac arrest in Upper Silesia, Poland: an Utstein-style report	Bujak K.; Nadolny K.; Ladny J.R.; Hudzik B.; Zysko D.; Trzeciak P.; Gasior M.	2021	/	Postepy w Kardiologii Interwencyjnej	17	4	366-375	2016698585	https://dx.doi.org/10.5114/AIC.2021.111926		#1239	Bujak 2021
73	Factors associated with successful resuscitation during out-of-hospital cardiac arrest performed by Surgico Medical Ambulance and Rescue Team (S.M.A.R.T), Division of Emergency Medical Service and Disaster, Faculty of Medicine Vajira Hospital, Navamindrad	Huabbangyang T.; Soion T.; Promdee A.; Nguanjinda K.; Chamchan A.; Chaisorn R.; Thaitan D.; Tudchomuang N.; Mahayodsanan T.; Klaiangthong R.	2021	/	Journal of the Medical Association of Thailand	104	9	1488-1496	2014706620	https://dx.doi.org/10.35755/jmedassocthai.2021.09.12759		#1257	Huabbangyang 2021
74	Rapid dispatch for out-of-hospital cardiac arrest is associated with improved survival	Gnesin F.; Moller A.L.; Mills E.H.A.; Zylyftari N.; Jensen B.; Boggild H.; Ringgren K.B.; Blomberg S.N.F.; Christensen H.C.; Kragholm K.; Lippert F.; Folke F.; Torp-Pedersen C.	2021	/	Resuscitation	163	(Gnesin, Moller, Torp-Pedersen) Department of Research, Nordsjaellands Hospital, Dyrehavevej 29, Hillerod 3400, Denmark(Mills, Ringgren, Kragholm, Torp-Pedersen) Department of Cardiology, Aalborg University Hospital, Hobrovej 18-22, Aalborg 9000, Denmark(	176-183	2011621395	https://dx.doi.org/10.1016/j.resuscitation.2021.03.015	33775800 [https://www.ncbi.nlm.nih.gov/pubmed/?term=33775800]	#1261	Gnesin 2021
75	Outcomes of out-of-hospital cardiac arrest in relation to prehospital care services in Hospital Canselor Tuanku Muhriz: A prospective study	Aziz A.H.B.A.; Muhamad N.A.N.	2020	/	Journal of Emergency Medicine, Trauma and Acute Care	2020	2	11	2010700305	https://dx.doi.org/10.5339/JEMTAC.2020.11		#1298	Aziz 2020
76	196 Comparing Response Times, Intensity of Care and Outcomes between Private versus Municipal Emergency Medical Services Systems	Gunaga S.; Nippert J.; Kerr M.; Young B.; Muller G.; Charping A.; Goeller K.; Jarski R.	2020	/	Annals of Emergency Medicine	76	4 Supplement	S75-S76	2008410280	https://dx.doi.org/10.1016/j.annemergmed.2020.09.208		#1368	Gunaga 2020
77	Time of on-scene resuscitation in out of-hospital cardiac arrest patients transported without return of spontaneous circulation	de Graaf C.; Beesems S.G.; Koster R.W.	2019	/	Resuscitation	138	(de Graaf, Beesems, Koster) Amsterdam UMC, Academic Medical Center, Heart Center, Department of Cardiology, Meibergdreef 9, Amsterdam, Netherlands	235-242	2001788670	https://dx.doi.org/10.1016/j.resuscitation.2019.03.030	30928502 [https://www.ncbi.nlm.nih.gov/pubmed/?term=30928502]	#1402	deGraaf 2019
78	Prehospital time and mortality in patients requiring a highest priority emergency medical response: A Danish registry-based cohort study	Mills E.H.A.; Aasbjerg K.; Hansen S.M.; Ringgren K.B.; Dahl M.; Rasmussen B.S.; Torp-Pedersen C.; Sogaard P.; Kragholm K.	2019	/	BMJ Open	9	11	e023049	629926750	https://dx.doi.org/10.1136/bmjopen-2018-023049	31753864 [https://www.ncbi.nlm.nih.gov/pubmed/?term=31753864]	#1409	Mills 2019
79	Witnessed out-of-hospital cardiac arrest effects of emergency dispatch recognition	Syvaoja S.; Salo A.; Uusaro A.; Jantti H.; Kuisma M.	2018	/	Acta Anaesthesiologica Scandinavica	62	4	558-567	619859480	https://dx.doi.org/10.1111/aas.13051	29266165 [https://www.ncbi.nlm.nih.gov/pubmed/?term=29266165]	#1465	Syvaoja 2018
80	The effect of ambulance response time on survival following out-of-hospital cardiac arrest-an analysis from the German resuscitation registry	Burger A.; Wnent J.; Bohn A.; Jantzen T.; Brenner S.; Lefering R.; Seewald S.; Grasner J.-T.; Fischer M.	2018	/	Deutsches Arzteblatt International	115	33-34	541-548	623622545	https://dx.doi.org/10.3238/arztebl.2018.0541	30189973 [https://www.ncbi.nlm.nih.gov/pubmed/?term=30189973]	#1468	Burger 2018
81	Medical facilities in the neighborhood and incidence of sudden cardiac arrest	Goh C.E.; Mooney S.J.; Siscovick D.S.; Lemaitre R.N.; Hurvitz P.; Sotoodehnia N.; Kaufman T.K.; Zulaika G.; Lovasi G.S.	2018	/	Resuscitation	130	(Goh, Kaufman, Zulaika) Department of Epidemiology, Mailman School of Public Health, Columbia University, New York, NY, United States(Mooney) Harborview Injury Prevention & Research Center, University of Washington, Seattle, WA, United States(Siscovick) N	118-123	2000972778	https://dx.doi.org/10.1016/j.resuscitation.2018.07.005	30057353 [https://www.ncbi.nlm.nih.gov/pubmed/?term=30057353]	#1473	Goh 2018
82	Effects of dispatcher-assisted bystander cardiopulmonary resuscitation on neurological recovery in paediatric patients with out-of-hospital cardiac arrest based on the pre-hospital emergency medical service response time interval	Chang I.; Lee S.C.; Shin S.D.; Song K.J.; Ro Y.S.; Park J.H.; Kong S.Y.	2018	/	Resuscitation	130	(Chang, Shin, Song, Ro, Park, Kong) Department of Emergency Medicine, Seoul National University College of Medicine, Seoul, South Korea(Lee) Department of Emergency Medicine, Dongguk University Ilsan Hospital, Goyang-si, South Korea(Chang, Lee, Shin, Song	49-56	2000917020	https://dx.doi.org/10.1016/j.resuscitation.2018.06.029	29960075 [https://www.ncbi.nlm.nih.gov/pubmed/?term=29960075]	#1474	Chang 2018
83	The effect of ambulance response time in the outcomes of patients with out-of-hospital cardiac arrest	Jeong H.; Moon H.; Lee J.; Lee D.; Choi J.; Jung Y.	2017	/	Resuscitation	118	Supplement 1	e35	619249948	https://dx.doi.org/10.1016/j.resuscitation.2017.08.093		#1530	Jeong 2017	Peter Martin Hansen (2023-11-21 00:29:26)(Select): Conference abstract;
84	Briefer activation time is associated with better outcomes after out-of-hospital cardiac arrest	Nichol G.; Cobb L.A.; Yin L.; Maynard C.; Olsufka M.; Larsen J.; McCoy A.M.; Sayre M.R.	2016	/	Resuscitation	107	(Nichol, Cobb, Yin, Maynard, Olsufka, Larsen, McCoy, Sayre) Medic One Support Group, Seattle Fire Department, University of Washington, Seattle, WA, United States	139-144	612288571	https://dx.doi.org/10.1016/j.resuscitation.2016.06.040	27452490 [https://www.ncbi.nlm.nih.gov/pubmed/?term=27452490]	#1564	Nichol 2016
85	Can we identify termination of resuscitation criteria in cardiac arrest due to drowning: results from the French national out-of-hospital cardiac arrest registry	Hubert H.; Escutnaire J.; Michelet P.; Babykina E.; El Khoury C.; Tazarourte K.; Vilhelm C.; El Hiki L.; Guinhouya B.; Gueugniaud P.-Y.	2016	/	Journal of Evaluation in Clinical Practice	22	6	924-931	611093656	https://dx.doi.org/10.1111/jep.12562	27292052 [https://www.ncbi.nlm.nih.gov/pubmed/?term=27292052]	#1567	Hubert 2016
86	Out-of-hospital resuscitation from sudden cardiac arrest in Estonia 1999-2013	Sipria A.; Kirsimagi U.; Popov A.; Veber A.	2016	/	Eesti Arst	95	7	428-436	612908653			#1603	Sipria 2016	Peter Martin Hansen (2023-11-18 00:58:51)(Select): In Estonian w/ English abstract;
87	Analysis of pre-hospital rescue times on mortality in trauma patients in a Scandinavian urban setting	Bagher A.; Todorova L.; Andersson L.; Wingren C.J.; Ottosson A.; Wangefjord S.; Acosta S.	2017	/	Trauma (United Kingdom)	19	1	28-34	614125897	https://dx.doi.org/10.1177/1460408616649217		#1616	Bagher 2017
88	Low incidence of ventricular tachycardia/fibrillation as the first presenting rhythm in patients with out-of-hospital cardiac arrest: Evidence from the taichung sudden unexpected death registry (THUNDER) in East Asia	Lin Y.-N.; Chang S.-S.; Wang L.-M.; Ueng K.-C.; Tsai C.-F.; Phan C.-S.; Lu L.-H.; Hii C.-H.; Chung Y.-T.; Hsieh J.-L.; Tsai C.-L.; Wu T.-J.; Chang K.-C.	2014	/	Circulation	130	SUPPL. 2		71709605			#1708	Lin 2014	Peter Martin Hansen (2023-12-01 23:29:45)(Select): Conference abstract;
89	Early resuscitation for better outcome, time is muscle	Naroo G.; Sakaf O.; Hamid A.; Yadgir T.A.	2012	/	Circulation	125	19	e802	71051627	https://dx.doi.org/10.1161/CIR.0b013e31824fcdb3		#1788	Naroo 2012	Peter Martin Hansen (2023-11-18 04:42:56)(Select): Poster;
90	Resuscitation of out-of-hospital cardiac arrest in Falck Zachranna - Start of Slovak registry	Trenkler S.; Kilianova A.; Paulikova M.; Karas J.	2012	/	Resuscitation	83	SUPPL. 1	e43	70949026	https://dx.doi.org/10.1016/j.resuscitation.2012.08.108		#1789	Trenkler 2012	Peter Martin Hansen (2023-11-30 22:29:33)(Select): Conference abstract;
91	Out of hospital cardiac arrest continues to carry a high mortality - Room to improve time to defibrillation - The Dublin West Experience	Hayes C.; Murphy B.D.; Lynch M.; Malaedy K.; Keelan E.; O'neill J.; Galvin J.	2010	/	Fundamental and Clinical Pharmacology	24	1	3	70078118	https://dx.doi.org/10.1111/j.1472-8206.2009.00792.x		#1864	Hayes 2010	Peter Martin Hansen (2023-12-02 00:43:46)(Select): Conference abstract;
92	Dispatch versus ambulance response interval and survival after out-of -hospital cardiac arrest	Stoeckl M.; Sterz F.; Weiser C.; Nuernberger A.; Schober A.; Wannack S.; Malzer R.; Segall B.; Lausch F.	2010	/	Resuscitation	81	2 SUPPL. 1	S87	70430956	https://dx.doi.org/10.1016/j.resuscitation.2010.09.358		#1867	Stoeckl 2010	Peter Martin Hansen (2023-11-18 04:57:59)(Select): Conference abstract;
93	Lack of association between prehospital response times and patient outcomes	Blackwell T.H.; Kline J.A.; Willis J.J.; Hicks G.M.	2009	/	Prehospital Emergency Care	13	4	444-450	355245317	https://dx.doi.org/10.1080/10903120902935363	19731155 [https://www.ncbi.nlm.nih.gov/pubmed/?term=19731155]	#1893	Blackwell 2009
94	The impact of prehospital transport interval on survival in out-of-hospital cardiac arrest: Implications for regionalization of post-resuscitation care	Spaite D.W.; Bobrow B.J.; Vadeboncoeur T.F.; Chikani V.; Clark L.; Mullins T.; Sanders A.B.	2008	/	Resuscitation	79	1	61-66	50202252	https://dx.doi.org/10.1016/j.resuscitation.2008.05.006	18617315 [https://www.ncbi.nlm.nih.gov/pubmed/?term=18617315]	#1910	Spaite 2008
95	Out-of-hospital cardiac arrest in a teaching hospital in Hong Kong: Descriptive study using the Utstein style	Wai A.K.C.; Cameron P.; Cheung C.K.; Mak P.; Rainer T.H.	2005	/	Hong Kong Journal of Emergency Medicine	12	3	148-155	40975007	http://dx.doi.org/10.1177/102490790501200304		#1928	Wai 2005
96	Association between interval between call for ambulance and return of spontaneous circulation and survival in out-of-hospital cardiac arrest	Herlitz J.; Svensson L.; Engdahl J.; Angquist K.-A.; Silfverstolpe J.; Holmberg S.	2006	/	Resuscitation	71	1	40-46	44349027	https://dx.doi.org/10.1016/j.resuscitation.2006.03.006	16945468 [https://www.ncbi.nlm.nih.gov/pubmed/?term=16945468]	#1946	Herlitz 2006
97	Impact of preclinical effort and logistics on letality after severe trauma	Biewener A.; Holch M.; Muller U.; Veitinger A.; Erfurt C.; Zwipp H.	2000	/	Unfallchirurg	103	2	137-143	30158946	https://dx.doi.org/10.1007/s001130050025	10763366 [https://www.ncbi.nlm.nih.gov/pubmed/?term=10763366]	#2025	Biewener 2000	Peter Martin Hansen (2023-11-30 21:22:44)(Select): In German w/ English abstract;
98	Paramedic response time and survival from cardiac arrest	Mayer J.D.	1979	/	Social Science and Medicine	13 D	4	267-271	10172430		524134 [https://www.ncbi.nlm.nih.gov/pubmed/?term=524134]	#2115	Mayer 1979
99	Evaluation of outcomes after EMS-witnessed traumatic out-of-hospital cardiac arrest caused by traffic collisions	Kitano, S.; Fujimoto, K.; Suzuki, K.; Harada, S.; Narikawa, K.; Yamada, M.; Nakazawa, M.; Ogawa, S.; Yokota, H.	2022		Resuscitation	171		64-70		10.1016/j.resuscitation.2021.12.023		#3001	Kitano 2022
100	Impact of temporal changes in the epidemiology and management of traumatic out-of-hospital cardiac arrest on survival outcomes	Alqudah, Z.; Nehme, Z.; Williams, B.; Oteir, A.; Bernard, S.; Smith, K.	2021		Resuscitation	158		79-87		10.1016/j.resuscitation.2020.11.026		#3714	Alqudah 2021
101	Longer Prehospital Time was not Associated with Mortality in Major Trauma: A Retrospective Cohort Study	Brown, E.; Tohira, H.; Bailey, P.; Fatovich, D.; Pereira, G.; Finn, J.	2019		Prehospital Emergency Care	23	4	527-537		10.1080/10903127.2018.1551451		#4368	Brown 2019
102	Identifying pre-hospital factors associated with outcome for major trauma patients in a regional trauma network: An exploratory study	Thompson, L.; Hill, M.; Davies, C.; Shaw, G.; Kiernan, M.D.	2017		Scandinavian Journal of Trauma, Resuscitation and Emergency Medicine	25	1			10.1186/s13049-017-0419-4		#5215	Thompson 2017
103	Helicopter emergency medical services (HEMS) response to out-of-hospital cardiac arrest	Lyon, R.M.; Nelson, M.J.	2013		Scandinavian Journal of Trauma, Resuscitation and Emergency Medicine	21	1			10.1186/1757-7241-21-1		#6752	Lyon 2013
104	A helicopter emergency medical service may allow faster access to highly specialised care	Afzali, M.; Hesselfeldt, R.; Steinmetz, J.; Thomsen, A.B.; Rasmussen, L.S.	2013		Danish Medical Journal	60	7	1				#6853	Afzali 2013
105	A model of survival from out-of-hospital cardiac arrest using the Boston EMS arrest registry	Abrams, H.C.; Moyer, P.H.; Dyer, K.S.	2011		Resuscitation	82	8	999-1003		10.1016/j.resuscitation.2011.03.023		#7281	Abrams 2011
106	Response interval is important for survival until admission after prehospital cardiac arrest	Quoc Do, H.; Nielsen, S.L.; Rasmussen, L.S.	2010		Danish Medical Bulletin	57	12					#7466	QuocDo 2010
107	Helicopter use in rural trauma	Shepherd, M.V.; Trethewy, C.E.; Kennedy, J.; Davis, L.	2008		EMA - Emergency Medicine Australasia	20	6	494-499		10.1111/j.1742-6723.2008.01135.x		#8152	Shepherd 2008
108	Pediatric Emergencies in Helicopter Emergency Medical Services: A National Population-Based Cohort Study From Denmark.	Nielsen, Vibe M.L.; Bruun, Niels H.; Søvsø, Morten B.; Kløjgård, Torben A.; Lossius, Hans M.; Bender, Lars; Mikkelsen, Søren; Tarpgaard, Mona; Petersen, Jens A.K.; Christensen, Erika F.	2022	08//	Annals of Emergency Medicine	80	2	143-153		10.1016/j.annemergmed.2022.03.024	158019265	#11696	Nielsen 2022
109	Epidemiology, Prehospital Characteristics and Outcomes of Severe Traumatic Brain Injury in The Netherlands: The BRAIN-PROTECT Study.	Bossers, Sebastiaan M.; Boer, Christa; Bloemers, Frank W.; Van Lieshout, Esther M.M.; Den Hartog, Dennis; Hoogerwerf, Nico; Innemee, Gerard; van der Naalt, Joukje; Absalom, Anthony R.; Peerdeman, Saskia M.; de Visser, Matthijs; de Leeuw, Marcel A.; Schwarte, Lothar A.; Loer, Stephan A.; Schober, Patrick	2021	09//Sep-Oct2021	Prehospital Emergency Care	25	5	644-655		10.1080/10903127.2020.1824049	152255192	#12232	Bossers 2021
110	Competitive advantage gained from the use of helicopter emergency medical services (HEMS) for trauma patients: Evaluation of 1724 patients.	Weinlich, M.; Martus, P.; Blau, M.B.; Wyen, H.; Walcher, F.; Piatek, S.; Schüttrumpf, J.P.	2019	05//	Injury	50	5	1028-1035		10.1016/j.injury.2018.12.018	136390122	#12547	Weinlich 2019
11	Survival to Discharge After Cardiac Arrest Attended by a Doctor-Paramedic Helicopter Emergency Medical Service: An Utstein-style Multiservice Review of 1085 Activations.	Chesters, Adam; Harris, Tim; Hodgetts, Timothy J.; Keefe, Nadine	2015	10//	Journal of Emergency Medicine (0736-4679)	49	4	439-447		10.1016/j.jemermed.2015.05.001	110271615	#13349	Chesters 2015
112	Incidence, treatment, and factors associated with survival of out-of-hospital cardiac arrest attended by Spanish emergency services: report from the Out-of-Hospital Spanish Cardiac Arrest Registry for 2022	Azpiazu J.I.R.; Del Valle P.F.; Escriche M.C.; Embid S.R.; Barreras C.F.; Azeli Y.; Garcia M.J.; Gomez S.B.; Rodriguez J.V.; Hernandez M.J.L.; Pascual J.M.N.; Vazquez J.A.I.; Sucunza A.E.; Blanco M.J.G.-O.; Perez C.P.; Ramas J.A.C.; Rozalen M.I.C.; Perez C.L.; Garcia C.M.G.; Munoz S.S.; Revilla F.R.; Mateo-Rodriguez I.; Ortiz F.R.; Codina A.D.	2024	/	Emergencias	36	2	131-139	2030058690	https://dx.doi.org/10.55633/s3me/014.2024	38597620 [https://www.ncbi.nlm.nih.gov/pubmed/?term=38597620]	#11	Azpiazu 2024
113	Prehospital times and outcomes of patients transported using an ambulance trauma transport protocol: A data linkage analysis from New South Wales Australia	Dinh M.; Singh H.; Deans C.; Pople G.; Bendall J.; Sarrami P.	2023	/	Injury	54	10	110988	2026432771	https://dx.doi.org/10.1016/j.injury.2023.110988	37574381 [https://www.ncbi.nlm.nih.gov/pubmed/?term=37574381]	#83	Dinh 2023
114	Incidence, process of care, and outcomes of out-of-hospital cardiac arrest in China: a prospective study of the BASIC-OHCA registry.	Zheng, Jiaqi; Lv, Chuanzhu; Zheng, Wen; Zhang, Guoqiang; Tan, Huiqiong; Ma, Yu; Zhu, Yimin; Li, Chaoqian; Han, Xiaotong; Yan, Shengtao; Pan, Chang; Zhang, Jianbo; Hou, Yaping; Wang, Chunyi; Bian, Yuan; Liu, Rugang; Cheng, Kai; Ma, Jingjing; Zheng, Zhaolei; Song, Ruixue; Wang, Mingjie; Gu, Jianhua; McNally, Bryan; Ong, Marcus Eng Hock; Chen, Yuguo; Xu, Feng	2023	/	The Lancet. Public health	8	12	e923-e932		https://dx.doi.org/10.1016/S2468-2667(23)00173-1	37722403	#289	Zheng 2023
115	Sudden Cardiac Arrests in the Polish Tatra Mountains: A Retrospective Study.	Mikiewicz, Maciej; Polok, Kamil; Szczeklik, Wojciech; Gorka, Andrzej; Kosinski, Sylweriusz	2023	/	Wilderness & environmental medicine	34	2	128-134		https://dx.doi.org/10.1016/j.wem.2022.11.005	36710127	#391	Mikiewicz 2023
