# Supplementary material for: Association of ambulance and helicopter response times with patient survival: A systematic literature review and meta-analysis
Source: PLoS One. 2025 Nov 17;20(11):e0335665. doi: 10.1371/journal.pone.0335665 (PMC12622838; doi:10.1371/journal.pone.0335665)
Supplement: S3 Table — (XLSX) [file pone.0335665.s004.xlsx]

## Sheet: review_364953_excluded_csv_2025
#	Title	Authors	Published Year	Published Month	Journal	Volume	Issue	Pages	Accession Number	DOI	Ref	Covidence #	Study	Notes	Tags
1	The Impact of the COVID-19 Pandemic on Demand for Emergency Ambulances in Victoria, Australia.	Andrew, Emily; Nehme, Ziad; Stephenson, Michael; Walker, Tony; Smith, Karen	2021	/	Prehospital emergency care		c5i, 9703530	1-7		https://dx.doi.org/10.1080/10903127.2021.1944409	34152925	#7	Andrew 2021	Exclusion reason: Wrong intervention;
2	Performance of an Emergency Road Ambulance Service in Bhutan: Response Time, Utilization, and Outcomes.	Tshokey, Tshokey; Tshering, Ugyen; Lhazeen, Karma; Abrahamyan, Arpine; Timire, Collins; Gurung, Bikash; Subedi, Devi Charan; Wangdi, Kencho; Vilas, Victor Del Rio; Zachariah, Rony	2022	/	Tropical medicine and infectious disease	7	6			https://dx.doi.org/10.3390/tropicalmed7060087	35736966	#30	Tshokey 2022	Exclusion reason: Wrong comparator;
3	Positive association between ambulance double-crewing and OHCA outcomes: A New Zealand observational study.	Dicker, Bridget; Govender, Kevin; Howie, Graham; Swain, Andy; Todd, Verity F	2021	/	Resuscitation plus	8	101774410	100187		https://dx.doi.org/10.1016/j.resplu.2021.100187	34934997	#39	Dicker 2021	Exclusion reason: Wrong comparator;
4	Prehospital time of suspected stroke patients treated by emergency medical service: a nationwide study in Thailand.	Tansuwannarat, Phantakan; Atiksawedparit, Pongsakorn; Wibulpolprasert, Arrug; Mankasetkit, Natdanai	2021	/	International journal of emergency medicine	14	1	37		https://dx.doi.org/10.1186/s12245-021-00361-w	34281496	#42	Tansuwannarat 2021	Exclusion reason: Wrong outcomes;
5	Response Time Threshold for Predicting Outcomes of Patients with Out-of-Hospital Cardiac Arrest.	Huang, Ling Hsuan; Ho, Yu-Ni; Tsai, Ming-Ta; Wu, Wei-Ting; Cheng, Fu-Jen	2021	/	Emergency medicine international	2021	101567070	5564885		https://dx.doi.org/10.1155/2021/5564885	33628510	#43	Huang 2021	Exclusion reason: Wrong outcomes;
6	Urban-suburb disparities in pre-hospital emergency medical resources and response time among patients with out-of-hospital cardiac arrest: A mixed-method cross-sectional study.	Jin, Yinzi; Chen, Hui; Ge, Hongxia; Li, Siwen; Zhang, Jinjun; Ma, Qingbian	2023	/	Frontiers in public health	11	101616579	1121779		https://dx.doi.org/10.3389/fpubh.2023.1121779	36891343	#57	Jin 2023	Exclusion reason: Wrong outcomes;
7	Traumatic Brain Injury in Underage Motorcycle Drivers: Clinical Outcomes and Sociocultural Attitudes from a Lower-Middle-Income Country.	Ashraf, Mohammad; Kamboh, Usman Ahmad; Hussain, Syed Shahzad; Raza, Muhammad Asif; Mehboob, Mehreen; Zubair, Mohammad; Ahmad, Manzoor; Ashraf, Naveed	2022	/	World neurosurgery	167	101528275	e413-e422		https://dx.doi.org/10.1016/j.wneu.2022.08.027	35964900	#60	Ashraf 2022	Exclusion reason: Wrong comparator;
8	Firefighters as first-responders in out-of-hospital cardiac arrest - A retrospective study of a time-gain selective dispatch system in the Skane Region, Sweden.	Andrell, Cecilia; Dankiewicz, Josef; Todorova, Lizbet; Olanders, Knut; Ullen, Susann; Friberg, Hans	2022	/	Resuscitation	179	r8q, 0332173	131-140		https://dx.doi.org/10.1016/j.resuscitation.2022.08.012	36028144	#67	Andrell 2022	Exclusion reason: Wrong intervention;
9	The introduction of a regional Norwegian HEMS coordinator: an assessment of the effects on response times, geographical service areas and severity scores.	Ulvin, Ole Erik; Skjaerseth, Eivinn Ardal; Haugland, Helge; Thorsen, Kjetil; Nordseth, Trond; Orre, Marie Falch; Vesterhus, Lars; Kruger, Andreas Jorstad	2022	/	BMC health services research	22	1	1020		https://dx.doi.org/10.1186/s12913-022-08337-z	35948977	#68	Ulvin 2022	Exclusion reason: Wrong outcomes;
10	Influence of hospital capabilities and prehospital time on outcomes of thrombectomy for stroke in Japan from 2013 to 2016.	Kurogi, Ai; Onozuka, Daisuke; Hagihara, Akihito; Nishimura, Kunihiro; Kada, Akiko; Hasegawa, Manabu; Higashi, Takahiro; Kitazono, Takanari; Ohta, Tsuyoshi; Sakai, Nobuyuki; Arai, Hajime; Miyamoto, Susumu; Sakamoto, Tetsuya; Iihara, Koji	2022	/	Scientific reports	12	1	3252		https://dx.doi.org/10.1038/s41598-022-06074-1	35228551	#75	Kurogi 2022	Exclusion reason: Wrong setting;
11	"Time that save lives" while waiting for ambulance in rural environments.	Nord-Ljungquist, Helena; Bohm, Katarina; Fridlund, Bengt; Elmqvist, Carina; Engstrom, Asa	2021	/	International emergency nursing	59	101472191	101100		https://dx.doi.org/10.1016/j.ienj.2021.101100	34781156	#87	Nord-Ljungquist 2021	Exclusion reason: Wrong intervention;
12	Time Is Brain: Prehospital Emergency Medical Services Response Times for Suspected Stroke and Effects of Prehospital Interventions.	Heemskerk, Johan L; Domingo, Ricardo A; Tawk, Rabih G; Vivas-Buitrago, Tito G; Huang, Josephine F; Rogers, Ashley; Quinones-Hinojosa, Alfredo; Abode-Iyamah, Kingsley; Freeman, William D	2021	/	Mayo Clinic proceedings	96	6	1446-1457		https://dx.doi.org/10.1016/j.mayocp.2020.08.050	33714603	#103	Heemskerk 2021	Exclusion reason: Wrong outcomes;
13	Delay to initiation of out-of-hospital cardiac arrest EMS treatments.	Ornato, Joseph P; Peberdy, Mary Ann; Siegel, Charles R; Lindfors, Rich; Ludin, Tom; Garrison, Danny	2021	/	The American journal of emergency medicine	41	aa2, 8309942	60-65		https://dx.doi.org/10.1016/j.ajem.2020.12.024	33387930	#109	Ornato 2021	Exclusion reason: Wrong intervention;
14	Cross-sectional study of the healthcare provided by a medicalized helicopter from Extremadura (Spain).	Duran Cabanillas, Laura; Caro Centeno, Maria Del Carmen; Morilla Romero de la Osa, Ruben; Calderon Sandubete, Enrique Jose	2020	/	International emergency nursing	50	101472191	100843		https://dx.doi.org/10.1016/j.ienj.2020.100843	32205104	#127	DuranCabanillas 2020	Exclusion reason: Wrong outcomes;
15	Enhancing early response to out-of-hospital cardiac arrest.	Dadon, Ziv; Alpert, Evan Avraham; Jaffe, Eli	2020	/	The American journal of emergency medicine	38	1	155		https://dx.doi.org/10.1016/j.ajem.2019.05.055	31178251	#138	Dadon 2020	Exclusion reason: Wrong study design; Peter Martin Hansen (2023-11-20 23:33:16)(Select): Letter to the editor;
16	Emergency response time and pre-hospital trauma survival rate of the national ambulance service, Greater Accra (January - December 2014).	Mahama, Mohammed-Najeeb; Kenu, Ernest; Bandoh, Delia Akosua; Zakariah, Ahmed Nuhu	2018	/	BMC emergency medicine	18	1	33		https://dx.doi.org/10.1186/s12873-018-0184-3	30285650	#151	Mahama 2018	Exclusion reason: Wrong study design;
17	Income and Ambulance Response Time Inequality: No Simple Explanation, No Simple Fix.	Friedson, Andrew I	2018	/	JAMA network open	1	7	e185201		https://dx.doi.org/10.1001/jamanetworkopen.2018.5201	30646387	#153	Friedson 2018	Exclusion reason: Wrong study design;
18	Response time in the emergency services. Systematic review.	Cabral, Eric Lucas Dos Santos; Castro, Wilkson Ricardo Silva; Florentino, Davidson Rogerio de Medeiros; Viana, Danylo de Araujo; Costa Junior, Joao Florencio da; Souza, Ricardo Pires de; Rego, Amalia Cinthia Meneses; Araujo-Filho, Irami; Medeiros, Aldo Cunha	2018	/	Acta cirurgica brasileira	33	12	1110-1121		https://dx.doi.org/10.1590/s0102-865020180120000009	30624517	#154	Cabral 2018	Exclusion reason: Wrong study design;
19	Prioritizing novel and existing ambulance performance measures through expert and lay consensus: A three-stage multimethod consensus study.	Coster, Joanne E; Irving, Andy D; Turner, Janette K; Phung, Viet-Hai; Siriwardena, Aloysius N	2018	/	Health expectations : an international journal of public participation in health care and health policy	21	1	249-260		https://dx.doi.org/10.1111/hex.12610	28841252	#163	Coster 2018	Exclusion reason: Wrong study design;
20	Incidence and survival outcome according to heart rhythm during resuscitation attempt in out-of-hospital cardiac arrest patients with presumed cardiac etiology.	Rajan, Shahzleen; Folke, Fredrik; Hansen, Steen Moller; Hansen, Carolina Malta; Kragholm, Kristian; Gerds, Thomas A; Lippert, Freddy K; Karlsson, Lena; Moller, Sidsel; Kober, Lars; Gislason, Gunnar H; Torp-Pedersen, Christian; Wissenberg, Mads	2017	/	Resuscitation	114	r8q, 0332173	157-163		https://dx.doi.org/10.1016/j.resuscitation.2016.12.021	28087286	#172	Rajan 2017	Exclusion reason: Wrong comparator;
21	Circumstances surrounding non-fatal opioid overdoses attended by ambulance services.	Madah-Amiri, Desiree; Clausen, Thomas; Myrmel, Lars; Brattebo, Guttorm; Lobmaier, Philipp	2017	/	Drug and alcohol review	36	3	288-294		https://dx.doi.org/10.1111/dar.12451	28036135	#173	Madah-Amiri 2017	Exclusion reason: Wrong outcomes;
22	Reducing Emergency Medical Service response time via the reallocation of ambulance bases.	Nogueira, L C Jr; Pinto, L R; Silva, P M S	2016	/	Health care management science	19	1	31-42		https://dx.doi.org/10.1007/s10729-014-9280-4	24744263	#211	Nogueira 2016	Exclusion reason: Wrong intervention;
23	Spatial Variation and Resuscitation Process Affecting Survival after Out-of-Hospital Cardiac Arrests (OHCA).	Chen, Chien-Chou; Chen, Chao-Wen; Ho, Chi-Kung; Liu, I-Chuan; Lin, Bo-Cheng; Chan, Ta-Chien	2015	/	PloS one	10	12	e0144882		https://dx.doi.org/10.1371/journal.pone.0144882	26659851	#212	Chen 2015	Exclusion reason: Wrong comparator;
24	Does the Implementation of an Advanced Life Support Quick Response Vehicle (QRV) in an Integrated Fire/EMS System Improve Patient Contact Response Time?.	Anderson, Dustin W; Dhindsa, Harinder S; Wan, Wen; Salot, David	2015	/	Prehospital and disaster medicine	30	4	382-4		https://dx.doi.org/10.1017/S1049023X15004732	25994810	#220	Anderson 2015	Exclusion reason: Wrong intervention;
25	Out-of-hospital cardiac arrest: determinant factors for immediate survival after cardiopulmonary resuscitation.	Morais, Daniela Aparecida; Carvalho, Dacle Vilma; Correa, Allana dos Reis	2014	/	Revista latino-americana de enfermagem	22	4	562-8			25296138	#230	Morais 2014	Exclusion reason: Wrong comparator;
26	Cardiac arrest due to drowning--changes over time and factors of importance for survival.	Claesson, Andreas; Lindqvist, Jonny; Herlitz, Johan	2014	/	Resuscitation	85	5	644-8		https://dx.doi.org/10.1016/j.resuscitation.2014.02.006	24560828	#241	Claesson 2014	Exclusion reason: Wrong intervention;
27	Neurological outcomes in patients transported to hospital without a prehospital return of spontaneous circulation after cardiac arrest.	Goto, Yoshikazu; Maeda, Tetsuo; Nakatsu-Goto, Yumiko	2013	/	Critical care (London, England)	17	6	R274		https://dx.doi.org/10.1186/cc13121	24252433	#254	Goto 2013	Exclusion reason: Wrong outcomes;
28	An Utstein-style examination of out-of-hospital cardiac arrest patients in Saga Prefecture, Japan.	Iwamura, Takashi; Sakamoto, Yuichiro; Kutsukata, Noriyoshi; Nakashima, Atsushi; Yamashita, Tomoko; Nishimura, Youichi; Koami, Hiroyuki; Imahase, Hisashi; Yahata, Mayuko; Goto, Akiko	2013	/	Journal of Nippon Medical School = Nippon Ika Daigaku zasshi	80	3	184-91			23832402	#261	Iwamura 2013	Exclusion reason: Wrong outcomes;
29	Traumatic cardiac arrest: should advanced life support be initiated?.	Leis, Carmen Camacho; Hernandez, Consuelo Canencia; Blanco, Ma Jose Garcia-Ochoa; Paterna, Paloma Covadonga Rey; Hernandez, Ramon de Elias; Torres, Ervigio Corral	2013	/	The journal of trauma and acute care surgery	74	2	634-8		https://dx.doi.org/10.1097/TA.0b013e31827d5d3c	23354262	#273	Leis 2013	Exclusion reason: Wrong intervention;
30	An overview of shiraz emergency medical services, dispatch to treatment.	Peyravi, Mahmoudreza; Ortenwal, Per; Djalali, Ahmadreza; Khorram-Manesh, Amir	2013	/	Iranian Red Crescent medical journal	15	9	823-8		https://dx.doi.org/10.5812/ircmj.10982	24616794	#284	Peyravi 2013	Exclusion reason: Wrong comparator;
31	Response time as a sole performance indicator in EMS: Pitfalls and solutions.	Al-Shaqsi, Sultan Zayed Khalifah	2010	/	Open access emergency medicine : OAEM	2	101570796	1-6			27147831	#295	Al-Shaqsi 2010	Exclusion reason: Wrong intervention;
32	Reducing ambulance response times using geospatial-time analysis of ambulance deployment.	Ong, Marcus Eng Hock; Chiam, Tut Fu; Ng, Faith Suan Peng; Sultana, Papia; Lim, Swee Han; Leong, Benjamin Sieu-Hon; Ong, Victor Yeok Kein; Ching Tan, Elaine Ching; Tham, Lai Peng; Yap, Susan; Anantharaman, V	2010	/	Academic emergency medicine : official journal of the Society for Academic Emergency Medicine	17	9	951-7		https://dx.doi.org/10.1111/j.1553-2712.2010.00860.x	20836775	#326	Ong 2010	Exclusion reason: Wrong comparator;
33	A model for the association of the call volume and the unavailable-for-response interval on the delayed ambulance response for out-of-hospital cardiac arrest using a geographic information system.	Ahn, Ki Ok; Shin, Sang Do; Cha, Won Chul; Jun, Chulmin; Lee, Tae Sik; Pirrallo, Ronald G	2010	/	Prehospital emergency care	14	4	469-76		https://dx.doi.org/10.3109/10903127.2010.497895	20809689	#327	Ahn 2010	Exclusion reason: Wrong outcomes;
34	Evaluating emergency medical service performance measures.	McLay, Laura A; Mayorga, Maria E	2010	/	Health care management science	13	2	124-36			20629415	#329	McLay 2010	Exclusion reason: Wrong study design;
35	The highest incidence of out-of-hospital cardiac arrest during a circadian period in survivors.	Pleskot, Miloslav; Hazukova, Radka; Stritecka, Ing Hana; Cermakova, Eva	2008	/	International heart journal	49	2	183-92			18475018	#357	Pleskot 2008	Exclusion reason: Wrong study design;
36	An observational study describing the geographic-time distribution of cardiac arrests in Singapore: what is the utility of geographic information systems for planning public access defibrillation? (PADS Phase I).	Ong, Marcus Eng Hock; Tan, Eng Hoe; Yan, Xiuyuan; Anushia, P; Lim, Swee Han; Leong, Benjamin Sieu-Hon; Ong, Victor Yeok Kein; Tiah, Ling; Yap, Susan; Overton, Jerry; Anantharaman, V	2008	/	Resuscitation	76	3	388-96			17976889	#361	Ong 2008	Exclusion reason: Wrong outcomes;
37	A model of survival following pre-hospital cardiac arrest based on the Victorian Ambulance Cardiac Arrest Register.	Fridman, Masha; Barnes, Vanessa; Whyman, Andrew; Currell, Alex; Bernard, Stephen; Walker, Tony; Smith, Karen L	2007	/	Resuscitation	75	2	311-22			17583414	#368	Fridman 2007	Exclusion reason: Wrong intervention;
38	Response times: myths, measurement & management.	Fitch, Jay	2005	/	JEMS : a journal of emergency medical services	30	9	47-56			16381089	#386	Fitch 2005	Exclusion reason: Wrong study design; Peter Martin Hansen (2023-12-02 00:51:27)(Select): Position paper/letter to the editor;
39	[Out-of-hospital resuscitation in Israel 2000].	Canetti, M; Feigenberg, Z; Caspi, A; Leor, J; Hod, H; Green, M; Hasin, Y; Battler, A; Garty, M; Mittelman, M; Porath, A; Grossman, E; Behar, S	2004	/	Harefuah	143	11	785-839			15603265	#400	Canetti 2004	Exclusion reason: Wrong language; Peter Martin Hansen (2023-11-30 23:02:57)(Select): In hebrew - excluded;
40	Surviving out of hospital cardiac arrest at home: a postcode lottery?.	Lyon, R M; Cobbe, S M; Bradley, J M; Grubb, N R	2004	/	Emergency medicine journal : EMJ	21	5	619-24			15333549	#402	Lyon 2004	Exclusion reason: Wrong comparator;
41	[Response time of ambulances].	Brattebo, Guttorm; Myrmel, Lars	2004	/	Tidsskrift for den Norske laegeforening : tidsskrift for praktisk medicin, ny raekke	124	8	1143-4			15114406	#408	Brattebo 2004	Exclusion reason: Wrong study design;
42	Prognosis of patients with ventricular fibrillation in out-of-hospital cardiac arrest in Hong Kong: prospective study.	Fan, K L; Leung, L P	2002	/	Hong Kong medical journal = Xianggang yi xue za zhi	8	5	318-21			12376707	#424	Fan 2002	Exclusion reason: Wrong comparator;
43	Emergency medical service rescue times in Riyadh.	Al-Ghamdi, Ali S	2002	/	Accident; analysis and prevention	34	4	499-505			12067112	#428	Al-Ghamdi 2002	Exclusion reason: Wrong comparator;
44	[Advanced prehospital treatment of heart arrest by the mobile emergency unit in Aarhus. 1-year survival after out-of-hospital heart arrest--with focus on response time, survival, the given treatment and admission].	Christensen, Alf Jorgen Mol; Schonemann, Niels Kim; Dahl, Bent Lob; Landsfeldt, Uffe Steen	2002	/	Ugeskrift for laeger	164	10	1345-8			11894426	#433	Christensen 2002	Exclusion reason: Wrong comparator;
45	Outcomes of out-of-hospital cardiac arrest patients in Perth, Western Australia, 1996-1999.	Finn, J C; Jacobs, I G; Holman, C D; Oxer, H F	2001	/	Resuscitation	51	3	247-55			11738774	#436	Finn 2001	Exclusion reason: Wrong comparator;
46	[Ambulance response intervals in connection with cardiac arrest in Oslo].	Sunde, K; Fremstad, K O; Furuheim, J; Steen, P A	2001	/	Tidsskrift for den Norske laegeforening : tidsskrift for praktisk medicin, ny raekke	121	8	900-3			11332374	#448	Sunde 2001	Exclusion reason: Wrong study design;
47	Helicopter emergency medical service in out-of-hospital cardiac arrest--a 10-year population-based study.	Skogvoll, E; Bjelland, E; Thorarinsson, B	2000	/	Acta anaesthesiologica Scandinavica	44	8	972-9			10981575	#457	Skogvoll 2000	Exclusion reason: Wrong comparator;
48	[Effect of logistic and medical emergency resources on fatal outcome of severe trauma].	Biewener, A; Holch, M; Muller, U; Veitinger, A; Erfurt, C; Zwipp, H	2000	/	Der Unfallchirurg	103	2	137-43			10763366	#459	Biewener 2000	Exclusion reason: Wrong outcomes;
49	Out-of-hospital cardiac arrests in an urban/rural area during 1991 and 1996: have emergency medical service changes improved outcome?.	Absalom, A R; Bradley, P; Soar, J	1999	/	Resuscitation	40	1	3-9			10321842	#468	Absalom 1999	Exclusion reason: Wrong intervention;
50	Improved out-of-hospital cardiac arrest survival through the inexpensive optimization of an existing defibrillation program: OPALS study phase II. Ontario Prehospital Advanced Life Support.	Stiell, I G; Wells, G A; Field, B J; Spaite, D W; De Maio, V J; Ward, R; Munkley, D P; Lyver, M B; Luinstra, L G; Campeau, T; Maloney, J; Dagnone, E	1999	/	JAMA	281	13	1175-81			10199426	#470	Stiell 1999	Exclusion reason: Wrong outcomes;
51	Effects of ambulance response times are being evaluated.	Nicholl, J; Willoughby, J	1998	/	BMJ (Clinical research ed.)	317	7159	684			9728014	#476	Nicholl 1998	Exclusion reason: Wrong study design; Peter Martin Hansen (2023-11-27 21:28:46)(Select): Letter to the editor;
52	The costs and benefits of helicopter emergency ambulance services in England and Wales.	Snooks, H A; Nicholl, J P; Brazier, J E; Lees-Mlanga, S	1996	/	Journal of public health medicine	18	1	67-77			8785079	#485	Snooks 1996	Exclusion reason: Wrong comparator;
53	Evaluation of outcome following cardiac arrest in patients presenting to two Scottish emergency departments.	Rainer, T H; Gordon, M W; Robertson, C E; Cusack, S	1995	/	Resuscitation	29	1	33-9			7784721	#489	Rainer 1995	Exclusion reason: Wrong comparator;
54	A survey of rural road fatalities.	Papadimitriou, D G; Mathur, M N; Hill, D A	1994	/	The Australian and New Zealand journal of surgery	64	7	479-83			8010918	#494	Papadimitriou 1994	Exclusion reason: Wrong outcomes;
55	Effect of the Cornwall helicopter ambulance on ambulance service response time.	Cooke, M W; Porter, K M	1992	/	West of England medical journal	107	1	16			1486000	#509	Cooke 1992	Exclusion reason: Wrong study design; Peter Martin Hansen (2023-12-14 18:33:47)(Select): Correspondence;
56	Ambulance response times.	McCabe, M; Weston, C	1991	/	BMJ (Clinical research ed.)	302	6769	181			1995151	#514	McCabe 1991	Exclusion reason: Wrong study design;
57	Effect of the Cornwall helicopter ambulance on Ambulance Service emergency response time.	Sellwood, N	1991	/	West of England medical journal	106	4	116			1820084	#515	Sellwood 1991	Exclusion reason: Wrong study design; Peter Martin Hansen (2023-12-14 18:33:23)(Select): Letter to the editor;
58	Prehospital resuscitation in Helsinki, Finland.	Silfvast, T	1990	/	The American journal of emergency medicine	8	4	359-64			2363761	#522	Silfvast 1990	Exclusion reason: Wrong intervention;
59	Resuscitation of patients with cardiac arrest by ambulance staff with extended training in West Yorkshire.	Wright, D; Bannister, J; Ryder, M; Mackintosh, A F	1990	/	BMJ (Clinical research ed.)	301	6752	600-2			2242460	#526	Wright 1990	Exclusion reason: Wrong comparator;
60	Integration of ambulance staff trained in cardiopulmonary resuscitation with a medical team providing prehospital coronary care.	McCrea, W A; Hunter, E; Wilson, C	1989	/	British heart journal	62	6	417-20			2605056	#531	McCrea 1989	Exclusion reason: Wrong intervention;
61	Emergency medical service: delays, response time and survival.	Mayer, J D	1979	/	Medical care	17	8	818-27			470471	#548	Mayer 1979	Exclusion reason: Wrong study design;
62	Police as first reponders improve out-of-hospital cardiac arrest survival	Jean Louis C.; Cildoz M.; Echarri A.; Beaumont C.; Mallor F.; Greif R.; Baigorri M.; Reyero D.	2023	/	BMC Emergency Medicine	23	1	102	2025278277	https://dx.doi.org/10.1186/s12873-023-00876-w	37670267 [https://www.ncbi.nlm.nih.gov/pubmed/?term=37670267]	#1109	JeanLouis 2023	Exclusion reason: Wrong intervention;
63	Analysis of out-of-hospital emergency treatment for ventricular fibrillation between 2013 and 2016 in Shanghai	Li X.; Teng F.; Xu P.; Li M.; Liu R.; Fang P.; Hu J.	2017	/	Chinese Critical Care Medicine	29	10	871-876	622558319	https://dx.doi.org/10.3760/cma.j.issn.2095-4352.2017.10.002	29017644 [https://www.ncbi.nlm.nih.gov/pubmed/?term=29017644]	#1113	Li 2017	Exclusion reason: Wrong outcomes; Peter Martin Hansen (2023-12-07 19:09:01)(Select): Reference NOT available 07.12.23. Suggest exclusion; Peter Martin Hansen (2023-11-30 20:27:13)(Select): Reference requested SDU;
64	Epidemiology and outcome of out-of-hospital cardiac arrest in Zhejiang province	Min F.; Cai W.; Feng G.; Chen C.	2016	/	Chinese Critical Care Medicine	28	12	1099-1103	622464475	https://dx.doi.org/10.3760/cma.j.issn.2095-4352.2016.12.007		#1114	Min 2016	Exclusion reason: Wrong language; Peter Martin Hansen (2023-11-29 02:08:20)(Select): In Chinese w/ English summary;
65	Factors impacting patient outcomes associated with use of emergency medical services operating in urban versus rural areas: A systematic review	Alanazy A.R.M.; Wark S.; Fraser J.; Nagle A.	2019	/	International Journal of Environmental Research and Public Health	16	10	1728	2002061419	https://dx.doi.org/10.3390/ijerph16101728	31100851 [https://www.ncbi.nlm.nih.gov/pubmed/?term=31100851]	#1139	Alanazy 2019	Exclusion reason: Wrong study design;
66	Ambulance response times: the NHS's falling house of cards	Khan N.	2022	/	British Journal of General Practice	72	722	436-437	2020221837	https://dx.doi.org/10.3399/bjgp22X720605		#1168	Khan 2022	Exclusion reason: Wrong study design; Peter Martin Hansen (2023-11-30 20:23:48)(Select): Letter to the editor;
67	Transportation during and after cardiac arrest: Who, when, how and where?	Ho A.F.W.; Ong M.E.H.	2021	/	Current Opinion in Critical Care	27	3	223-231	2019293263	https://dx.doi.org/10.1097/MCC.0000000000000816	33769418 [https://www.ncbi.nlm.nih.gov/pubmed/?term=33769418]	#1234	Ho 2021	Exclusion reason: Wrong study design;
68	Association Between Mode of Transportation and Outcomes in Penetrating Trauma Across Different Prehospital Time Intervals: A Matched Cohort Study	Colnaric J.; Bachir R.; El Sayed M.	2021	/	Journal of Emergency Medicine	60	4	460-470	2010804706	https://dx.doi.org/10.1016/j.jemermed.2020.11.043	33509618 [https://www.ncbi.nlm.nih.gov/pubmed/?term=33509618]	#1273	Colnaric 2021	Exclusion reason: Wrong comparator; Peter Martin Hansen (2023-11-20 06:50:11)(Select): Not for free;
69	15 Minutes or Less: Does the Ambulance Response Time (ART) Has Impact on Patient's Outcome?	Ramlee N.A.B.; Ghani M.N.B.A.	2021	/	Medical Journal of Malaysia	76	SUPPL 5	21	637317366			#1286	Ramlee 2021	Exclusion reason: Wrong comparator; Peter Martin Hansen (2023-12-01 23:48:17)(Select): Page 21; Peter Martin Hansen (2023-11-22 01:01:46)(Select): Conference abstract;
70	Higher mortality in AMI during COVID 19 pandemia: Patient or system delay?	Pappagallo S.; Tonizzo M.; Colletta M.	2021	/	European Heart Journal, Supplement	23	SUPPL C	C75-C76	635946572	https://dx.doi.org/10.1093/eurheartj/suab064		#1290	Pappagallo 2021	Exclusion reason: Wrong intervention; Peter Martin Hansen (2023-11-30 21:09:55)(Select): Conference abstract;
71	Treatment of out-of-hospital cardiac arrest in the COVID-19 era: A 100 days experience from the Lombardy region	Baldi E.; Sechi G.M.; Mare C.; Canevari F.; Brancaglione A.; Primi R.; Palo A.; Contri E.; Ronchi V.; Beretta G.; Reali F.; Parogni P.P.; Facchin F.; Rizzi U.; Bussi D.; Ruggeri S.; Visconti L.O.; Savastano S.	2020	/	PLoS ONE	15	10	e0241028	2008408781	https://dx.doi.org/10.1371/journal.pone.0241028	33091034 [https://www.ncbi.nlm.nih.gov/pubmed/?term=33091034]	#1329	Baldi 2020	Exclusion reason: Wrong setting;
72	Prehospital trauma scene and transport times for pediatric and adult patients	Ashburn N.P.; Hendley N.W.; Angi R.M.; Starnes A.B.; Nelson R.D.; McGinnis H.D.; Winslow J.E.; Cline D.M.; Hiestand B.C.; Stopyra J.P.	2020	/	Western Journal of Emergency Medicine	21	2	455-462	2005450720	https://dx.doi.org/10.5811/westjem.2020.1.46579	31999251 [https://www.ncbi.nlm.nih.gov/pubmed/?term=31999251]	#1344	Ashburn 2020	Exclusion reason: Wrong intervention;
73	Admission to cardiac arrest centres in England	Brown T.; Smyth M.; Perkins G.; Hawkes C.; Booth S.; de Paeztron A.	2020	/	Resuscitation	155	Supplement 1	S18	2008039163	https://dx.doi.org/10.1016/j.resuscitation.2020.08.061		#1369	Brown 2020	Exclusion reason: Wrong study design; Peter Martin Hansen (2023-11-21 00:35:53)(Select): Conference abstract;
74	Out-of-hospital Times Using Helicopters Versus Ground Services for Emergency Patients	Stowell A.; Bobbia X.; Cheret J.; Genre Grandpierre R.; Moreau A.; Pommet S.; Lefrant J.-Y.; de La Coussaye J.E.; Markarian T.; Claret P.-G.	2019	/	Air Medical Journal	38	2	100-105	2001458994	https://dx.doi.org/10.1016/j.amj.2018.11.017	30898280 [https://www.ncbi.nlm.nih.gov/pubmed/?term=30898280]	#1404	Stowell 2019	Exclusion reason: Wrong comparator;
75	A comparison of the response time of emergency medical services in urban versus rural areas of Saudi Arabia	Alanazy A.; Wark S.; Fraser J.; Nagle A.	2019	/	Australasian Journal of Paramedicine	16	(Alanazy, Wark, Fraser, Nagle) University of New England, Armidale, Australia	33	633611239			#1431	Alanazy 2019	Exclusion reason: Wrong outcomes;
76	Pre-hospital interventions for patients presenting with out-of-hospital cardiac arrest	Fung M.; Lyon J.; Vohra A.	2019	/	British Journal of Anaesthesia	123	4	e501-e502	2002514737	https://dx.doi.org/10.1016/j.bja.2019.04.021		#1435	Fung 2019	Exclusion reason: Wrong outcomes;
77	Advanced vs. Basic Life Support in the Treatment of Out-of-Hospital Cardiopulmonary Arrest in the Resuscitation Outcomes Consortium	Kurz M.C.; Schmicker R.H.; Leroux B.; Nichol G.; Aufderheide T.P.; Cheskes S.; Grunau B.; Jasti J.; Kudenchuk P.; Vilke G.M.; Buick J.; Wittwer L.; Sahni R.; Straight R.; Wang H.E.	2018	/	Resuscitation	128	(Kurz) Department of Emergency Medicine, University of Alabama School of Medicine, Birmingham, AL, United States(Schmicker, Leroux) Clinical Trial Center, Department of Biostatistics, University of Washington, Seattle, WA, United States(Nichol) University	132-137	2000765687	https://dx.doi.org/10.1016/j.resuscitation.2018.04.031	29723609 [https://www.ncbi.nlm.nih.gov/pubmed/?term=29723609]	#1475	Kurz 2018	Exclusion reason: Wrong comparator;
78	Characteristics of traumatic out-of-hospital cardiac arrest patients presenting to major centers in Karachi, Pakistan - A longitudinal cohort study	Mawani M.; Kadir M.; Azam I.; Razzak J.A.	2018	/	International Journal of Emergency Medicine	11	1	50	625129866	https://dx.doi.org/10.1186/s12245-018-0214-7		#1483	Mawani 2018	Exclusion reason: Wrong study design;
79	Epidemiology and outcomes from out-of-hospital cardiac arrest in the province of Lecce: A report of a 5-year experience	Tammaro G.; Picconi E.; Scardia M.; Scardia S.; Sabetta C.; Antonaci D.; Ruggeri D.R.; Tortorolo L.	2018	/	Resuscitation	130	Supplement 1	e101-e102	2001048551	https://dx.doi.org/10.1016/j.resuscitation.2018.07.212		#1487	Tammaro 2018	Exclusion reason: Wrong study design; Peter Martin Hansen (2023-11-21 00:34:34)(Select): Conference abstract;
80	Survival of cardiac arrest patients on ski slopes: A 10-year analysis of the Northern French Alps Emergency Network	Viglino D.; Maignan M.; Michalon A.; Turk J.; Buse S.K.; Blancher M.; Aufderheide T.P.; Belle L.; Savary D.; Ageron F.-X.; Debaty G.	2017	/	Resuscitation	119	(Viglino, Maignan, Buse, Blancher, Debaty) University Grenoble Alps - Emergency Department and Mobile Intensive Care Unit, CHU Michallon, Grenoble, France(Viglino, Maignan) University Grenoble Alps - HP2 Laboratory INSERM U1042, Grenoble, France(Michalon,	43-47	618062077	https://dx.doi.org/10.1016/j.resuscitation.2017.07.030	28827198 [https://www.ncbi.nlm.nih.gov/pubmed/?term=28827198]	#1501	Viglino 2017	Exclusion reason: Wrong setting;
81	Intravenous fluid administration and the survival of pre hospital resuscitated out of hospital cardiac arrest patients in Thailand	Nongchang P.; Wong W.L.; Pitaksanurat S.; Amchai P.B.	2017	/	Journal of Clinical and Diagnostic Research	11	9	OC29-OC32	618515614	https://dx.doi.org/10.7860/JCDR/2017/29603.10656		#1523	Nongchang 2017	Exclusion reason: Wrong intervention;
82	Influence of EMS arrival time on outcome after out-of-hospital cardiac arrest	Seewald S.; Burger A.; Wnent J.; Brenner S.; Jantzen T.; Bohn A.; Grasner J.-T.; Fischer M.	2017	/	Resuscitation	118	Supplement 1	e36	619249969	https://dx.doi.org/10.1016/j.resuscitation.2017.08.095		#1529	Seewald 2017	Exclusion reason: Wrong outcomes; Peter Martin Hansen (2023-11-21 00:30:40)(Select): Conference abstract; Peter Martin Hansen (2023-11-20 06:52:48)(Select): Not for freee;
83	Out-of-hospital cardiac arrest attended by ambulance services in Ireland: First 2 years' results from a nationwide registry	Masterson S.; Cullinan J.; McNally B.; Deasy C.; Murphy A.; Wright P.; O'Reilly M.; Vellinga A.	2016	/	Emergency Medicine Journal	33	11	776-781	611568029	https://dx.doi.org/10.1136/emermed-2015-205107	27485262 [https://www.ncbi.nlm.nih.gov/pubmed/?term=27485262]	#1565	Masterson 2016	Exclusion reason: Wrong comparator;
84	The role of bystanders in timely CPR and related outcomes after out-of-hospital cardiac arrest	Park G.J.; Song K.J.; Ro Y.S.; Kim T.H.; Park Y.J.; Park J.H.; Hong K.J.; Lee K.W.; Shin S.D.	2016	/	Circulation	134	Supplement 1		619218546			#1588	Park 2016	Exclusion reason: Wrong intervention; Peter Martin Hansen (2023-12-18 21:38:25)(Select): Link uploaded 18.12.23; Peter Martin Hansen (2023-11-20 21:46:57)(Select): Conference abstract;
85	Predictors of response times for collegiate emergency medical services	Wolbrom D.H.; Rahman A.M.; Hilton M.T.	2016	/	Annals of Emergency Medicine	68	4 Supplement 1	S38	616476793			#1590	Wolbrom 2016	Exclusion reason: Wrong intervention; Peter Martin Hansen (2023-11-18 04:52:29)(Select): Poster;
86	Impact of bystander intervention according to ambulance response-times after out-of-hospital cardiac arrest	Rajan S.; Wissenberg M.; Folke F.; Hansen S.M.; Gerds T.A.; Kragholm K.; Hansen C.M.; Karlsson L.; Lippert F.; Kober L.; Gislason G.; Torp-Pedersen C.	2016	/	European Heart Journal	37	Supplement 1	226	612282308	https://dx.doi.org/10.1093/eurheartj/ehw432		#1594	Rajan 2016	Exclusion reason: Wrong intervention; Peter Martin Hansen (2023-11-18 05:21:55)(Select): Conference abstract;
87	The impact of a pre-hospital critical care team on survival from out-of-hospital cardiac arrest	von Vopelius-Feldt J.; Coulter A.; Benger J.	2015	/	Resuscitation	96	(von Vopelius-Feldt, Benger) Academic Emergency Department, University Hospitals Bristol NHS Foundation Trust, Upper Maudlin Way, Bristol BS2 8HW, United Kingdom(Coulter) North Bristol NHS Trust, Southmead Road, Bristol BS10 5NB, United Kingdom(Benger) Un	290-295	606597599	https://dx.doi.org/10.1016/j.resuscitation.2015.08.020		#1637	vonVopelius-Feldt 2015	Exclusion reason: Wrong intervention; Peter Martin Hansen (2023-11-20 06:57:28)(Select): Not for free;
88	Early cardiopulmonary resuscitation in out-of-hospital cardiac arrest	Hasselqvist-Ax I.; Riva G.; Herlitz J.; Rosenqvist M.; Hollenberg J.; Nordberg P.; Ringh M.; Jonsson M.; Axelsson C.; Lindqvist J.; Karlsson T.; Svensson L.	2015	/	New England Journal of Medicine	372	24	2307-2315	604814852	https://dx.doi.org/10.1056/NEJMoa1405796	26061835 [https://www.ncbi.nlm.nih.gov/pubmed/?term=26061835]	#1649	Hasselqvist-Ax 2015	Exclusion reason: Wrong intervention;
89	The impact of increasing emergency medical services response time over a 10 year period on survival from out-of-hospital cardiac arrest in Victoria, Australia	Lijovic M.; Smith K.	2015	/	Resuscitation	96	SUPPL. 1	29	72183836	https://dx.doi.org/10.1016/j.resuscitation.2015.09.067		#1657	Lijovic 2015	Exclusion reason: Wrong outcomes;
90	From door-to-balloon time to contact-to-device time: Predictors of achieving target times in patients with ST-elevation myocardial infarction	Roswell R.O.; Greet B.; Parikh P.; Mignatti A.; Freese J.; Lobach I.; Guo Y.; Keller N.; Radford M.; Bangalore S.	2014	/	Clinical Cardiology	37	7	389-394	53089607	https://dx.doi.org/10.1002/clc.22278	24700343 [https://www.ncbi.nlm.nih.gov/pubmed/?term=24700343]	#1698	Roswell 2014	Exclusion reason: Wrong intervention;
91	Prehospital cardiac arrest	Basic-Zivadinovic A.; Komilija A.	2014	/	Resuscitation	85	SUPPL. 1	S23-S24	71507266	https://dx.doi.org/10.1016/j.resuscitation.2014.03.069		#1715	Basic-Zivadinovic 2014	Exclusion reason: Wrong comparator; Peter Martin Hansen (2023-11-27 23:43:46)(Select): Conference abstracr;
92	Indicators of emergency response times of Belgrade Emergency Medical Services in 2012	Andjelic S.	2013	/	Resuscitation	84	SUPPL. 1	S71	71527267	https://dx.doi.org/10.1016/j.resuscitation.2013.08.182		#1753	Andjelic 2013	Exclusion reason: Wrong comparator; Peter Martin Hansen (2023-11-21 00:13:22)(Select): Conference abstract;
93	The langeland AED project-FirstAED-Incorporates emergency dispatch, GPS technology, first responders with distinct roles, smartphones and an AED network	Henriksen F.L.; Schakow H.; Larsen M.L.	2013	/	Resuscitation	84	SUPPL. 1	S21	71527152	https://dx.doi.org/10.1016/j.resuscitation.2013.08.066		#1757	Henriksen 2013	Exclusion reason: Wrong setting; Peter Martin Hansen (2023-11-30 22:39:09)(Select): Conference abstract;
94	Identification of out-of-hospital cardiac arrest in emergency calls in Victoria	Janet Bray; Jamie Walsh; Tony Balm; Karen Smith	2013	/	Australasian Journal of Paramedicine	10	2	3-4	75000605			#1766	JanetBray 2013	Exclusion reason: Wrong intervention; Peter Martin Hansen (2023-11-30 02:00:22)(Select): Conference abstract;
95	Improvements in survival for out-ofhospital cardiac arrests in singapore over 10 years	Choong C.V.; Lai H.; Stephanie F.-C.; Goh E.S.; Leong B.S.H.; Gan H.N.; Foo D.; Lai P.T.; Charles R.; Ong M.E.H.	2013	/	Academic Emergency Medicine	20	5 SUPPL. 1	S210	71053885	https://dx.doi.org/10.1111/acem.12115		#1768	Choong 2013	Exclusion reason: Wrong intervention; Peter Martin Hansen (2023-12-18 21:12:40)(Select): #523, S210; Peter Martin Hansen (2023-11-18 01:08:10)(Select): Conference abstract;
96	Effect of location of out-of-hospital cardiac arrest on survival outcomes	Liang B.Z.; Goh E.S.; Shahidah N.; Soon S.S.; Yap S.; Leong B.S.H.; Gan H.N.; Foo D.; Tham L.P.; Charles R.; Ong M.E.H.; Fook-Chong S.	2012	/	Proceedings of Singapore Healthcare	21	SUPPL. 1	S146	72035104	https://dx.doi.org/10.1177/20101058120210S101		#1783	Liang 2012	Exclusion reason: Wrong comparator; Peter Martin Hansen (2023-11-18 05:16:35)(Select): Conference abstract;
97	Does ambulance response time influence patient condition among patients with medical illnesses and trauma?	Weiss S.; Fullerton L.; Oglesbee S.; Duerden B.; Froman P.; Brown L.	2012	/	Academic Emergency Medicine	19	SUPPL. 1	S269	70745672	https://dx.doi.org/10.1111/j.1553-2712.2012.01332.x		#1793	Weiss 2012	Exclusion reason: Wrong study design; Peter Martin Hansen (2023-11-18 04:51:05)(Select): Conference abstract;
98	Evaluating the impact of performance goals on dispatching decisions in emergency medical service	McLay L.A.; Mayorga M.E.	2011	/	IIE Transactions on Healthcare Systems Engineering	1	3	185-196	368725317	https://dx.doi.org/10.1080/19488300.2011.618820		#1801	McLay 2011	Exclusion reason: Wrong study design;
99	Out-of-hospital cardiac arrests in nursing homes in Melbourne, Australia	Deasy C.; Bray J.; Smith K.; Harriss L.; Bernard S.; Cameron P.	2011	/	EMA - Emergency Medicine Australasia	23	SUPPL. 1	25	70834887	https://dx.doi.org/10.1111/j.1742-6723.2011.01364.x		#1814	Deasy 2011	Exclusion reason: Wrong intervention; Peter Martin Hansen (2023-11-27 04:08:22)(Select): Conference abstract; Peter Martin Hansen (2023-11-23 21:00:03)(Select): Conference abstract;
100	Association between prehospital time interval and short-term outcome in acute heart failure patients	Takahashi M.; Kohsaka S.; Miyata H.; Yoshikawa T.; Takagi A.; Harada K.; Miyamoto T.; Sakai T.; Nagao K.; Sato N.; Takayama M.	2011	/	Journal of Cardiac Failure	17	9	742-747	51478100	https://dx.doi.org/10.1016/j.cardfail.2011.05.005	21872144 [https://www.ncbi.nlm.nih.gov/pubmed/?term=21872144]	#1833	Takahashi 2011	Exclusion reason: Wrong comparator;
101	Development of emergency response model for ambulance services	Fadhli Y.; Norlen M.; Ilhamah O.; Adi O.; Lotfi H.	2010	/	Medical Journal of Malaysia	65	SUPPL. A	100	70947034			#1861	Fadhli 2010	Exclusion reason: Wrong comparator; Peter Martin Hansen (2023-12-14 19:03:43)(Select): Page 100; Peter Martin Hansen (2023-11-21 00:07:12)(Select): Conference abstract;
102	Non-traumatic out-of-hospital cardiac arrest in emergency departments of two regional hospitals in Hong Kong: A prospective study	Cheung R.K.H.; Tsui K.L.; Tang Y.H.	2010	/	Hong Kong Journal of Emergency Medicine	17	4	416-417	70871580			#1862	Cheung 2010	Exclusion reason: Wrong outcomes; Peter Martin Hansen (2023-12-01 23:33:39)(Select): Conference abstract;
103	Out of hospital cardiac arrest (OHCA)-What is the first rhythm: A 3-year analysis of a German city	Frank M.D.; Andra L.; Haacke W.; Ragaller M.	2010	/	Resuscitation	81	2 SUPPL. 1	S74	70430904	https://dx.doi.org/10.1016/j.resuscitation.2010.09.306		#1869	Frank 2010	Exclusion reason: Wrong study design; Peter Martin Hansen (2023-11-30 21:40:34)(Select): Conference abstract;
104	Dispatch codes and outcome after out-of-hospital cardiac arrest	Stoeckl M.; Sterz D.F.; Weiser C.; Nuernberger A.; Mueller V.; Malzer R.; Segall B.; Lausch F.; Maszar H.; Thalhammer M.; Holzer M.	2010	/	Resuscitation	81	2 SUPPL. 1	S37-S38	70430757	https://dx.doi.org/10.1016/j.resuscitation.2010.09.159		#1870	Stoeckl 2010	Exclusion reason: Wrong study design;
105	Comparison of VF waveform characteristics and EMS response time as predictors of out-of-hospital cardiac arrest outcomes	Freese J.P.; Jorgenson D.B.; Liu P.Y.; Innes J.; Matallana L.; Nammi K.; Donohoe R.T.; Whitbread M.; Silverman R.A.; Kaufman B.J.; Isaacs D.A.; Prezant D.J.	2010	/	Resuscitation	81	2 SUPPL. 1	S25	70430710	https://dx.doi.org/10.1016/j.resuscitation.2010.09.112		#1873	Freese 2010	Exclusion reason: Wrong comparator; Peter Martin Hansen (2023-11-18 05:12:41)(Select): Conference abstract;
106	Survival from out-of-hospital cardiac arrest in the Geelong region of Victoria, Australia	Jennings P.; Pasco J.	2001	/	Emergency Medicine	13	3	319-325	32905775	https://dx.doi.org/10.1046/j.1035-6851.2001.00235.x	11554863 [https://www.ncbi.nlm.nih.gov/pubmed/?term=11554863]	#2013	Jennings 2001	Exclusion reason: Wrong intervention;
107	Prehospital intervention in head trauma. A descriptive study on the impact of rapid advanced on-scene resuscitation on the outcome of trauma patients with suspected severe intracranial injuries	Berlac P.A.; Dahl J.B.; Sorensen M.B.	1995	/	JEUR	8	1	3-9	25251920			#2058	Berlac 1995	Exclusion reason: Wrong study design;
108	Frequency of Mass Casualty Incidents (MCIs) Responded to by Helicopter Emergency Medical Services (HEMS)	Shekhar, A.C.; McCartin, M.; Blumen, I.J.	2023		Air Medical Journal	42	5	384-386		10.1016/j.amj.2023.07.008		#2147	Shekhar 2023	Exclusion reason: Wrong patient population;
109	Physician-staffed prehospital units: a retrospective follow-up from an urban area in Scandinavia	Strandqvist, E.; Olheden, S.; Bäckman, A.; Jörnvall, H.; Bäckström, D.	2023		International Journal of Emergency Medicine	16	1			10.1186/s12245-023-00519-8		#2196	Strandqvist 2023	Exclusion reason: Wrong comparator;
110	Repositioning Game for Ambulance Services	Rudramoorthi, T.; Amit, R.K.	2023		Transportation Research Record	2677	6	113-128		10.1177/03611981221144294		#2321	Rudramoorthi 2023	Exclusion reason: Wrong intervention;
111	Rapid Guessing in Low-Stakes Assessments: Finding the Optimal Response Time Threshold with Random Search and Genetic Algorithm	Bulut, O.; Gorgun, G.; Wongvorachan, T.; Tan, B.	2023		Algorithms	16	2			10.3390/a16020089		#2362	Bulut 2023	Exclusion reason: Wrong study design;
112	Emergency Medical Service Transport Time and Trauma Outcomes at an Urban Level 1 Trauma Center: Evaluation of Prehospital Emergency Medical Service Response	Elkbuli, A.; Dowd, B.; Sanchez, C.; Shaikh, S.; Sutherland, M.; McKenney, M.	2022		American Surgeon	88	6	1090-1096		10.1177/0003134820988827		#2756	Elkbuli 2022	Exclusion reason: Wrong comparator;
113	Survival Rates and Factors Related to the Survival of Traffic Accident Patients Transported by Emergency Medical Services	Huabbangyang, T.; Klaiaungthong, R.; Jansanga, D.; Aintharasongkho, A.; Hanlakorn, T.; Sakcharoen, R.; Kamsom, A.; Soion, T.	2021		Open Access Emergency Medicine	13		575-586		10.2147/OAEM.S344705		#3549	Huabbangyang 2021	Exclusion reason: Wrong study design;
114	Prehospital Management of Traumatic Brain Injury across Europe: A CENTER-TBI Study	Gravesteijn, B.Y.; Sewalt, C.A.; Stocchetti, N.; Citerio, G.; Ercole, A.; Lingsma, H.F.; von Steinbüchel, N.; Steyerberg, E.W.; Wilson, L.; Maas, A.I.R.; Menon, D.K.; Lecky, F.E.	2021		Prehospital Emergency Care	25	5	629-643		10.1080/10903127.2020.1817210		#3608	Gravesteijn 2021	Exclusion reason: Wrong comparator;
115	Motor Vehicle Crash Characteristics That Are Predictive of High Acuity Patients: An Analysis of Linked Ambulance and Crash Data	Ceklic, E.; Tohira, H.; Ball, S.; Brown, E.; Brink, D.; Bailey, P.; Whiteside, A.; Finn, J.	2021		Prehospital Emergency Care	25	3	351-360		10.1080/10903127.2020.1771487		#3690	Ceklic 2021	Exclusion reason: Wrong comparator;
116	Ambulance emergency response optimization in developing countries	Boutilier, J.J.; Chan, T.C.Y.	2020		Operations Research	68	5	1315-1334		10.1287/opre.2019.1969		#3906	Boutilier 2020	Exclusion reason: Wrong study design;
117	Rapid Emergency Medical Services Response Saves Lives of Persons Injured in Motor Vehicle Crashes	Crandall, M.	2019		JAMA Surgery	154	4	293-294		10.1001/jamasurg.2018.5104		#4503	Crandall 2019	Exclusion reason: Wrong study design; Peter Martin Hansen (2023-11-27 04:28:07)(Select): Invited commentary;
118	Operations management in emergency medical services: Response time in a Brazilian mobile emergency care service	Colla, M.; Oliveira, G.A.; Santos, G.D.	2019		Procedia Manufacturing	39		932-941		10.1016/j.promfg.2020.01.396		#4610	Colla 2019	Exclusion reason: Wrong study design;
119	Rapid ground transport of trauma patients: a moderate distance from trauma center improves survival	Taylor, B.N.; Rasnake, N.; McNutt, K.; McKnight, C.L.; Daley, B.J.	2018		Journal of Surgical Research	232		318-324		10.1016/j.jss.2018.06.055		#4687	Taylor 2018	Exclusion reason: Wrong comparator; Peter Martin Hansen (2023-11-20 23:41:37)(Select): Reference unavailable; Peter Martin Hansen (2023-11-20 06:42:21)(Select): Nor for free;
120	Helicopter emergency medical services response time in the Central European Region	Kalravsky, P.; Rozenberg, R.; Petricek, P.; Socha, L.; Socha, V.	2018		NTAD 2018 - 13th International Scientific Conference - New Trends in Aviation Development, Proceedings			64-67		10.1109/NTAD.2018.8551634		#4710	Kalravsky 2018	Exclusion reason: Wrong outcomes; Peter Martin Hansen (2023-12-02 00:25:45)(Select): Conference abstract - technology only, no medical apsects;
121	Analysis of mobile emergency response unit times in attending traffic accidents in extremadura, Spain	Morales-Gabardino, J.A.; Redondo-Lobato, L.; Buitrago-Ramírez, F.	2018		Emergencias	30	4	265-267				#4759	Morales-Gabardino 2018	Exclusion reason: Wrong outcomes;
122	Coalition game for emergency vehicles re-routing in smart cities	Amer, H.M.; Al-Kashoash, H.A.A.; Kemp, A.; Mihaylova, L.; Mayfield, M.	2018		Proceedings of the IEEE Sensor Array and Multichannel Signal Processing Workshop	2018-July		306-310		10.1109/SAM.2018.8448582		#4775	Amer 2018	Exclusion reason: Wrong outcomes;
123	Out-of-hospital cardiac arrest: prehospital management	Ong, M.E.H.; Perkins, G.D.; Cariou, A.	2018		The Lancet	391	10124	980-988		10.1016/S0140-6736(18)30316-7		#4978	Ong 2018	Exclusion reason: Wrong study design;
124	The impact of delayed rapid response call activation on patient outcomes	Gupta, S.; Green, C.; Subramaniam, A.; Zhen, L.D.; Low, E.; Tiruvoipati, R.	2017		Journal of Critical Care	41		86-90		10.1016/j.jcrc.2017.05.006		#5049	Gupta 2017	Exclusion reason: Wrong setting;
125	Physician-provided prehospital critical care, effect on patient physiology dynamics and on-scene time	Reid, B.O.; Rehn, M.; Uleberg, O.; Krüger, A.J.	2018		European Journal of Emergency Medicine	25	2	114-119		10.1097/MEJ.0000000000000432		#5090	Reid 2018	Exclusion reason: Wrong comparator; Peter Martin Hansen (2023-11-21 00:59:38)(Select): Reference requested SDU; Peter Martin Hansen (2023-11-20 07:00:42)(Select): Not for free;
126	Fatal motor vehicle crashes in Texas: needs for and access to emergency medical services	Lu, Y.; Davidson, A.	2017		Annals of GIS	23	1	41-54		10.1080/19475683.2016.1276102		#5346	Lu 2017	Exclusion reason: Wrong outcomes;
127	Helicopter Scene Response for Stroke Patients: A 5-Year Experience	Hawk, A.; Marco, C.; Huang, M.; Chow, B.	2016		Air Medical Journal	35	6	352-354		10.1016/j.amj.2016.05.007		#5465	Hawk 2016	Exclusion reason: Wrong comparator;
128	Not all prehospital time is equal: Influence of scene time on mortality	Brown, J.B.; Rosengart, M.R.; Forsythe, R.M.; Reynolds, B.R.; Gestring, M.L.; Hallinan, W.M.; Peitzman, A.B.; Billiar, T.R.; Sperry, J.L.	2016		Journal of Trauma and Acute Care Surgery	81	1	93-100		10.1097/TA.0000000000000999		#5823	Brown 2016	Exclusion reason: Wrong comparator;
129	Prehospital response model and time to CT scan in blunt trauma patients; an exploratory analysis of data from the head injury retrieval trial	Garner, A.A.; Mann, K.P.; Poynter, E.; Weatherall, A.; Dashey, S.; Puntis, M.; Gebski, V.	2015		Scandinavian Journal of Trauma, Resuscitation and Emergency Medicine	23	1			10.1186/s13049-015-0107-1		#5935	Garner 2015	Exclusion reason: Wrong outcomes;
130	Enhanced care team response to incidents involving major trauma at night: Are helicopters the answer?	McQueen, C.; Nutbeam, T.; Crombie, N.; Lecky, F.; Lawrence, T.; Hathaway, K.; Wheaton, S.	2015		Injury	46	7	1262-1269		10.1016/j.injury.2015.03.026		#5991	McQueen 2015	Exclusion reason: Wrong outcomes;
131	Medical emergency teams are associated with reduced mortality across a major metropolitan health network after two years service: A retrospective study using government administrative data	Tobin, A.E.; Santamaria, J.D.	2012		Critical Care	16	5			10.1186/cc11843		#6939	Tobin 2012	Exclusion reason: Wrong setting;
132	Primary scene responses by Helicopter Emergency Medical Services in New South Wales Australia 2008-2009	Taylor, C.B.; Liu, B.; Bruce, E.; Burns, B.; Jan, S.; Myburgh, J.	2012		BMC Health Services Research	12	1			10.1186/1472-6963-12-402		#6960	Taylor 2012	Exclusion reason: Wrong outcomes;
133	Optimal assignment of emergency response service units with time-dependent service demand and travel time	Cheu, R.L.; Lei, H.; Aldouri, R.	2010		Journal of Intelligent Transportation Systems: Technology, Planning, and Operations	14	4	220-231		10.1080/15472450.2010.516232		#7569	Cheu 2010	Exclusion reason: Wrong study design;
134	[Helicopter emergency medical service missions at night: 2 years of experience in the Dutch Regional Emergency Healthcare Network East].	Hoogerwerf, N.; Heijne, A.; Geeraedts Jr., L.M.; van Riessen, C.; Scheffer, G.J.	2010		Nederlands tijdschrift voor geneeskunde	154	38	A2149				#7676	Hoogerwerf 2010	Exclusion reason: Wrong comparator;
135	Timing and interventions of emergency teams during the MERIT study	Flabouris, A.; Chen, J.; Hillman, K.; Bellomo, R.; Finfer, S.	2010		Resuscitation	81	1	25-30		10.1016/j.resuscitation.2009.09.025		#7798	Flabouris 2010	Exclusion reason: Wrong setting;
136	Helicopter emergency medical service in mountainous areas.	Tomazin, I.	2009		Liječnički vjesnik	131 Suppl 4		43-46				#7963	Tomazin 2009	Exclusion reason: Wrong comparator;
137	Rapid response, better outcomes.	Yarbrough, W.C.; Rypkema, S.	2009		Health management technology	30	1	24-25,29				#7972	Yarbrough 2009	Exclusion reason: Wrong study design;
138	Rapid responses saves lives	Ley, S.J.	2008		Progress in Cardiovascular Nursing	23	1	51-52		10.1111/j.1751-7117.2008.08042.x		#8215	Ley 2008	Exclusion reason: Wrong study design; Peter Martin Hansen (2023-11-27 23:48:36)(Select): Opinion paper;
139	Rapid response teams: Reducers of death	Morse, K.J.; Warshawsky, D.; Moore, J.M.; Pecora, D.C.	2007		Nursing	37		2-8		10.1097/01.NURSE.0000267879.50852.32		#8363	Morse 2007	Exclusion reason: Wrong setting; Peter Martin Hansen (2023-11-30 22:26:17)(Select): Opinion paper;
140	Reducing time to urgent surgery by transporting resources to the trauma patient	McMonagle, M.P.; Flabouris, A.; Parr, M.J.A.; Sugrue, M.	2007		ANZ Journal of Surgery	77	4	241-246		10.1111/j.1445-2197.2007.04026.x		#8412	McMonagle 2007	Exclusion reason: Wrong intervention;
141	Rapid response teams reduce mortality rates, complications.		2006		Performance improvement advisor.	10	8	85-90				#8457		Exclusion reason: Wrong setting; Peter Martin Hansen (2023-11-22 18:11:31)(Select): In-hospital;
142	Delays in prehospital-time-interval in HEMS-missions prospective study within continuous quality improvement of HEMS - Munich	Finkenzeller, C.; Burghofer, K.; Köhler, M.; Ruppert, M.; Stolpe, E.; Lackner, C.K.	2005		Notarzt	21	6	195-205		10.1055/s-2005-915280		#8724	Finkenzeller 2005	Exclusion reason: Wrong comparator; Peter Martin Hansen (2023-11-30 20:45:58)(Select): In German w/ English abstract;
143	Buying time, saving lives: hospital rapid response teams find ways to reduce mortality outside the ICU.		2004		The Quality letter for healthcare leaders	16	12	2-9,1				#8946		Exclusion reason: Wrong outcomes; Peter Martin Hansen (2023-11-30 20:33:53)(Select): Reference requested SDU;
144	Analytical study of emergency medical service rescue time	Al-Ghamdi, A.S.	2000		Management Information Systems			185-194				#9482	Al-Ghamdi 2000	Exclusion reason: Wrong outcomes; Peter Martin Hansen (2023-11-20 06:56:21)(Select): Not available;
145	The EMS response to the Oklahoma City bombing.	Maningas, P.A.; Robison, M.; Mallonee, S.	1997		Prehospital and disaster medicine : the official journal of the National Association of EMS Physicians and the World Association for Emergency and Disaster Medicine in association with the Acute Care Foundation	12	2	80-85				#9864	Maningas 1997	Exclusion reason: Wrong study design;
146	Out-of-hospital cardiac arrests in Helsinki: Utstein style reporting	Kuisma, M.; Määttä, T.	1996		Heart	76	1	18-23		10.1136/hrt.76.1.18		#10008	Kuisma 1996	Exclusion reason: Wrong study design;
147	Predictors of short-term survival after helicopter rescue	Bonatti, J.; Göschl, O.; Larcher, P.; Wödlinger, R.; Flora, G.	1995		Resuscitation	30	2	133-140		10.1016/0300-9572(95)00883-U		#10123	Bonatti 1995	Exclusion reason: Wrong comparator; Peter Martin Hansen (2023-11-20 06:43:31)(Select): Not for free;
148	Physician-staffed helicopter scene response from a rural trauma center	Anderson, T.E.; Rose, W.D.; Leicht, M.J.	1987		Annals of Emergency Medicine	16	1	58-61		10.1016/S0196-0644(87)80288-3		#10588	Anderson 1987	Exclusion reason: Wrong comparator;
149	Urban helicopter response to the scene of injury	Fischer, R.P.; Flynn, T.C.; Miller, P.W.; Duke, J.H.	1984		Journal of Trauma - Injury, Infection and Critical Care	24	11	946-951		10.1097/00005373-198411000-00004		#10669	Fischer 1984	Exclusion reason: Wrong comparator; Peter Martin Hansen (2023-11-27 04:43:42)(Select): Reference requested SDU;
150	Is air transport of stroke patients faster than ground transport? A prospective controlled observational study	Hesselfeldt, R; Gyllenborg, J; Steinmetz, J; Do, HQ; Hejselbæk, J; Rasmussen, LS	2014			31	4	268‐272	CN-01124184	10.1136/emermed-2012-202270		#11013	Hesselfeldt 2014	Exclusion reason: Wrong comparator;
151	Effect of the use of ambulance-based thrombolysis on time to thrombolysis in acute ischemic stroke: a randomized clinical trial	Fakhraldeen, M; Segal, E; de Champlain, F	2015			17	6	709‐712	CN-01158845	10.1017/cem.2014.65		#11072	Fakhraldeen 2015	Exclusion reason: Wrong intervention;
152	Impact of time to treatment on mortality after prehospital fibrinolysis or primary angioplasty: data from the CAPTIM randomized clinical trial	Steg, PG; Bonnefoy, E; Chabaud, S; Lapostolle, F; Dubien, PY; Cristofini, P; Leizorovicz, A; Touboul, P	2003			108	23	2851‐2856	CN-00458988	10.1161/01.CIR.0000103122.10021.F2		#11140	Steg 2003	Exclusion reason: Wrong intervention;
153	Frequency, Predictors, and Outcomes of Prehospital and Early Postarrival Neurological Deterioration in Acute Stroke: exploratory Analysis of the FAST-MAG Randomized Clinical Trial	Shkirkova, K; Saver, JL; Starkman, S; Wong, G; Weng, J; Hamilton, S; Liebeskind, DS; Eckstein, M; Stratton, S; Pratt, F; et al.	2018			75	11	1364‐1374	CN-01991243	10.1001/jamaneurol.2018.1893		#11153	Shkirkova 2018	Exclusion reason: Wrong intervention;
154	Helicopter Emergency Medical Services in Trauma Does Not Influence Mortality in South Africa.	Stassen, Willem; Alkzair, Sandrella; Kurland, Lisa	2020	11//	Air Medical Journal	39	6	479-483		10.1016/j.amj.2020.08.004	147115881	#11325	Stassen 2020	Exclusion reason: Wrong comparator;
155	Effect of Air Transport Delay on Mortality in Critical Illness: A Population-Based Cohort Study.	Hirshberg, Jonah; Geisheimer, Andrew; Ziegler, Jennifer; Singh, Renate; Yogendran, Marina; Garland, Allan	2023	01//	Air Medical Journal	42	1	48-53		10.1016/j.amj.2022.09.001	161553274	#11394	Hirshberg 2023	Exclusion reason: Wrong intervention;
156	Helicopter Transport Effectiveness of Patients for Primary Percutaneous Coronary Intervention.	Phillips, Miranda; Arthur, Annette O.; Chandwaney, Raj; Hatfield, Jesse; Brown, Brandon; Pogue, Korby; Thomas, Matthew; Lawrence, Matthew; McCarroll, Melanie; McDavid, Megan; Thomas, Stephen H.	2013	05//	Air Medical Journal	32	3	144-152		10.1016/j.amj.2012.08.007	104230987	#11528	Phillips 2013	Exclusion reason: Wrong comparator;
157	Introduction of a Physician-Staffed Helicopter Emergency Medical Service in Eastern Shizuoka Prefecture in Japan.	Kazuhiko Omori; Hiromichi Ohsaka; Kouhei Ishikawa; Mariko Obinata; Yasumasa Oode; Akihiko Kondo; Akio Kanda; Mitsuhiro Fujii; Mutsumi Sakurada; Yasuaki Nakao; Tetsu Suwa; Ken Okamoto; Youichi Yanagawa	2014	11//Nov/Dec2014	Air Medical Journal	33	6	292-295		10.1016/j.amj.2014.07.036	103915699	#11597	KazuhikoOmori 2014	Exclusion reason: Wrong comparator;
158	Medical and Economical Effects by Introducing Helicopter Emergency Medical Service (HEMS) in Toyama Prefecture, Japan.	YAMAKAWA, Yuko; OGURA, Kenichi; OHTA, Sachiko	2018	09//	Air Medical Journal	37	5	296-296		10.1016/j.amj.2018.07.020	132346296	#11606	YAMAKAWA 2018	Exclusion reason: Wrong comparator; Peter Martin Hansen (2023-11-21 01:04:39)(Select): Conference abstract; Peter Martin Hansen (2023-11-20 06:51:04)(Select): Not for free;
159	Inequities in ambulance allocation associated with transfer delay and mortality in acute coronary syndrome patients: evidence from 89 emergency medical stations in China.	Li, Siwen; Dong, Xuejie; Li, Dongmei; Zhang, Hongjuan; Zhou, Shuduo; Maimaitiming, Mailikezhati; Ma, Junxiong; Li, Na; Zhou, Qiang; Jin, Yinzi; Zheng, Zhi-Jie	2022	12/16/	International Journal for Equity in Health	21	1	1-9		10.1186/s12939-022-01777-3	160839558	#11626	Li 2022	Exclusion reason: Wrong comparator;
160	Does transport by helicopter compared with ground ambulance improve mortality for major trauma?	Stewart, Justin R. DO; Rerucha, Caitlyn M. FAAFP; Galfand, Wendra DO	2019	10//	Evidence-Based Practice	22	10	17-18		10.1097/EBP.0000000000000280	154514530	#11710	Stewart 2019	Exclusion reason: Wrong study design; Peter Martin Hansen (2023-12-02 00:08:17)(Select): "Helpdesk answer", not an article;
161	Prognostic Factors of Cardiopulmonary Arrest Patients by a Physician-Staffed Helicopter.	Omori, Kazuhiko; Ishikawa, Kouhei; Nagasawa, Hiroki; Takeuchi, Ikuto; Jitsuiki, Kei; Kondo, Akihiko; Ohsaka, Hiromichi; Yanagawa, Youichi	2018	09//	Air Medical Journal	37	5	312-316		10.1016/j.amj.2018.05.004	132346273	#11743	Omori 2018	Exclusion reason: Wrong comparator;
162	Association of Helicopter vs Ground Emergency Medical Transportation With 1-Year Mortality in Denmark.	Alstrup, Karen; Rognås, Leif; Sollid, Stephen; Johnsen, Søren Paaske; Valentin, Jan Brink; Petersen, Jens Aage Kølsen	2021	01/11/	JAMA Network Open	4	1	e2033318-e2033318		10.1001/jamanetworkopen.2020.33318	148107676	#11771	Alstrup 2021	Exclusion reason: Wrong comparator;
163	Helicopter transport of the patient with acute burns.	Baack BR; Smoot EC III; Kucan JO; Riseman L; Noak JF	1991	May-Jun	Journal of Burn Care & Rehabilitation	12	3	229-233			107504999	#11877	Baack 1991	Exclusion reason: Wrong intervention;
164	Geospatial assessment of helicopter emergency medical service overtriage.	Deeb, Andrew-Paul; Phelos, Heather M.; Peitzman, Andrew B.; Billiar, Timothy R.; Sperry, Jason L.; Brown, Joshua B.	2021	07//	Journal of Trauma & Acute Care Surgery	91	1	178-185		10.1097/TA.0000000000003122	151765849	#11990	Deeb 2021	Exclusion reason: Wrong intervention;
165	Servicios médicos en helicópteros de mergencias para pacientes con ictus cerebral.	Timler, Dariusz; Galazkowski, Robert; Bogusiak, Katarzyna; Kasielska-Trojan, Anna	2015	06//	Emergencias	27	3	193-196			103456730	#12006	Timler 2015	Exclusion reason: Wrong comparator;
166	Helicopter Transport of Trauma Patients Improves Survival Irrespective of Transport Time.	Schneider, Andrew M.; Ewing, Joseph A.; Cull, John D.	2021	04//	American Surgeon	87	4	538-542		10.1177/0003134820943564	149997054	#12041	Schneider 2021	Exclusion reason: Wrong comparator;
167	Comparison of physician-staffed helicopter with ground-based emergency medical services for trauma patients.	Nabeta, Masakazu; Murotani, Kenta; Kannae, Mikinori; Tashiro, Keita; Hirayu, Nobuhisa; Morita, Toshio; Uzu, Hideaki; Takasu, Osamu	2021	03//	American Journal of Emergency Medicine	41		75-79		10.1016/j.ajem.2021.02.062	150888805	#12049	Nabeta 2021	Exclusion reason: Wrong comparator;
168	Speed is not everything: Identifying patients who may benefit from helicopter transport despite faster ground transport.	Xilin Chen; Gestring, Mark L.; Rosengart, Matthew R.; Billiar, Timothy R.; Peitzman, Andrew B.; Sperry, Jason L.; Brown, Joshua B.; Chen, Xilin	2018	04//	Journal of Trauma & Acute Care Surgery	84	4	549-557		10.1097/TA.0000000000001769	128773078	#12068	XilinChen 2018	Exclusion reason: Wrong comparator;
169	Does helicopter transport impact outcome following trauma?	Brown, Joshua B; Gestring, Mark L	2013	10//	Trauma	15	4	279-288		10.1177/1460408613497153	104228959	#12214	Brown 2013	Exclusion reason: Wrong study design;
170	Prehospital time and mortality in polytrauma patients: a retrospective analysis.	Berkeveld, E.; Popal, Z.; Schober, P.; Zuidema, W. P.; Bloemers, F. W.; Giannakopoulos, G. F.	2021	07/06/	BMC Emergency Medicine	21	1	1-6		10.1186/s12873-021-00476-6	151270901	#12369	Berkeveld 2021	Exclusion reason: Wrong comparator;
171	Prehospital physiologic data and lifesaving interventions in trauma patients.	Holcomb JB; Niles SE; Miller CC; Hinds D; Duke JH; Moore FA; Holcomb, John B; Niles, Sarah E; Miller, Charles C; Hinds, Denise; Duke, James H; Moore, Frederick A	2005	01//	Military Medicine	170	1	7-13		10.7205/milmed.170.1.7	106612360	#12524	Holcomb 2005	Exclusion reason: Wrong intervention;
172	Helicopter vs. ground transportation of patients bound for primary percutaneous coronary intervention.	Funder, K. S.; Rasmussen, L. S.; Siersma, V.; Lohse, N.; Hesselfeldt, R.; Pedersen, F.; Hendriksen, O. M.; Steinmetz, J.	2018	04//	Acta Anaesthesiologica Scandinavica	62	4	568-578		10.1111/aas.13092	128454790	#12583	Funder 2018	Exclusion reason: Wrong comparator;
173	Air Versus Ground Transportation in Isolated Severe Head Trauma: A National Trauma Data Bank Study.	Aiolfi, Alberto; Benjamin, Elizabeth; Recinos, Gustavo; De Leon Castro, Alejandro; Inaba, Kenji; Demetriades, Demetrios	2018	03//	Journal of Emergency Medicine (0736-4679)	54	3	328-334		10.1016/j.jemermed.2017.11.019	128392311	#12584	Aiolfi 2018	Exclusion reason: Wrong outcomes;
174	The role of physician staffing of helicopter emergency medical services in prehospital trauma response.	Garner AA	2004	08//	Emergency Medicine Australasia	16	4	318-323			106323630	#12631	Garner 2004	Exclusion reason: Wrong study design;
175	Association Between Mode of Transportation and Outcomes of Adult Trauma Patients With Blunt Injury Across Different Prehospital Time Intervals in the United States: A Matched Cohort Study.	Colnaric, Jure; Bachir, Rana; El Sayed, Mazen J.	2020	12//	Journal of Emergency Medicine (0736-4679)	59	6	884-893		10.1016/j.jemermed.2020.08.004	147504218	#12686	Colnaric 2020	Exclusion reason: Wrong comparator; Peter Martin Hansen (2023-11-20 06:45:38)(Select): Not for free;
176	Aggressive out-of-hospital treatment regimen for severe closed head injury in patients undergoing air medical transport.	Abbott D; Brauer K; Hutton K; Rosen P	1998	Jul-Sep	Air Medical Journal	17	3	94-100			107157602	#12708	Abbott 1998	Exclusion reason: Wrong outcomes;
177	Patient Outcomes From Ground vs Helicopter Emergency Medical Services: The Challenges of an Accurate Comparison.	Abernethy, Michael	2021	01/11/	JAMA Network Open	4	1	e2033362-e2033362		10.1001/jamanetworkopen.2020.33362	148107671	#12718	Abernethy 2021	Exclusion reason: Wrong study design;
178	Outcome of patients after air medical transport for management of nontraumatic acute intracranial bleeding.	Silbergleit R; Burney RE; Draper J; Nelson K; Silbergleit, R; Burney, R E; Draper, J; Nelson, K	1994	12//12/01/1994	Prehospital & Disaster Medicine	9	4	252-256		10.1017/s1049023x00041492	107418404	#12807	Silbergleit 1994	Exclusion reason: Wrong comparator;
179	Air medical transport of trauma patients: air versus ground transport.	Spaite DW; Criss EA; Valenzuela TD	1994	Dec	Topics in Emergency Medicine	16	4	73-80			107418313	#12808	Spaite 1994	Exclusion reason: Wrong study design; Peter Martin Hansen (2023-12-14 18:40:58)(Select): Opinion paper;
180	The impact of emergency medical helicopters on prehospital care.	Gabram SGA; Jacobs LM	1990	Feb	Emergency Medicine Clinics of North America	8	1	85-102			107515955	#12942	GabramSGA 1990	Exclusion reason: Wrong outcomes;
181	Does a shorter response time improve patient outcome in ambulance helicopter programmes?	Hotvedt R; Kristiansen IS	1999	Sep	Pre-hospital Immediate Care	3	3	136-139			107223468	#12948	Hotvedt 1999	Exclusion reason: Wrong patient population; Peter Martin Hansen (2023-11-20 22:08:07)(Select): Reference requested;
182	Pre-hospital rescue times and interventions in severe trauma in Germany and the Netherlands: a matched-pairs analysis.	Timm, Alexander; Maegele, Marc; Wendt, Klaus; Lefering, Rolf; Wyen, Hendrik	2019	12//	European Journal of Trauma & Emergency Surgery	45	6	1059-1067		10.1007/s00068-018-0978-8	140356415	#13039	Timm 2019	Exclusion reason: Wrong comparator;
183	MEANINGFUL INTERVENTIONS IN PREHOSPITAL AND RETRIEVAL MEDICINE...Nolan B, Tien H, Sawadsky B, et al. Comparison of helicopter emergency medical services transport types and delays on patient outcomes at two level I trauma centers. Prehosp Emerg Care. 2017	Reid, Cliff; Burns, Brian	2017	11//Nov/Dec2017	Prehospital Emergency Care	21	6	789-789		10.1080/10903127.2017.1325954	126130369	#13147	Reid 2017	Exclusion reason: Wrong study design; Peter Martin Hansen (2023-11-20 23:38:14)(Select): Letter to the editor; Peter Martin Hansen (2023-11-18 04:33:46)(Select): Not for free;
184	Cost-Effectiveness of Physician-Staffed HEMS Transport to a Major Trauma Center.	Hankins, Daniel	2013	03//	Air Medical Journal	32	2	64-65		10.1016/j.amj.2012.12.004	104244279	#13248	Hankins 2013	Exclusion reason: Wrong study design; Peter Martin Hansen (2023-11-30 20:38:08)(Select): Litterature review;
185	Analysis of Helicopter-Transported Trauma Patients at a Regional Trauma Center.	SEBASTIAN, CHRISTINA; COLLOPY, KEVIN; CLANCY, THOMAS V.; ACQUISTA, ELIZABETH	2018	06//	American Surgeon	84	6	952-958		10.1177/000313481808400647	130668646	#13291	SEBASTIAN 2018	Exclusion reason: Wrong comparator;
186	Mode of Transport and Clinical Outcome in Rural Trauma: A Helicopter Ambulance Comparison.	MALEKPOUR, MAHDI; YOUNUS, JABRAN M.; JAAP, KATHRYN; NEUHAUS, NINA; WIDOM, KENNETH; RAPP, MEGAN; DOVE, JAMES; HUNSINGER, MARIE; BLANSFIELD, JOSEPH; SHABAHANG, MOHSEN; TORRES, DENISE; WILD, JEFFREY	2017	12//	American Surgeon	83	12	1413-1417		10.1177/000313481708301228	127440644	#13307	MALEKPOUR 2017	Exclusion reason: Wrong comparator;
187	Hems and trauma patients.	Hankins D	2011	01//	Air Medical Journal	30	1	20-21		10.1016/j.amj.2010.10.004	104980072	#13409	Hankins 2011	Exclusion reason: Wrong study design;
188	Hospital Mortality Based on the Mode of Emergency Medical Services Transportation.	Al-Thani, Hassan; El-Menyar, Ayman; Pillay, Yugan; Mollazehi, Monira; Mekkodathil, Ahammed; Consunji, Rafael	2017	07//	Air Medical Journal	36	4	188-192		10.1016/j.amj.2017.03.003	124355212	#13532	Al-Thani 2017	Exclusion reason: Wrong comparator;
189	Appropriateness of medical transport and access to care in acute stroke syndromes.		2005	09//	Air Medical Journal	24	5	220-221		10.1016/j.amj.2005.07.001	106382063	#13639		Exclusion reason: Wrong study design; Peter Martin Hansen (2023-11-30 20:28:30)(Select): Position statement;
190	Experience of pre-hospital treatment of survivors of falls-related trauma by an Australian helicopter emergency medical service.	Janssen, D J; Burns, B J	2013	05//	Injury	44	5	624-628		10.1016/j.injury.2012.04.012	104269274	#13773	Janssen 2013	Exclusion reason: Wrong comparator;
191	Helicopters and injured kids: Improved survival with scene air medical transport in the pediatric trauma population.	Brown, Joshua B.; Leeper, Christine M.; Sperry, Jason L.; Peitzman, Andrew B.; Billiar, Timothy R.; Gaines, Barbara A.; Gestring, Mark L.	2016	05//	Journal of Trauma & Acute Care Surgery	80	5	702-710		10.1097/TA.0000000000000971	116349099	#13828	Brown 2016	Exclusion reason: Wrong comparator;
192	Long-term follow-up of trauma patients before and after implementation of a physician-staffed helicopter: A prospective observational study.	Funder, Kamilia S.; Rasmussen, Lars S.; Lohse, Nicolai; Siersma, Volkert; Hesselfeldt, Rasmus; Steinmetz, Jacob	2016	01//	Injury	47	1	7-13		10.1016/j.injury.2015.10.032	111929297	#13833	Funder 2016	Exclusion reason: Wrong comparator;
193	The effect of Helicopter Emergency Medical Services on trauma patient mortality in the Netherlands.	de Jongh MA; van Stel HF; Schrijvers AJ; Leenen LP; Verhofstad MH	2012	09//	Injury	43	9	1362-1367		10.1016/j.injury.2012.01.009	104357987	#13932	deJongh 2012	Exclusion reason: Wrong intervention;
194	Comparison of helicopter and ground Emergency Medical Service: A retrospective analysis of a German rescue helicopter base.	Mommsen P; Bradt N; Zeckey C; Andruszkow H; Petri M; Frink M; Hildebrand F; Krettek C; Probst C	2012	01//	Technology & Health Care	20	1	49-56			104512104	#13934	Mommsen 2012	Exclusion reason: Wrong outcomes;
195	Association of Direct Helicopter Versus Ground Transport and In-hospital Mortality in Trauma Patients: A Propensity Score Analysis.	Stewart, Kenneth E.; Cowan, Linda D.; Thompson, David M.; Sacra, John C.; Albrecht, Roxie	2011	11//	Academic Emergency Medicine	18	11	1208-1216		10.1111/j.1553-2712.2011.01207.x	104599687	#13961	Stewart 2011	Exclusion reason: Wrong comparator;
196	On the scene. Improving helicopter response: land- and air-based EMS work together toward the same goal: saving patients' lives.	Henninger DA	2003	Oct	Emergency Medical Services	32	10	81-84			106888294	#14009	Henninger 2003	Exclusion reason: Wrong study design; Peter Martin Hansen (2023-11-30 21:32:48)(Select): Reference requested SDU;
197	Helicopter emergency medical services (HEMS): impact on on-scene times.	Ringburg AN; Spanjersberg WR; Frankema SP; Steyerberg EW; Patka P; Schipper IB	2007	08//	Journal of Trauma	63	2	258-262		10.1097/01.ta.0000240449.23201.57	106021079	#14164	Ringburg 2007	Exclusion reason: Wrong intervention;
198	Blunt trauma patients transported by HEMS from rural and urban scenes.	McCowan CL; Thomas F; Swanson ER; Handrahan DL	2006	07//	Air Medical Journal	25	4	161-161			106368096	#14188	McCowan 2006	Exclusion reason: Wrong comparator; Peter Martin Hansen (2023-11-27 23:49:50)(Select): Conference abstract;
199	25 Overutilization of Helicopter Transport in Smaller Burns - A Healthcare System Problem that Should be Corrected.		2019	Supplement	Journal of Burn Care & Research	40		S20-S20		10.1093/jbcr/irz013.029	135997961	#14242		Exclusion reason: Wrong outcomes; Peter Martin Hansen (2023-11-21 00:15:57)(Select): Conference abstract;
200	Helicopter trauma transport: an overview of recent outcomes and triage literature.	Stephen H. Thomas	2003	04//	Current Opinion in Anesthesiology	16	2	153-158		10.1097/00001503-200304000-00008	10002960	#14334	Stephen 2003	Exclusion reason: Wrong study design; Peter Martin Hansen (2023-11-20 06:43:12)(Select): Not for freee;
201	Time, treatment and trauma... 'Turbulent times persist for air medical transport'.	McConville E	1997	Feb	JEMS: Journal of Emergency Medical Services	22	2	10-10			107322359	#14470	McConville 1997	Exclusion reason: Wrong study design; Peter Martin Hansen (2023-11-20 21:22:44)(Select): Reference requested SDU;
202	Impact of a physician-staffed helicopter on a regional trauma system: a prospective, controlled, observational study.	Hesselfeldt, R; Steinmetz, J; Jans, H; Jacobsson, M-L B; Andersen, D L; Buggeskov, K; Kowalski, M; Praest, M; Ollgaard, L; Höiby, P; Rasmussen, L S; Øllgaard, L	2013	05//	Acta Anaesthesiologica Scandinavica	57	5	660-668		10.1111/aas.12052	104269844	#14506	Hesselfeldt 2013	Exclusion reason: Wrong comparator;
203	Association between helicopter with physician versus ground emergency medical services and survival of adults with major trauma in Japan.	Abe, Toshikazu; Takahashi, Osamu; Saitoh, Daizoh; Tokuda, Yasuharu	2014	07//	Critical Care	18	3	R146-R146		10.1186/cc13981	109677296	#14543	Abe 2014	Exclusion reason: Wrong comparator;
204	Helicopter Transport Improves Survival Following Injury in the Absence of a Time-Saving Advantage: Brown J, Gestring M, Guyette F, et al. Surgery. 2016;159:947-959.	Klemisch, Robert	2016	07//	Journal of Emergency Medicine (0736-4679)	51	1	95-95		10.1016/j.jemermed.2016.06.027	116247148	#14819	Klemisch 2016	Exclusion reason: Wrong study design; Peter Martin Hansen (2023-11-21 01:00:52)(Select): Conference abstract; Peter Martin Hansen (2023-11-20 06:58:17)(Select): Not for free;
205	OUTCOMES OF PHYSICIAN-STAFFED VERSUS NON-PHYSICIAN STAFFED HELICOPTER TRANSPORT FOR ST-ELEVATION MYOCARDIAL INFARCTION.	Gunnarsson, Sverrir Ingi; Mitchell, Joseph; Larson, Brenda; Busch, Mary; Li, Zhanhai; Gharacholou, S.; Raval, Amish	2016	Supplement	Journal of the American College of Cardiology (JACC)	67	13S	618-618		10.1016/S0735-1097(16)30619-2	113725344	#14820	Gunnarsson 2016	Exclusion reason: Wrong comparator; Peter Martin Hansen (2023-11-21 00:08:48)(Select): Conference abstract/poster;
206	Benefit of Helicopter Emergency Medical Services on trauma patient mortality in the Netherlands?...Injury. 2012 Sep;43(9):1362-7	Hoogerwerf N; Valk JP; Houmes RJ; Christiaans HM; Geeraedts LM Jr; Schober P; de Lange-de Klerk ES; Van Lieshout EM; Scheffer GJ; Den Hartog D	2013	02//	Injury	44	2	274-275		10.1016/j.injury.2012.05.028	104295463	#14854	Hoogerwerf 2013	Exclusion reason: Wrong study design; Peter Martin Hansen (2023-11-27 04:47:58)(Select): Letter to the editor;
207	Helicopter transport to trauma centers improves patient survival over ambulance transport.	D.I.L.	2012	11//	AHRQ Research Activities		387	9-10			108080329	#14925	D 2012	Exclusion reason: Wrong study design; Peter Martin Hansen (2023-12-14 18:25:16)(Select): Letter to the editor;
208	Determinants of helicopter benefit for the transport of severe trauma patients...Crit Care. 2013;17(4):169	Desmettre, Thibaut; Bonithon-Kopp, Claire; Freysz, Marc	2013	09//	Critical Care	17	3	454-454		10.1186/cc13031	103842724	#14961	Desmettre 2013	Exclusion reason: Wrong study design;
209	Utilization of the Helicopter Emergency Medical Service.	Coats, T J; Wilson, A W	1992	12//	Journal of the Royal Society of Medicine	85	12	725-726			104738260	#15018	Coats 1992	Exclusion reason: Wrong study design;
210	Benefits and risks of helicopter transport for trauma patients investigated.	K.B.	2012	08//	AHRQ Research Activities		384	11-11			108142697	#15050	K 2012	Exclusion reason: Wrong study design; Peter Martin Hansen (2023-11-30 23:44:51)(Select): Letter to the editor;
211	Cardiorespiratory arrest in pre hospital environment: cases assisted by the mobile emergency service of Belo Horizonte: a quatitative study.	Morais DA; Carvalho DV	2007	09//	Online Brazilian Journal of Nursing	6	3	15-15			105630992	#15051	Morais 2007	Exclusion reason: Wrong study design; Peter Martin Hansen (2023-12-01 23:57:20)(Select): Thesis and dissertation abstract. SDU har ikke licens til dette tidsskrift.; Peter Martin Hansen (2023-11-30 20:35:45)(Select): Reference requested SDU;
212	Helicopter emergency medical service.	Williams, D L	1994	04//	Journal of the Royal Society of Medicine	87	4	248-248			104785119	#15138	Williams 1994	Exclusion reason: Wrong study design;
213	Utilization of the helicopter emergency medical service.	McKee, M	1993	11//	Journal of the Royal Society of Medicine	86	11	679-679			104784386	#15140	McKee 1993	Exclusion reason: Wrong study design;
214	Utilization of the Helicopter Emergency Medical Service.	Sasada, M P; Sellwood, N H	1993	09//	Journal of the Royal Society of Medicine	86	9	557-557			104787687	#15141	Sasada 1993	Exclusion reason: Wrong study design;
215	Traumatic cardiac arrests--the action or the provider, what makes the difference?	Klein, Kelly R	2013	05//	Critical Care	17	1	156-156		10.1186/cc12720	103835918	#15247	Klein 2013	Exclusion reason: Wrong study design;
216	PO-04-013 SURVIVAL FROM SUDDEN CARDIAC ARREST IN CHILDREN VERSUS ADULTS: IS THERE A LEVEL PLAYING FIELD?	Chugh H.; Uy-Evanado A.; Sargsyan A.; Reinier K.; Chugh S.S.	2024	/	Heart Rhythm	21	5 Supplement	S505	2032135209	https://dx.doi.org/10.1016/j.hrthm.2024.03.1305		#25	Chugh 2024	Exclusion reason: Wrong study design;
217	How important are delays in treatment for health outcomes? The case of ambulance response time and cardiovascular events	Lucchese E.	2024	/	Health Economics (United Kingdom)	33	4	652-673	2027607789	https://dx.doi.org/10.1002/hec.4791	38148482 [https://www.ncbi.nlm.nih.gov/pubmed/?term=38148482]	#37	Lucchese 2024	Exclusion reason: Wrong outcomes;
218	Rural cardiac arrest care and outcomes in Texas	Nikonowicz P.; Huebinger R.; Al-Araji R.; Schulz K.; Gill J.; Villa N.; McNally B.; Bobrow B.	2024	/	American Journal of Emergency Medicine	78	(Nikonowicz, Huebinger, Schulz, Gill, Villa, Bobrow) McGovern Medical School at The University of Texas Health Science Center at Houston (UTHealth), Department of Emergency Medicine, Houston, TX, United States(Nikonowicz, Huebinger, Schulz, Gill, Villa, B	57-61	2029711111	https://dx.doi.org/10.1016/j.ajem.2023.12.033	38217898 [https://www.ncbi.nlm.nih.gov/pubmed/?term=38217898]	#50	Nikonowicz 2024	Exclusion reason: Wrong comparator;
219	Epidemiology and outcome of out-of-hospital cardiac arrest in Zhejiang province	Min F.; Cai W.; Feng G.; Chen C.	2016	/	Chinese Critical Care Medicine	28	12	1099-1103	622464475	https://dx.doi.org/10.3760/cma.j.issn.2095-4352.2016.12.007		#89	Min 2016	Exclusion reason: Wrong year of publication; Peter Martin Hansen (2024-09-30 22:31:52)(Select): From 2016, excluded from this seach 2023-24.
220	Comparison of pre-hospital management of out-of-hospital cardiac arrest and its outcomes between the COVID-19 and pre-COVID-19 periods.	Maroofi, Himan; Akhoundzadeh, Kobra; Asayesh, Hamid	2024	/	Heliyon	10	13	e32615		https://dx.doi.org/10.1016/j.heliyon.2024.e32615	39027553	#305	Maroofi 2024	Exclusion reason: Wrong outcomes; Peter Martin Hansen (2024-10-02 17:11:44)(Select): ROSC som outcome;
